# Supplementary material for: A Ten-N6-Methyladenosine (m6A)-Modified Gene Signature Based on a Risk Score System Predicts Patient Prognosis in Rectum Adenocarcinoma
Source: Front Oncol. 2021 Feb 17;10:567931. doi: 10.3389/fonc.2020.567931 (PMC7925823; doi:10.3389/fonc.2020.567931)
Supplement: Supplementary file 2 [file Table_1.xlsx]

## Sheet: sheet
m6A_ID	Chromosome	Position	Reference_Sequence	Alterative_Sequence	Gene	Ensembl_Gene_ID	Gene_Type	Gene_Region	Strand
m6A_ID_358693	chr1	90400934	CACTGGGAACAAAGTGGACATTCTGCCAAAACAATTGTTTAAATGCATAAAGTTGAGGACT	CACTGGGAACAAAGTGGACATTCTGCCAAAAAAATTGTTTAAATGCATAAAGTTGAGGACT	LRRC8D	ENSG00000171492	protein_coding	CDS	+
m6A_ID_358694	chr4	119631268	CTTGACTGGTTGTACAGAAGAAATTGAGAGACTTCGACCAAAATCGCCTCCTCCCAAATCT	CTTGACTGGTTGTACAGAAGAAATTGAGAGCCTTCGACCAAAATCGCCTCCTCCCAAATCT	METTL14	ENSG00000145388	protein_coding	CDS	+
m6A_ID_358695	chr16	53337917	CTGAACTCTCATTTATGGCAGCTCAGAGGAACTACAGTCAAAGTAAGATGGCTCATTCAAG	CTGAACTCTCATTTATGGCAGCTCAGAGGAATTACAGTCAAAGTAAGATGGCTCATTCAAG	CHD9	ENSG00000177200	protein_coding	CDS	+
m6A_ID_358696	chr1	37948759	CATTGGCTCCCTGGAGAGCCAGATGTCGGAACTTTGGGGGGTTCGAGGAGGAGGCCCTGGT	CATTGGCTCCCTGGAGAGCCAGATGTCGGAATTTTGGGGGGTTCGAGGAGGAGGCCCTGGT	ZC3H12A	ENSG00000163874	protein_coding	CDS	+
m6A_ID_358697	chr1	65332713	CTGAAGGTGAAATACTTGGCTACCTTGGAAACTTTGACAAAACATTACGGTGCTGAAATAT	CTGAAGGTGAAATACTTGGCTACCTTGGACACTTTGACAAAACATTACGGTGCTGAAATAT	JAK1	ENSG00000162434	protein_coding	CDS	-
m6A_ID_358698	chr16	24582784	ATGATTCCACTCGTGCTTCCTCAAATAAAGACTTCACTCCCAATAGAGACAAAAAAACTGA	ATGATTCCACTCGTGCTTCCTCAAATAAATACTTCACTCCCAATAGAGACAAAAAAACTGA	RBBP6	ENSG00000122257	protein_coding	CDS	+
m6A_ID_358699	chr17	38556258	AATATGACACGGTGTTGGATATTCTAAGAGACTTTTTTGAACTCAGACTTAAATATTATGG	AATATGACACGGTGTTGGATATTCTAAGATACTTTTTTGAACTCAGACTTAAATATTATGG	TOP2A	ENSG00000131747	protein_coding	CDS	-
m6A_ID_358700	chr1	117617850	AGGCAGAGACTGGAGGCACACACAAAAGAGACTTTTCTGAAATTAAATCTCAACAGTGCCA	AGGCAGAGACTGGAGGCACACACAAAAGATACTTTTCTGAAATTAAATCTCAACAGTGCCA	TTF2	ENSG00000116830	protein_coding	CDS	+
m6A_ID_358701	chr1	66838223	ACTGACTCTCGATGAGGAAGATTCTGAAGGACCTGAGAAGGAGGGAGAGGGACACAGCTAT	ACTGACTCTCGATGAGGAAGATTCTGAAGGGCCTGAGAAGGAGGGAGAGGGACACAGCTAT	PDE4B	ENSG00000184588	protein_coding	CDS	+
m6A_ID_358702	chr1	91405203	GATATTGCCCAGAGAAAAACACAAAAAAAGACTTTCATGAAAGACTCTGTAGTAGGATCAT	GATATTGCCCAGAGAAAAACACAAAAAAATACTTTCATGAAAGACTCTGTAGTAGGATCAT	ZNF644	ENSG00000122482	protein_coding	CDS	-
m6A_ID_358703	chr5	79734100	AAAAAGTGGCCCACTAATTAGTGATGCTGAACTTGATGCCTTTCTGACAGAACAGTATCTT	AAAAAGTGGCCCACTAATTAGTGATGCTGACCTTGATGCCTTTCTGACAGAACAGTATCTT	ZFYVE16	ENSG00000039319	protein_coding	CDS	+
m6A_ID_358704	chr9	107546687	AGGACCAAAGTGATGATGACCACTTAAAAGACCTCTCATTACACAAAAACCAGACAGTAGT	AGGACCAAAGTGATGATGACCACTTAAAATACCTCTCATTACACAAAAACCAGACAGTAGT	ABCA1	ENSG00000165029	protein_coding	CDS	-
m6A_ID_358705	chr9	91616315	ACCTGATGGTTTTGATTGCCATCTGGAAAAACAATAAATTTCACAACCGCATGTACTTTTT	ACCTGATGGTTTTGATTGCCATCTGGAAACACAATAAATTTCACAACCGCATGTACTTTTT	S1PR3	ENSG00000213694	protein_coding	CDS	+
m6A_ID_358706	chr13	30782771	AGGAACTTCAGATGCCTGTTACCAAAGGAGACTTTGAATTGGCCCTAAAGAAAATTGCTAA	AGGAACTTCAGATGCCTGTTACCAAAGGCGACTTTGAATTGGCCCTAAAGAAAATTGCTAA	KATNAL1	ENSG00000102781	protein_coding	CDS	-
m6A_ID_358707	chrX	41075412	AAGTGAGACAGCAGGAAGCACAAAATACAGACTTGTGGGTGTGCTCGTACACAGTGGTCAA	AAGTGAGACAGCAGGAAGCACAAAATACAGACGTGTGGGTGTGCTCGTACACAGTGGTCAA	USP9X	ENSG00000124486	protein_coding	CDS	+
m6A_ID_359155	chr11	65349194	ACCCAGGCCCAGGCATGCCCTCAGGAAGGGACAGAAGCCCATGGAGCTAGGCTGGGCCCGA	ACCCAGGCCCAGGCATGCCCTCAGGAAGGGATAGAAGCCCATGGAGCTAGGCTGGGCCCGA	EHBP1L1	ENSG00000173442	protein_coding	CDS	+
m6A_ID_359156	chr4	13604874	TGCATATACAAAGTGCTGTGTCCAAAATGAACCCTGGGGAGAAAGAACCCATTCATAGAGG	TGCATATACAAAGTGCTGTGTCCAAAATGCACCCTGGGGAGAAAGAACCCATTCATAGAGG	BOD1L1	ENSG00000038219	protein_coding	CDS	-
m6A_ID_359157	chr2	73519393	GGGAGCTGCTTTCTGTGGGGGCCCCAGGGAACTGTGGGTCACAGGGAGACTACCAGGCCGC	GGGAGCTGCTTTCTGTGGGGGCCCCAGGGAATTGTGGGTCACAGGGAGACTACCAGGCCGC	EGR4	ENSG00000135625	protein_coding	CDS	-
m6A_ID_359158	chr11	67925219	CTAAGCGCTTGAGGTTAATAGTTGGAAAAGACTCTATAGATATTGACATTTCTTCAAGGAG	CTAAGCGCTTGAGGTTAATAGTTGGAAAATACTCTATAGATATTGACATTTCTTCAAGGAG	SUV420H1	ENSG00000110066	protein_coding	CDS	-
m6A_ID_10989	chr19	37211518	AGTGTGGTAAGTCTTTCAGTTATAAGAGAAACCTCATTGTCCATCAAAGAACTCACAAGGG	AGTGTGGTAAGTCTTTCAGTTATAAGAGACACCTCATTGTCCATCAAAGAACTCACAAGGG	ZNF567	ENSG00000189042	protein_coding	CDS	+
m6A_ID_359159	chr11	71725053	TCCCGGGCTGAGCGGGACAGTGCTCTGGAGACTCTGCAGGGCCAGTTAGAGGAGAAGGCCC	TCCCGGGCTGAGCGGGACAGTGCTCTGGAGATTCTGCAGGGCCAGTTAGAGGAGAAGGCCC	NUMA1	ENSG00000137497	protein_coding	CDS	-
m6A_ID_359160	chr11	71725053	TCCCGGGCTGAGCGGGACAGTGCTCTGGAGACTCTGCAGGGCCAGTTAGAGGAGAAGGCCC	TCCCGGGCTGAGCGGGACAGTGCTCTGGAGCCTCTGCAGGGCCAGTTAGAGGAGAAGGCCC	NUMA1	ENSG00000137497	protein_coding	CDS	-
m6A_ID_359161	chr3	43344848	GGTGGCAGTAAAAGTTATTGACAAGACAAAACTGGACACTCTAGCTACTGGTCATCTTTTC	GGTGGCAGTAAAAGTTATTGACAAGACACAACTGGACACTCTAGCTACTGGTCATCTTTTC	SNRK	ENSG00000163788	protein_coding	CDS	+
m6A_ID_359162	chr3	56597757	AAGATTGCAAAATGTCCTTTAAGAACAAAAACTGGGCACATTCTAAAATCAACACAAGATA	AAGATTGCAAAATGTCCTTTAAGAACAAAAAATGGGCACATTCTAAAATCAACACAAGATA	CCDC66	ENSG00000180376	protein_coding	CDS	+
m6A_ID_359163	chr14	60591795	AAGAAATTGCCAAGGACAAAGTTTTAAAAGACTTTTATGTTCATACAGTAATGACTTGTTA	AAGAAATTGCCAAGGACAAAGTTTTAAAATACTTTTATGTTCATACAGTAATGACTTGTTA	PCNXL4	ENSG00000126773	protein_coding	CDS	+
m6A_ID_12140	chr5	179226573	TTGTAGAGTTCATTCTCATGTTCTACCGGGACAAGCCCATCGACTGGCTCCTGGACCATAT	TTGTAGAGTTCATTCTCATGTTCTACCGGGAAAAGCCCATCGACTGGCTCCTGGACCATAT	MGAT4B	ENSG00000161013	protein_coding	CDS	-
m6A_ID_359434	chr16	54319020	ACGACGAGGACGAGGAGATCGATTTGGAGAACTTAGACGGCGCGGCCACCGAGCCTGAGCT	ACGACGAGGACGAGGAGATCGATTTGGAGAACGTAGACGGCGCGGCCACCGAGCCTGAGCT	IRX3	ENSG00000177508	protein_coding	CDS	-
m6A_ID_359556	chr2	176973827	AGAATCGCAGGATGAAAGAAAAGAAACTGAACAGAGACCGTCTGCAGTATTTCACTGGAAA	AGAATCGCAGGATGAAAGAAAAGAAACTGAGCAGAGACCGTCTGCAGTATTTCACTGGAAA	HOXD11	ENSG00000128713	protein_coding	CDS	+
m6A_ID_66047	chr4	154626029	ACAGTGAGCGGGATGCCTACTGGGTGGAGAACCTTATGGTCCAGGAGCTGGAGAACTTCAA	ACAGTGAGTGGGATGCCTACTGGGTGGAGAACCTTATGGTCCAGGAGCTGGAGAACTTCAA	TLR2	ENSG00000137462	protein_coding	CDS	+
m6A_ID_66009	chr4	153897527	GACCCCGTCAGTGCCCAGCGTCCCCCACGAACTACCCCGTGTCCCGAGCTTTGCCCGGAAC	GACCCCGTCAGTGCCCAGCGTCCCCCACAAACTACCCCGTGTCCCGAGCTTTGCCCGGAAC	FHDC1	ENSG00000137460	protein_coding	CDS	+
m6A_ID_359717	chr11	94602634	ACACCCAGCGGCCAAAGGGACCGCAGAGAAACTGGGTATGTGGGCTACCCCACCTTGATGC	ACACCCAGCGGCCAAAGGGACCGCAGAGAAACAGGGTATGTGGGCTACCCCACCTTGATGC	AMOTL1	ENSG00000166025	protein_coding	CDS	+
m6A_ID_44850	chr17	1028684	TCCTTGTCTCAGACTTCAGCTACGGGACGGACGAGTACGACGGAGAGGGGAATGAGGAGCA	TCCTTGTCTCAGACTTCAGCTACGGGACGGATGAGTACGACGGAGAGGGGAATGAGGAGCA	ABR	ENSG00000159842	protein_coding	CDS	-
m6A_ID_359741	chr19	4513331	CAGTGACTACTGGGGTCATGGGGGCAGTGAACTTGGCCAAAGGGACTGTCCAGACTGGCGT	CAGTGACTACTGGGGTCATGGGGGCAGTTAACTTGGCCAAAGGGACTGTCCAGACTGGCGT	PLIN4	ENSG00000167676	protein_coding	CDS	-
m6A_ID_359764	chr4	155507461	AGCTCTGAACGCGGAAGTGCTGGGCACTGGACCTCTGAGAGCTCTGTATCTGGTAGTACTG	AGCTCTGAACGCGTAAGTGCTGGGCACTGGACCTCTGAGAGCTCTGTATCTGGTAGTACTG	FGA	ENSG00000171560	protein_coding	CDS	-
m6A_ID_359868	chr12	50036364	AAGGCTGAGTCACACACAAAACGCTCACGGACCTTGAACGAGGAGAGCACTGCTGATCAGA	AAGGCTGAGTCACACACAAAACGCTCACGGATCTTGAACGAGGAGAGCACTGCTGATCAGA	FMNL3	ENSG00000161791	protein_coding	UTR3	-
m6A_ID_359871	chr19	5131090	CCTGACCTCCCTCTCCTCTTCCCACAGAGGACGGGAGGGGCAAGCTGCGGCCAACCAAGGC	CCTGACCTCCCTCTCCTCTTCCCACAGAGGACGAGAGGGGCAAGCTGCGGCCAACCAAGGC	KDM4B	ENSG00000127663	protein_coding	CDS	+
m6A_ID_27045	chr11	128680794	AGCTTCTTTGGAGCCGCATCACAATACTGGACCTCCCCCACGGGGGGAATCTACCCCAACC	AGCTTCTTTGGAGCCGCATCACAATACTGGACCTCCCCCATGGGGGGAATCTACCCCAACC	FLI1	ENSG00000151702	protein_coding	CDS	+
m6A_ID_359902	chr17	80017880	AGGAGGGTGGCACGGAGGTCCTGTCCAAGAACAAGCAAAAGAAGCAGCTGAGGAACCCCCA	AGGAGGGTGGCACGGAGGTCCTGTCCAAAAACAAGCAAAAGAAGCAGCTGAGGAACCCCCA	DUS1L	ENSG00000169718	protein_coding	CDS	-
m6A_ID_25375	chr10	3824275	TCTGGCTCGGGAGAAAAAGGAGGAATCCGAACTGAAGATATCTTCCAGTCCTCCAGAGGAC	TCTGGCTCGGGAGAAAAAGGAGGAATCCAAACTGAAGATATCTTCCAGTCCTCCAGAGGAC	KLF6	ENSG00000067082	protein_coding	CDS	-
m6A_ID_360050	chr5	16465223	TGAGAAACCACCCCGGCTCCAGTGGTTTGAACAGCAGGCGAAGAAGTTGGCAAAGCAGCAG	TGAGAAACCACCCCGGCTCCAGTGGTTTGAACAACAGGCGAAGAAGTTGGCAAAGCAGCAG	ZNF622	ENSG00000173545	protein_coding	CDS	-
m6A_ID_76645	chr8	145745196	CTGCCAGGCCCTGCCCTTGCTGCCACGCGAACTCTTCCCCCTGCTGTTCAAGGTGGCCTTC	CTGCCAGGCCCTGCCCTTGCTGCCACGCAAACTCTTCCCCCTGCTGTTCAAGGTGGCCTTC	LRRC14	ENSG00000160959	protein_coding	CDS	+
m6A_ID_360104	chr6	30523433	CCGCAGCGGGAGCCGGGAGCGGCGAGAGGAACAGACCGACACCTCGGACGGGGAGTCTGTG	CCGCAGCGGGAGCCGGGAGCGGCGAGAGGAACAGACCGACACCTCGGACGGGAAGTCTGTG	GNL1	ENSG00000204590	protein_coding	CDS	-
m6A_ID_360136	chr11	65386304	CCCCCCAAGCGGCCATATGGGACCCAGCGGACGCCTAGTACCGCCAGCGCTAAAACACATG	CCCCCCAAGCGGCCATATGGGACCCAGCAGACGCCTAGTACCGCCAGCGCTAAAACACATG	PCNXL3	ENSG00000197136	protein_coding	CDS	+
m6A_ID_360293	chr13	88328395	GTGAGCTGATCTCTCTAAAGGATTGGTTGGACAGCATCTCCTATTCAGCCCTGGTGGGGGA	GTGAGCTGATCTCTCTAAAGGATTGGTTGGAAAGCATCTCCTATTCAGCCCTGGTGGGGGA	SLITRK5	ENSG00000165300	protein_coding	CDS	+
m6A_ID_360342	chr22	36661295	ACTGGCACGATAAAGGCCAGCAGTACAGAAACTGGTTTCTGAAAGAGTTTCCTCGGTTGAA	ACTGGCACGATAAAGGCCAGCAGTACAGTAACTGGTTTCTGAAAGAGTTTCCTCGGTTGAA	APOL1	ENSG00000100342	protein_coding	CDS	+
m6A_ID_360368	chr1	110884189	AGAGCCAGGGTGACAAGCGAGACCGTAAAAACTCTGCATCAGCTGAACGAGATAGGAAGCA	AGAGCCAGGGTGACAAGCGAGACCGTAAACACTCTGCATCAGCTGAACGAGATAGGAAGCA	RBM15	ENSG00000162775	protein_coding	CDS	+
m6A_ID_33539	chr1	229601170	CTAGAAAAAGAACCTGAATATGTTCCATGGACGGGTAATATACTGATTTATTAACAGTTGT	CTAGAAAAAGAACCTGAATATGTTCCATGGATGGGTAATATACTGATTTATTAACAGTTGT	NUP133	ENSG00000069248	protein_coding	CDS	-
m6A_ID_32701	chr12	124827556	CCACCTCCATACCCCGCGGCATCCCTCTGGACGCAGGTGATTGCCCTGGGGCTCCCAGAAC	CCACCTCCATACCCCGCGGCATCCCTCTGGATGCAGGTGATTGCCCTGGGGCTCCCAGAAC	NCOR2	ENSG00000196498	protein_coding	CDS	-
m6A_ID_360551	chr18	66344311	AGCCGACACAGATGGAGGTTATATAGAAGAACGATATGAAGTGTCTAAAAGTGAAAATGAA	AGCCGACACAGATGGAGGTTATATAGAAAAACGATATGAAGTGTCTAAAAGTGAAAATGAA	TMX3	ENSG00000166479	protein_coding	CDS	-
m6A_ID_72058	chr6	41738739	CTTCCAATGGCTTCCCTGATGGTGAGGAGGACGAGACCCCACTGCAGAAGCCCACCAGCAC	CTTCCAATGGCTTCCCTGATGGTGAGGAGGATGAGACCCCACTGCAGAAGCCCACCAGCAC	FRS3	ENSG00000137218	protein_coding	CDS	-
m6A_ID_360579	chr14	23456461	AACCCCACAAAACCTGCTGTCCTGACTTGAACTCATTCATTGAAATCAAGGTGGAAAAGGA	AACCCCACAAAACCTGCTGTCCTGACTTAAACTCATTCATTGAAATCAAGGTGGAAAAGGA	C14orf93	ENSG00000100802	protein_coding	CDS	-
m6A_ID_360609	chr6	5999311	AAACCTCAACATCCAAGGCAGCTTATTCGAACTCTGCGGCAGCGGCAACGGGGCGGCGGGG	AAACCTCAACATCCAAGGCAGCTTATTCAAACTCTGCGGCAGCGGCAACGGGGCGGCGGGG	NRN1	ENSG00000124785	protein_coding	CDS	-
m6A_ID_53699	chr19	52519593	GTCAAACGCACTCTCGTTATACATCAGCGAACTCATACAGGAGAGAAATCTTACATATGCA	GTCAAACGCACTCTCGTTATACATCAGCAAACTCATACAGGAGAGAAATCTTACATATGCA	ZNF614	ENSG00000142556	protein_coding	CDS	-
m6A_ID_360700	chr3	196386855	AAGGTCACCTGCGCAGCCTGGTCCTGGGGGACAACTGCCTCTCAGAGAACTACGAAGAGAC	AAGGTCACCTGCGCAGCCTGGTCCTGGGGGGCAACTGCCTCTCAGAGAACTACGAAGAGAC	NRROS	ENSG00000174004	protein_coding	CDS	+
m6A_ID_360723	chr3	196664439	CGCGTCTGGATGACCGAATCATTCGCACAGACTGGGACGCAGGCTTTAAGGAGGGCAGGCA	CGCGTCTGGATGACCGAATCATTCGCACATACTGGGACGCAGGCTTTAAGGAGGGCAGGCA	NCBP2	ENSG00000114503	protein_coding	CDS	-
m6A_ID_49436	chr18	72775976	ACACGGCCGCGGCCGGCCAGTTGGTCAAGGACGGTGTCACCCAGGTGGTGGTGAGCGAAGA	ACACGGCCGCGGCCGGCCAGTTGGTCAAGGATGGTGTCACCCAGGTGGTGGTGAGCGAAGA	ZNF407	ENSG00000215421	protein_coding	CDS	+
m6A_ID_32833	chr12	132335617	AGGCCGATGGATCTGTGGCTGCGGGCGTGGACGCGGCAGAGGGGCCCCGCGCCCCTCCAGG	AGGCCGATGGATCTGTGGCTGCGGGCGTGGATGCGGCAGAGGGGCCCCGCGCCCCTCCAGG	MMP17	ENSG00000198598	protein_coding	CDS	+
m6A_ID_60153	chr22	38270519	CCAGGCCATCAAGGTGCTGGAGAACATCGAACTGAACAAGAAGGTGATGCCTATTGCCTCT	CCAGGCCATCAAGGTGCTGGAGAACATCAAACTGAACAAGAAGGTGATGCCTATTGCCTCT	EIF3L	ENSG00000100129	protein_coding	CDS	+
m6A_ID_360796	chr1	200376279	GCAGCAGGGTGCCAATGACCTTTATCACTAACTCTAATGGAGAAGTGGACCATAGAGTAAG	GCAGCAGGGTGCCAATGACCTTTATCACTAACTCGAATGGAGAAGTGGACCATAGAGTAAG	ZNF281	ENSG00000162702	protein_coding	CDS	-
m6A_ID_29007	chr11	57563962	AAGAAAGTAGTGAAGACTGTGACAACACGGACAGTACAGCCAGTCGCTATGGGACCAGACG	AAGAAAGTAGTGAAGACTGTGACAACACAGACAGTACAGCCAGTCGCTATGGGACCAGACG	CTNND1	ENSG00000198561	protein_coding	CDS	+
m6A_ID_72188	chr6	43322742	CTCAGTTTGCTGCAGCTCGGATACCTCCGAACTACCAGGGACCTGCCATTCCCCCTGCCTC	CTCAGTTTGCTGCAGCTCGGATACCTCCAAACTACCAGGGACCTGCCATTCCCCCTGCCTC	ZNF318	ENSG00000171467	protein_coding	CDS	-
m6A_ID_53705	chr19	52536996	TCAAAGAGAAATCTCATTGTACATCAGCGAACTCATAATGGAAACAAACCCTGACAATGCA	TCAAAGAGAAATCTCATTGTACATCAGCAAACTCATAATGGAAACAAACCCTGACAATGCA	ZNF432	ENSG00000256087	protein_coding	CDS	-
m6A_ID_53715	chr19	52537920	GGGAAGAGCATGCTTATTATACATCAGCGAACTCATACAGGAGAGAAGCCCTACATCTGTA	GGGAAGAGCATGCTTATTATACATCAGCAAACTCATACAGGAGAGAAGCCCTACATCTGTA	ZNF432	ENSG00000256087	protein_coding	CDS	-
m6A_ID_360902	chr19	52569897	GTAATGAATGTGGCAAAACCTTTAAACGGAACTCAAGCCTCACTGCACATCATATAATCCA	GTAATGAATGTGGCAAAACCTTTAAACGAAACTCAAGCCTCACTGCACATCATATAATCCA	ZNF841	ENSG00000197608	protein_coding	CDS	-
m6A_ID_360907	chr17	40061814	AGCGAGCAGCAGACCTATGACTATGCCAAGACTATCCTCTCCCTCATGACCCGAGAGAAGC	AGCGAGCAGCAGACCTATGACTATGCCAAGAATATCCTCTCCCTCATGACCCGAGAGAAGC	ACLY	ENSG00000131473	protein_coding	CDS	-
m6A_ID_360976	chr19	40520194	TGAATGTAAAGAATGTGGGAAGGCCTTTAGACTTCATTATCAACTAACTGAACATCAAAGA	TGAATGTAAAGAATGTGGGAAGGCCTTTAAACTTCATTATCAACTAACTGAACATCAAAGA	ZNF546	ENSG00000187187	protein_coding	CDS	+
m6A_ID_361062	chr8	30436489	GAAAAAGCGACGCTTTAAGACTCATAACGAACACTTGGCTGGAGTGCTGAAGGATTACTCT	GAAAAAGCGACGCTTTAAGACTCATAACAAACACTTGGCTGGAGTGCTGAAGGATTACTCT	GTF2E2	ENSG00000197265	protein_coding	CDS	-
m6A_ID_361084	chr17	40986576	GGCAAATTTTTTCCCAAAGAAGTTATTAGAACTTGATAGTTTTCTGAAGGTGAGAGACCCT	GGCAAATTTTTTCCCAAAGAAGTTATTAGAACGTGATAGTTTTCTGAAGGTGAGAGACCCT	PSME3	ENSG00000131467	protein_coding	CDS	+
m6A_ID_73434	chr7	134625962	GTCGCAGAATGGAGAATTCATGACCCACAAACTTAAACATACTGAGAATACTTTCAGGTAA	GTTGCAGAATGGAGAATTCATGACCCACAAACTTAAACATACTGAGAATACTTTCAGGTAA	CALD1	ENSG00000122786	protein_coding	CDS	+
m6A_ID_361241	chr7	135357547	GCAACGTGGTTGGAATGTATCTGGCTCAGAACTATGATGTAAGTGGCCATATCCATGACTT	GCAACGTGGTTGGAATGTATCTGGCTCATAACTATGATGTAAGTGGCCATATCCATGACTT	C7orf73	ENSG00000243317	protein_coding	CDS	+
m6A_ID_361295	chr3	49690387	GCTCTGAGTACTCACCCTCACCCTCCCTTGACTCTGAGGCTGAGGCCTTGGATGGTGGCCC	GCTCTGAGTACTCACCCTCACCCTCCCTTAACTCTGAGGCTGAGGCCTTGGATGGTGGCCC	BSN	ENSG00000164061	protein_coding	CDS	+
m6A_ID_60434	chr2	241517050	CACGCATGTACACCATCCCGCTGTACGAGGACCTCTGCACCGGTGCCCTCAAGTCCTTCGC	CACGCATGTACACCATCCCGCTGTACGAGGACCTCTGCACCGGTGCCCTCAAGTCCTTTGC	RNPEPL1	ENSG00000142327	protein_coding	CDS	+
m6A_ID_58129	chr21	47418842	GCACGAAGGGCTACCCCGGCCTCAAGGGGGACGAGGGAGAAGCCGGGGACCCCGGAGACGA	GCACGAAGGGCTACCCCGGCCTCAAGGGGGATGAGGGAGAAGCCGGGGACCCCGGAGACGA	COL6A1	ENSG00000142156	protein_coding	CDS	+
m6A_ID_25659	chr10	64974822	GAAAAGAAACTAAATATGAAAAGACTTCGAACTGACAATGTTTCAGACTTTTCTGAGAGCA	GAAAAGAAACTAAATATGAAAAGACTTCAAACTGACAATGTTTCAGACTTTTCTGAGAGCA	JMJD1C	ENSG00000171988	protein_coding	CDS	-
m6A_ID_361333	chr10	69672503	GTTTCAGAAGACTCAAGTTCACCAGAAAGAACTTCACCACCAGATTCTTCAGTGATTGTCA	GTTTCAGAAGACTCAAGTTCACCAGAAATAACTTCACCACCAGATTCTTCAGTGATTGTCA	SIRT1	ENSG00000096717	protein_coding	CDS	+
m6A_ID_361358	chr7	140154389	TATGCTTTTGGCTGCAGGTGGGGACGACGAACTAACAGACTCTGAAGATGAGTGGGACTTG	TATGCTTTTGGCTGCAGGTGGGGACGACAAACTAACAGACTCTGAAGATGAGTGGGACTTG	MKRN1	ENSG00000133606	protein_coding	CDS	-
m6A_ID_361386	chr11	214340	AGCAGCAGCTCTCCTCGGACCCTGACTCGGACCCTGACTGAGGATGGCAGCTCTTCTGCTC	AGCAGCAGCTCTTCTCGGACCCTGACTCGGACCCTGACTGAGGATGGCAGCTCTTCTGCTC	RIC8A	ENSG00000177963	protein_coding	CDS	+
m6A_ID_42812	chr16	3486447	TCGAATTTGCATCTCATTACTCATAAGCGAACTCACATAAAAAACACCACGTAAAGTAAAT	TCGAATTTGCATCTCATTACTCATAAGCAAACTCACATAAAAAACACCACGTAAAGTAAAT	ZNF597	ENSG00000167981	protein_coding	CDS	-
m6A_ID_361448	chr15	63335954	CCAAGGAGAAGTTGCTGCGGGTGTCGGAGGACGAGCGGGACCGGGTGCTGGAGGAGCTGCA	CCAAGGAGAAGTTGCTGCGGGTGTCGGAAGACGAGCGGGACCGGGTGCTGGAGGAGCTGCA	TPM1	ENSG00000140416	protein_coding	CDS	+
m6A_ID_361470	chr3	152018126	TCCTTCGAAAAGCTGCCAAGTTGAAAATGGACGAGTAATCGCCTGCTTTGATTCATTGAAA	TCCTTCGAAAAGCTGCCAAGTTGAAAATGGACGAGTAATCACCTGCTTTGATTCATTGAAA	MBNL1	ENSG00000152601	protein_coding	CDS	+
m6A_ID_361479	chr3	152554370	AAATCGATTTACCTGGTAATCATTGTACTGACTGTTTTTGCTGTGTCTTACATCCCTTTCC	AAATCGATTTACCTGGTAATCATTGTACCGACTGTTTTTGCTGTGTCTTACATCCCTTTCC	P2RY1	ENSG00000169860	protein_coding	CDS	+
m6A_ID_361489	chr3	151165290	CCAGCAAGGACAGTGACTGCTGACTCCAGAACAATATCTGATAGTCCTATGACAAACATAA	CCAGCAAGGACAGTGACTGCTGACTCCAGAACAATATCTGATAGGCCTATGACAAACATAA	IGSF10	ENSG00000152580	protein_coding	CDS	-
m6A_ID_73657	chr7	148950768	GCAGGCTTTCCTGAGCCCAGAGCAGACCGAACTCTGGGGTGGTCAGGGCAGTTCTGTCCTC	GCAGGCTTTCCTGAGCCCAGAGCAGACCAAACTCTGGGGTGGTCAGGGCAGTTCTGTCCTC	ZNF212	ENSG00000170260	protein_coding	CDS	+
m6A_ID_361624	chr7	149544942	CTACCTTTCCCACCTCAGTACAGGCAGTGGACACATCGAGGGAGACTGGGCCGGAAGAAAC	CTACCTTTCCCACCTCAGTACAGGCAGTGAACACATCGAGGGAGACTGGGCCGGAAGAAAC	ZNF862	ENSG00000106479	protein_coding	CDS	+
m6A_ID_361651	chr16	88500125	GCCCACAGCCGAAGTGGATCTGAGGGCCGGACTCCAGAGAGGGCGTCCAGCCCCGGCCTGA	GCCCACAGCCGAAGTGGATCTGAGGGCCAGACTCCAGAGAGGGCGTCCAGCCCCGGCCTGA	ZNF469	ENSG00000225614	protein_coding	CDS	+
m6A_ID_25878	chr10	75567900	CGGCCCCCCAGGCCTCCAGAGACAGCTCGAACTGAACCCGTGGTCCTTGTGTTTGTGGAGA	CGGCCCCCCAGGCCTCCAGAGACAGCTCAAACTGAACCCGTGGTCCTTGTGTTTGTGGAGA	RP11-574K11.31,NDST2	ENSG00000272916,ENSG00000166507	protein_coding,protein_coding	CDS,CDS	-
m6A_ID_361729	chr7	94539498	AGTGCCTCTCCTCACAGGAATGCATATCGAACTGAGTTTCAGGCACTGAAAAGTACCTTTG	AGTGCCTCTCCTCACAGGAATGCATATCAAACTGAGTTTCAGGCACTGAAAAGTACCTTTG	PPP1R9A	ENSG00000158528	protein_coding	CDS	+
m6A_ID_361756	chr7	92763230	ATTCCTGGAGTTTAAGAAATCAAAAGAAGAACACTTTTATCGAGGTGGCAAAGTATCCTGG	ATTCCTGGAGTTTAAGAAATCAAAAGAAGAGCACTTTTATCGAGGTGGCAAAGTATCCTGG	SAMD9L	ENSG00000177409	protein_coding	CDS	-
m6A_ID_64972	chr3	52486124	TGCAGGAGATGATCGATGAGGTGGACGAGGACGGTGAGCCCCCTCCTCCCCAGGCTCCAGA	TGCAGGAGATGATCGATGAGGTGGACGAGGATGGTGAGCCCCCTCCTCCCCAGGCTCCAGA	TNNC1	ENSG00000114854	protein_coding	CDS	-
m6A_ID_361827	chr2	197184547	GAGACTTAGGTAGCCCTTCCGATGACGAGGACATGCCAGGGAGCCATCACGACAGCCAGGT	GAGACTTAGGTAGCCCTTCCGATGACGAGGGCATGCCAGGGAGCCATCACGACAGCCAGGT	HECW2	ENSG00000138411	protein_coding	CDS	-
m6A_ID_75418	chr7	97823479	CCTCGCTTCCACGGGGACCAACACGAACGAACTCCTTGCCTACACCAATTCTGCGCTGGAC	CCTCGCTTCCACGGGGACCAACACGAACAAACTCCTTGCCTACACCAATTCTGCGCTGGAC	LMTK2	ENSG00000164715	protein_coding	CDS	+
m6A_ID_51193	chr19	19790366	TCTCCCAATTTATTTCAAATCCATCAAAGAACTCACACTGGAAAGAGGTCCTATAAATGTA	TCTCCCAATTTATTTCAAATCCATCAAATAACTCACACTGGAAAGAGGTCCTATAAATGTA	ZNF101	ENSG00000181896	protein_coding	CDS	+
m6A_ID_361931	chr17	27957933	GCCGTGGCACCCCGTCAGCAACACGGCAGAACTCACCCCCTTAGGAGACTGAAAAAGGCAA	GCCGTGGCACCCCGTCAGCAACACGGCATAACTCACCCCCTTAGGAGACTGAAAAAGGCAA	SSH2	ENSG00000141298	protein_coding	CDS	-
m6A_ID_361980	chr2	155711551	CTAAGCTGCAGAAAATTACTGGAAGAGAAGACTTTCCCAAAAAACTCTTGAGGATGAGTTC	CTAAGCTGCAGAAAATTACTGGAAGAGAATACTTTCCCAAAAAACTCTTGAGGATGAGTTC	KCNJ3	ENSG00000162989	protein_coding	CDS	+
m6A_ID_362094	chr1	156642047	CTAATGAAATCTCTTGAAGGTAATCTAGAGACATTTTTATTTCCAGGAACGGAAAATCAAG	CTAATTAAATCTCTTGAAGGTAATCTAGAGACATTTTTATTTCCAGGAACGGAAAATCAAG	NES	ENSG00000132688	protein_coding	CDS	-
m6A_ID_362122	chr5	133996907	GGATCCTACCCTCATCCAATACCAGCAAAGACTTTGAATCCAGTCTCTGGACAGTCTAACT	GGATCCTACCCTCATCCAATACCAGCAAATACTTTGAATCCAGTCTCTGGACAGTCTAACT	SEC24A	ENSG00000113615	protein_coding	CDS	+
m6A_ID_43348	chr16	58616995	GTTGCAAGGGTTTTGGGAATGATGGCTCGAACTCATTCAGGATTAACAGATGGCATTCCAT	GTTGCAAGGGTTTTGGGAATGATGGCTCAAACTCATTCAGGATTAACAGATGGCATTCCAT	CNOT1	ENSG00000125107	protein_coding	CDS	-
m6A_ID_362168	chr2	200213790	CCAGCTGGCATCCCTGGGGAAAACCAACGAACAGTCTCCTCACAGCCAAATTCACCACAGT	CCAGCTGGCATCCCTGGGGAAAACCAACAAACAGTCTCCTCACAGCCAAATTCACCACAGT	SATB2	ENSG00000119042	protein_coding	CDS	-
m6A_ID_362182	chr19	9072787	CCTAAATCCTCTAAGACTACAAGAACTGAGACTGAGACAACTTCCTCCCTGACTCCTAAAC	CCTAAATCCTCTAAGACTACAAGAACTGATACTGAGACAACTTCCTCCCTGACTCCTAAAC	MUC16	ENSG00000181143	protein_coding	CDS	-
m6A_ID_362258	chr19	21606391	AACTTTTAACCAATCTTCAACCCTTACTGGACATAAGATAATTCATAATGGAGAAAAACCC	AACTTTTAACCAATCTTCAACCCTTACTGGAGATAAGATAATTCATAATGGAGAAAAACCC	ZNF493	ENSG00000196268	protein_coding	CDS	+
m6A_ID_362270	chr2	74275464	GCTTCTTGGAGTCACCTCTTAAGTACCTGGACACACCCACCAAGAGTCTGCTGGACACACC	GCTTCTTGGAGTCACCTCTTAAGTACCTGGAGACACCCACCAAGAGTCTGCTGGACACACC	TET3	ENSG00000187605	protein_coding	CDS	+
m6A_ID_362301	chr15	90814791	GAAGGAAGGGAAGAAATAAAGAAATCCAGGACCTGGAGGAGAGCTTTGTGCCTGTTGCTGC	GAAGGAAGGGAAGACATAAAGAAATCCAGGACCTGGAGGAGAGCTTTGTGCCTGTTGCTGC	NGRN	ENSG00000182768	protein_coding	CDS	+
m6A_ID_55218	chr19	9524064	TACTCCAATTCGTTTCAGTTACATGAACGAACTCACACTGGAGAGAAACCCTATGAATGTA	TACTCCAATTCGTTTCAGTTACATGAACAAACTCACACTGGAGAGAAACCCTATGAATGTA	ZNF266	ENSG00000174652	protein_coding	CDS	-
m6A_ID_67926	chr5	138643866	TAAATTTGACAGTGAGTATGAGAGAATGGGACGTGGTCCTGGCCCCTTACAAGAGAGATCT	TAAATTTGACAGTGAGTATGAGAGAATGGGATGTGGTCCTGGCCCCTTACAAGAGAGATCT	MATR3	ENSG00000015479	protein_coding	CDS	+
m6A_ID_362423	chr12	10862558	GCAGCGGCGGTTCCCGCCTTACCACGTGGGACAGACCTTTGACCGTCGCTCACGGGTCTTA	GCAGCGGCGGTTCCCGCCTTACCACGTGGGACAAACCTTTGACCGTCGCTCACGGGTCTTA	YBX3	ENSG00000060138	protein_coding	CDS	-
m6A_ID_34851	chr12	56997459	TCAAGGCTGAAAACTGTTCTGGCCAAGCGAACTGGGCGGTCTGAAGTAGAGATGGAAGGGC	TCAAGGCTGAAAACTGTTCTGGCCAAGCAAACTGGGCGGTCTGAAGTAGAGATGGAAGGGC	BAZ2A	ENSG00000076108	protein_coding	CDS	-
m6A_ID_67667	chr5	1253914	CAGACGCAGCTGAGTCGGAAGCTCCCGGGGACGACGCTGACTGCCCTGGAGGCCGCAGCCA	CAGACGCAGCTGAGTCGGAAGCTCCCGGGGATGACGCTGACTGCCCTGGAGGCCGCAGCCA	TERT	ENSG00000164362	protein_coding	CDS	-
m6A_ID_67428	chr4	90856657	GCAGAAATGATTTTAAATTTCAACTTAAGGACACAGAAGAGAATTTACATGTGTTAAATCA	GCAGAAATGATTTTAAATTTCAACTTAAGGACACAGAAGATAATTTACATGTGTTAAATCA	MMRN1	ENSG00000138722	protein_coding	CDS	+
m6A_ID_362587	chr16	67970606	TGGAGCCCCGAGGGGGCTTCTCCTTCGAGAACTGCCAAAGGTGAAGCGGGGGCGCGGGGGG	TGGAGCCCCGAGGGGGCTTCTCCTTCGATAACTGCCAAAGGTGAAGCGGGGGCGCGGGGGG	PSMB10	ENSG00000205220	protein_coding	CDS	-
m6A_ID_362590	chr1	115267924	TGAGTTCTCTGGTGATGTTGATAGCCTGGAACTGGGGGACATGGTCGAGTATAGCTTGTCC	TGAGTTCTCTGGTGATGTTGATAGCCTGGAGCTGGGGGACATGGTCGAGTATAGCTTGTCC	CSDE1	ENSG00000009307	protein_coding	CDS	-
m6A_ID_362627	chr17	7405343	ACGGGCCTGAGAGCCGTGGCTTTGTGGAGAACTCCTACCTAGCCGGCCTCACACCCACTGA	ACGGGCCTGAGAGCCGTGGCTTTGTGGATAACTCCTACCTAGCCGGCCTCACACCCACTGA	POLR2A	ENSG00000181222	protein_coding	CDS	+
m6A_ID_362629	chr19	9869137	AAATTGTGTGAATGCAAAGACTGTTGGAGAACTTTTCTTAATCAGTCATCCCTTAAGTTAC	AAATTGTGTGAATGCAAAGACTGTTGGATAACTTTTCTTAATCAGTCATCCCTTAAGTTAC	ZNF846	ENSG00000196605	protein_coding	CDS	-
m6A_ID_362694	chr4	113199244	GCAGAGAGCTGGGCTACCTAAATAAAATGGACCTGCCATACAGGTGCATGGTCAGATTCGG	GCAGAGAGCTGGGCTACCTAAATAAAATGGATCTGCCATACAGGTGCATGGTCAGATTCGG	TIFA	ENSG00000145365	protein_coding	CDS	-
m6A_ID_362716	chr17	9631700	CAAGGAAACTCAAGGAAAATGCAGGGCAGGACATCAAGCTTCCCAGAAAGTTTGACCTGCC	CAAGGAAACTCAAGGAAAATGCAGGGCACGACATCAAGCTTCCCAGAAAGTTTGACCTGCC	USP43	ENSG00000154914	protein_coding	CDS	+
m6A_ID_362726	chr4	108866481	ATGCCCTTGGCTTTATTACCTTCCCTTTGGACCATTTAAGGAATTAAGACAAATTGAAAAG	ATGCCCTTGGCTTTATTACCTTCCCTTTGGGCCATTTAAGGAATTAAGACAAATTGAAAAG	CYP2U1	ENSG00000155016	protein_coding	CDS	+
m6A_ID_65469	chr4	108816774	ATTTGGAAAATCAACCCAGTGATCCTACGAACACTTATGCAAGACCCGCTGAACCTGTTGA	ATTTGGAAAATCAACCCAGTGATCCTACAAACACTTATGCAAGACCCGCTGAACCTGTTGA	SGMS2	ENSG00000164023	protein_coding	CDS	+
m6A_ID_362848	chr20	58318218	CGTCCTGAATATCTGGTCTCAGGGATTCGAACTCCCCCTGTGAGGAGGAACAGCAAACTGG	CGTCCTGAATATCTGGTCTCAGGGATTCAAACTCCCCCTGTGAGGAGGAACAGCAAACTGG	PHACTR3	ENSG00000087495	protein_coding	CDS	+
m6A_ID_33170	chr12	20522253	CAGTGCCCGGCGACGCTGCACGAGTCAGGGACAAGCCCGTCCACAGTGGGGTGAGTCAAGC	CAGTGCCCGGCGACGCTGCACGAGTCAGGAACAAGCCCGTCCACAGTGGGGTGAGTCAAGC	PDE3A	ENSG00000172572	protein_coding	CDS	+
m6A_ID_362897	chr5	55212500	AGGATAAGCTAAACCTGAAGGAGTCTGATGACTCTGTGAACACAGAAGACAGGATCTTAAA	AGGATAAGCTAAACCTGAAGGAGTCTGATGACTCTGTGAACACAGAAGATAGGATCTTAAA	IL31RA	ENSG00000164509	protein_coding	CDS	+
m6A_ID_30749	chr11	71726920	CCAGCTAGCACAGACCCTCCAACAGCAAGAACAGGCCTCCCAGGGCCTCCGCCACCAGGTG	CCAGCTAGCACAGACCCTCCAACAGCAAGAACAGGCCTCCCAGGGCCTCTGCCACCAGGTG	NUMA1	ENSG00000137497	protein_coding	CDS	-
m6A_ID_362927	chr5	63510220	CAGACCAGGAAGAGCACCTCTCCCCTCTGGACTTCCTGCACTCAGCCAATTTTTCATTGGG	CAGACCAGGAAGAGCACCTCTCCCCTCTGGAATTCCTGCACTCAGCCAATTTTTCATTGGG	RNF180	ENSG00000164197	protein_coding	CDS	+
m6A_ID_362996	chr4	125592595	AATATTAATCATACTGATCAAGATGGTTGGACAGCATTAAGATCTGCTGCTTGGGGTGGCC	AATATTAATCATACTGATCAAGATGGTTGGAAAGCATTAAGATCTGCTGCTTGGGGTGGCC	ANKRD50	ENSG00000151458	protein_coding	CDS	-
m6A_ID_363037	chr14	91739788	GCCCGGGCAGTACGTAAAGCCAAACTTCAGACTGACTGAGGCCGAGGCCCCACCCAGCGTG	GCCCGGGCAGTACGTAAAGCCAAACTTCAGATTGACTGAGGCCGAGGCCCCACCCAGCGTG	CCDC88C	ENSG00000015133	protein_coding	CDS	-
m6A_ID_363065	chr5	66460741	GGTCCCCATCCTACTGCCAGGAGCCCTGGAACAGTCATGGAAAGCAATCCCCAACAGAGAG	GGTCCCCATCCTACTGCCAGGAGCCCTGTAACAGTCATGGAAAGCAATCCCCAACAGAGAG	MAST4	ENSG00000069020	protein_coding	CDS	+
m6A_ID_363136	chr5	71516892	AAGTCTGACCACCCAGCTTGTCAAGGAAAAACTCTCCACCTGTGAAGCAGAGGACATCGCC	AAGTCTGACCACCCAGCTTGTCAAGGAACAACTCTCCACCTGTGAAGCAGAGGACATCGCC	MRPS27	ENSG00000113048	protein_coding	CDS	-
m6A_ID_363199	chr4	10445355	CATCCATAGAAAAACTGGCCTCTTGTATGGACAGCAAGGAAGCAGTGAATTAAATAAGCAA	CATCCATAGAAAAACTGGCCTCTTGTATGGGCAGCAAGGAAGCAGTGAATTAAATAAGCAA	ZNF518B	ENSG00000178163	protein_coding	CDS	-
m6A_ID_363208	chr19	2291333	TGGTAATCCTGCTGGACTACACTTTCCAGGACCTGCACAGCCTGCGCCGGCTGGAAGTGGG	TGGTAATCCTGCTGGACTACACTTTCCAGGACCTGCACAGCCTGCGCCTGCTGGAAGTGGG	LINGO3	ENSG00000220008	protein_coding	CDS	-
m6A_ID_34032	chr1	243328924	TCAGGTCAGACAGATAAATGTAGGGAGGAAACTTTTAAACAAGAATCACAACCTCCAGAAA	TCAGGTCAGACAGATAAATGTAGGGAGGAAAGTTTTAAACAAGAATCACAACCTCCAGAAA	CEP170	ENSG00000143702	protein_coding	CDS	-
m6A_ID_363234	chr19	2111776	AAGAAGCACAGGAAGGAGAAGGAGGAGCGGACCAAAGGCAAGAAGAAGTCCAAGAAGCAGC	AAGAAGCACAGGAAGGAGAAGGAGGAGCGGACCAAAGGCAATAAGAAGTCCAAGAAGCAGC	AP3D1	ENSG00000065000	protein_coding	CDS	-
m6A_ID_363249	chr17	76968439	CCAGCGAGCTGGCCCTACTGAAGGCCGTGGACACCTGGAGCTGGGGGGAGCGTGCCTCCCA	CCAGCGAGCTGGCCCTACTGAAGGCCGTAGACACCTGGAGCTGGGGGGAGCGTGCCTCCCA	LGALS3BP	ENSG00000108679	protein_coding	CDS	-
m6A_ID_363278	chr20	34021835	GCGTGGGCACACAGCAGGTGGGTGGTGTGGACTCGGGGTCCATGGAGTTCATCAGGGTCTG	GCGTGGGCACACAGCAGGTGGGTGGTGTGGATTCGGGGTCCATGGAGTTCATCAGGGTCTG	GDF5OS	ENSG00000204183	protein_coding	UTR5	+
m6A_ID_363291	chr12	46245925	TAGGTGAGAATGGAGCATCTGGGAAACAGAACTCAGAACAAATAGACATGCAAGATATCAA	TAGGTGAGAATGGAGCATCTGGGAAACATAACTCAGAACAAATAGACATGCAAGATATCAA	ARID2	ENSG00000189079	protein_coding	CDS	+
m6A_ID_69690	chr5	76128742	GGCATGGCCCTGTGGGTCTTTCTTTTCCGAACTAAGAAGAAGCACCCTGCTGTGATTTACA	GGCATGGCCCTGTGGGTCTTTCTTTTCCAAACTAAGAAGAAGCACCCTGCTGTGATTTACA	F2RL1	ENSG00000164251	protein_coding	CDS	+
m6A_ID_363353	chr6	26234699	GCCGCTACCCCGAAGAAAAGCATCAAAAAGACTCCTAAGAAGGTAAAGAAGCCAGCAACCG	GCCGCTACCCCGAAGAAAAGCATCAACAAGACTCCTAAGAAGGTAAAGAAGCCAGCAACCG	HIST1H1D	ENSG00000124575	protein_coding	CDS	-
m6A_ID_363379	chr20	34797693	CTGAGCTCGACCGGGACAAAAGCGACTCGGACACTGAGGGCCTGCTGTTCTCCCGGGATCT	CTGAGCTCGACCGGGACAAAAGCGACTCAGACACTGAGGGCCTGCTGTTCTCCCGGGATCT	EPB41L1	ENSG00000088367	protein_coding	CDS	+
m6A_ID_363396	chr22	46134656	ATTAGGCTTCTCGACGTCCTGTGCGAAATGACTGTGAATACTGAGCTGCTCGGCTATCTGC	ATTAGGCTTCTCGACGTCCTGTGCGAAATGGCTGTGAATACTGAGCTGCTCGGCTATCTGC	ATXN10	ENSG00000130638	protein_coding	CDS	+
m6A_ID_36445	chr13	45148201	GCCAATTCTTCAAACAGCAATGTCCTCCGGACAGCCCAGTTCTGCAGGAGTAGGAGCAGGA	GCCAATTCTTCAAACAGCAATGTCCTCCAGACAGCCCAGTTCTGCAGGAGTAGGAGCAGGA	TSC22D1	ENSG00000102804	protein_coding	CDS	-
m6A_ID_363426	chr2	45233322	TCCTCAACCCCATGTCAGCCAACCTCGTGGACCTGGGCTCCTAGAACCCATTTGCCTTGAT	TCCTCAACCCCATGTCAGCCAACCTCGTCGACCTGGGCTCCTAGAACCCATTTGCCTTGAT	SIX2	ENSG00000170577	protein_coding	CDS	-
m6A_ID_38470	chr14	55510767	CTATAGTCGTTCTCTTCATGCTAGAATTGAACAGTGGAATCACAACTTTAGCTTTGATGCA	CTATAGTTGTTCTCTTCATGCTAGAATTGAACAGTGGAATCACAACTTTAGCTTTGATGCA	SOCS4	ENSG00000180008	protein_coding	CDS	+
m6A_ID_363471	chr14	60591780	CCTCAAATGTACTGGAAGAAATTGCCAAGGACAAAGTTTTAAAAGACTTTTATGTTCATAC	CCTCAAATGTACTGGAAGAAATTGCCAAGGACAAAGTTTTAAAATACTTTTATGTTCATAC	PCNXL4	ENSG00000126773	protein_coding	CDS	+
m6A_ID_363487	chr7	73609540	CAGAGACCACGACTCCAGCTTAAACCTCGAACAGTCGCGACGCCCCTCAATCAAGTAGCCA	CAGAGACCACGACTCCAGCTTAAACCTCAAACAGTCGCGACGCCCCTCAATCAAGTAGCCA	EIF4H	ENSG00000106682	protein_coding	CDS	+
m6A_ID_363493	chr6	87967598	AATTGCTCAAGAACTTCTACAGAGTAATGGACAGCCTTCTCTTCTTGCCAGCATGATTCTC	AATTGCTCAAGAACTTCTACAGAGTAATGAACAGCCTTCTCTTCTTGCCAGCATGATTCTC	ZNF292	ENSG00000188994	protein_coding	CDS	+
m6A_ID_363510	chr16	4015809	TGACGAAACAGGAATAGAAGAAGCCAACGAACTCACCAAGCTCAACGTTTCAAAGAGTGTG	TGACGAAACAGGAATAGAAGAAGCCAACAAACTCACCAAGCTCAACGTTTCAAAGAGTGTG	ADCY9	ENSG00000162104	protein_coding	CDS	-
m6A_ID_49664	chr18	9254260	TAAATCCTTCTAGTGTTGATGAAAATATTGACTCTGAAACAGAGAAAGACTCTCTCATCTG	TAAATCCTTCTAGTGTTGATGAAAATATTGATTCTGAAACAGAGAAAGACTCTCTCATCTG	ANKRD12	ENSG00000101745	protein_coding	CDS	+
m6A_ID_363608	chr6	27369125	CGAAGCTCATCCCTTATTATTCATCAGAGAACTCATACCGGGGAGAAGCCGTACAAATGTA	CGAAGCTCATCCCTTATTATTCATCAGAGAAATCATACCGGGGAGAAGCCGTACAAATGTA	ZNF391	ENSG00000124613	protein_coding	CDS	+
m6A_ID_363671	chr13	107822989	GACATCGCTCACAGTGTCATCAGCAACAAGACTGTGCAACAGCAGACTCAAGCTGTGTGTT	GACATCGCTCACAGTGTCATCAGCAACAACACTGTGCAACAGCAGACTCAAGCTGTGTGTT	FAM155A	ENSG00000204442	protein_coding	CDS	-
m6A_ID_72821	chr6	99374570	GGTGACTTTACTCAGACAGCTGTGTTTCGAACTTATGGGACATGGTGGGATCAGTGTCCTA	GGTGACTTTACTCAGACAGCTGTGTTTCAAACTTATGGGACATGGTGGGATCAGTGTCCTA	FBXL4	ENSG00000112234	protein_coding	CDS	-
m6A_ID_31559	chr11	9595755	CCCCCGGCAGCCCCGGCGAGCTGGAGGAGGACCTGTTGCTGCCCGGCGCCTGCCCGGGCGC	CCCCCGGCAGCCCCGGCGAGCTGGAGGAGGACCTGTTGCTGCCTGGCGCCTGCCCGGGCGC	WEE1	ENSG00000166483	protein_coding	CDS	+
m6A_ID_363787	chr19	45411204	GGAGCTGCTCAGCTCCCAGGTCACCCAGGAACTGAGGTGAGTGTCCCCATCCTGGCCCTTG	GGAGCTGCTCAGCTCCCAGGTCACCCAGGAGCTGAGGTGAGTGTCCCCATCCTGGCCCTTG	APOE	ENSG00000130203	protein_coding	CDS	+
m6A_ID_363788	chr15	68582612	CTTCCACCAATCCATGCTTATGGGAATAGAACTGAATGTAGAAATCCTCAGGAACTGGAGT	CTTCCACCAATCCATGCTTATGGGAATATAACTGAATGTAGAAATCCTCAGGAACTGGAGT	FEM1B	ENSG00000169018	protein_coding	CDS	+
m6A_ID_363813	chr1	212911895	GTCATAGGAAACCAGATGCTAAACCTGAGAACTTTATAACACAGATAGAAACCACACCAAC	GTCATAGGAAACCAGATGCTAAACCTGATAACTTTATAACACAGATAGAAACCACACCAAC	NSL1	ENSG00000117697	protein_coding	CDS	-
m6A_ID_363835	chr1	1190835	GATTAAACAAAAACAGAAAGCACAAGACGAACTCAGTAGCAGACCCCAGACTCTCCCCTTG	GATTAAACAAAAACAGAAAGCACAAGACGAACCCAGTAGCAGACCCCAGACTCTCCCCTTG	UBE2J2	ENSG00000160087	protein_coding	CDS	-
m6A_ID_59471	chr22	24717420	ATGGCATTGGCCAAACGTTCCCGCAGTCGAACTGCTACAGAATGTGACGTTCGTATGAGCA	ATGGCATTGGCCAAACGTTCCCGCAGTCAAACTGCTACAGAATGTGACGTTCGTATGAGCA	SPECC1L,SPECC1L-ADORA2A	ENSG00000100014,ENSG00000258555	protein_coding,protein_coding	CDS,CDS	+
m6A_ID_363887	chr6	31752489	TCTCTGACTTCTCCCTCCTCCACCCCAGAAACTCTCAGCAGCTGTGACAGAGGCCTTTGTC	TCTCTGACTTCTCCCTCCTCCACCCCAGACACTCTCAGCAGCTGTGACAGAGGCCTTTGTC	VARS	ENSG00000204394	protein_coding	CDS	-
m6A_ID_363934	chr9	138714425	CCTTGGCGGATTCGATCCGTTCCCCCAGGGACCATCCACGGATGGCTTCTTCCTTCATGTA	CCTTGGCGGATTCTATCCGTTCCCCCAGGGACCATCCACGGATGGCTTCTTCCTTCATGTA	CAMSAP1	ENSG00000130559	protein_coding	CDS	-
m6A_ID_363938	chr19	49409125	GGCTGCGGATGCTGCTCAAGGCCAAGATGGACGCCGAGCAGGATCCCAGTGAGCAGGGGCA	GGCTGCGGATGCTGCTCAAGGCCAAGATGGATGCCGAGCAGGATCCCAGTGAGCAGGGGCA	NUCB1	ENSG00000104805	protein_coding	CDS	+
m6A_ID_363971	chr1	32691859	TTGGGGGCAACATCATCATGTTCTCCACGGACAAGCAGATGGGCTACCAGTGCTTTGTGAG	TTGGGGGCAACATCATCATGTTCTCCACGGATAAGCAGATGGGCTACCAGTGCTTTGTGAG	EIF3I	ENSG00000084623	protein_coding	CDS	+
m6A_ID_27546	chr11	18636600	TAGGCGCCAGAATGGCAGCTCCAGCTCAGGACCTGAGCGATCAATCAGTGGGTCCAAGAAG	TAGGCGCCAGAATGGCAGCTCCAGCTCAGGACCTGAGCGATCAGTCAGTGGGTCCAAGAAG	SPTY2D1	ENSG00000179119	protein_coding	CDS	-
m6A_ID_46983	chr17	55918383	GTTTGTGGAGAAGTACACTGAGCTACAGAAACTTGGAGAAACAGATGAAGAGAAGTTATTT	GTTTGTGGAGAAGTACACTGAGCTACAGAAACTTGGAGAAACAGATGAAGATAAGTTATTT	MRPS23	ENSG00000181610	protein_coding	CDS	-
m6A_ID_364056	chr1	161494909	CAGTGATCACCGTGCCCGCCTATTTCAATGACTCGCAGCGCCAGGCCACCAAGGACGCGGG	CAGTGATCACCGTGCCCGCCTATTTCAATGAATCGCAGCGCCAGGCCACCAAGGACGCGGG	HSPA6	ENSG00000173110	protein_coding	CDS	+
m6A_ID_364194	chr10	99192184	GTATTCCCATTGTCTATGAATTGGACAAGAACTTGAAGCCTATCAAGCCCATGCAGTTTCT	GTATTCCCATTGTCTATGAATTGGACAATAACTTGAAGCCTATCAAGCCCATGCAGTTTCT	PGAM1	ENSG00000171314	protein_coding	CDS	+
m6A_ID_364208	chr17	33806608	CTTGGCTGCTGATTTTTTTAACAGAACAGAACTTGGTTATAAAGAAAAATTGACCTTTACT	CTTGGCTGCTGATTTTTTTAACAGAACAAAACTTGGTTATAAAGAAAAATTGACCTTTACT	SLFN12L	ENSG00000205045	protein_coding	CDS	-
m6A_ID_364278	chr11	27679882	GCGTCCTTATTGTTTTCTTCATTGGGCCGAACTTTCTGGTCCTCATCCAACAGCTCTTCTA	GCGTCCTTATTGTTTTCTTCATTGGGCCAAACTTTCTGGTCCTCATCCAACAGCTCTTCTA	BDNF-AS	ENSG00000245573	antisense	Exon	+
m6A_ID_30954	chr1	175129956	CAGGCAAGAGGGGCCAGCAGCCAGAGAAGAACAAGAAGAAGAAGAAGAAGAAGAAGAAGAA	CAGGCAAGAGGGGCCAGCAGCCAGAGAAGAAGAAGAAGAAGAAGAAGAAGAAGAAGAAGAA	KIAA0040	ENSG00000235750	protein_coding	CDS	-
m6A_ID_57569	chr21	32639014	TAGAAGACTTCGGGAGCCCCATCTGGGTGGACCGAGTGGACATGGGCTTGAGACCTGTGTC	TAGAAGACTTCGGGAGCCCCATCTGGGTGGACCAAGTGGACATGGGCTTGAGACCTGTGTC	TIAM1	ENSG00000156299	protein_coding	CDS	-
m6A_ID_364391	chr11	44146398	AGGTGGGTCTCCATCCTGAGTACAGAGAGGACCTAGAAGCCCTCCAGGTCAAACATGGAGA	AGGTGGGTCTCCATCCTGAGTACAGAGAGGGCCTAGAAGCCCTCCAGGTCAAACATGGAGA	EXT2	ENSG00000151348	protein_coding	CDS	+
m6A_ID_364442	chr15	31234042	TCTGCCACGTGTCTCTGGAACACACATAAAACTGTGGAAACTGTGCTACTTCCGCTGGGTT	TCTGCCACGTGTCTCTGGAACACACATACAACTGTGGAAACTGTGCTACTTCCGCTGGGTT	MTMR10	ENSG00000166912	protein_coding	CDS	-
m6A_ID_30824	chr1	172558189	AGAGTTGCTCTTTATCGGCAGCGCAGCCGAACTGCTTTGAGTAAAGGAAAAGATTATCTTG	AGAGTTGCTCTTTATCGGCAGCGCAGCCAAACTGCTTTGAGTAAAGGAAAAGATTATCTTG	SUCO	ENSG00000094975	protein_coding	CDS	+
m6A_ID_364484	chr1	172579286	AAAGTCCAAGACCAAGGAAAATTGATAAAAACTCTAATACAGACTAAGTCGGGATCATTGC	AAAGTCCAAGACCAAGGAAAATTGATAAAAACTCCAATACAGACTAAGTCGGGATCATTGC	SUCO	ENSG00000094975	protein_coding	CDS	+
m6A_ID_78117	chr9	115805202	CAAAAGTCTCACCTCATTGTACATCAGAGAACTCATACTGGGGAGAAACCTTATGAATGTA	CAAAAGTCTCACCTCATTGTACATCAGATAACTCATACTGGGGAGAAACCTTATGAATGTA	ZFP37	ENSG00000136866	protein_coding	CDS	-
m6A_ID_364537	chr7	102575014	TGAACAGTTGTGTAATGAAGAAGAAAAGGAACAATTGGACCCGAAACCCCAAGTGTCAGGG	TGAACAGTTGTGTAATGAAGAAGAAAAGGAGCAATTGGACCCGAAACCCCAAGTGTCAGGG	LRRC17	ENSG00000128606	protein_coding	CDS	+
m6A_ID_364554	chr6	34826711	GAGCAGCTGACTAAGGATACAGAGTCAATGACTGGGTCTCCCCTGCAGAATCAGACAGCTT	GAGCAGCTGACTAAGGATACAGAGTCAATTACTGGGTCTCCCCTGCAGAATCAGACAGCTT	UHRF1BP1	ENSG00000065060	protein_coding	CDS	+
m6A_ID_51942	chr19	37211538	TATAAGAGAAACCTCATTGTCCATCAAAGAACTCACAAGGGAGAAAACATTGAAATGCAAT	TATAAGAGAAACCTCATTGTCCATCAAATAACTCACAAGGGAGAAAACATTGAAATGCAAT	ZNF567	ENSG00000189042	protein_coding	CDS	+
m6A_ID_364573	chr12	58145040	GTGTTTGAGCATGTAGACCAGGACCTAAGGACATATCTGGACAAGGCACCCCCACCAGGCT	GTGTTTGAGCATGTAGACCAGGACCTAATGACATATCTGGACAAGGCACCCCCACCAGGCT	CDK4	ENSG00000135446	protein_coding	CDS	-
m6A_ID_364602	chr15	40681751	GTAAGCAAAAATCAGAGGAAGAGCTCAAGGACAAGAACCAGCTGTTAGAAGCCGTCAACAA	GTAAGCAAAAATCAGAGGAAGAGCTCAAGGGCAAGAACCAGCTGTTAGAAGCCGTCAACAA	KNSTRN	ENSG00000128944	protein_coding	CDS	+
m6A_ID_55395	chr20	18142574	GCCATGGAATTAAAAGAGAAAAGGTCTCGAACTCAGGAAGCAAAAGACATTAGAAGAGCCC	GCCATGGAATTAAAAGAGAAAAGGTCTCAAACTCAGGAAGCAAAAGACATTAGAAGAGCCC	CSRP2BP	ENSG00000149474	protein_coding	CDS	+
m6A_ID_364675	chr3	192517082	CACCTACCAAAGTGGCTGACTGGTTCTATGACTCTATCAGCATTGTCCTATCAGAAATACA	CACCTACCAAAGTGGCTGACTGGTTCTATTACTCTATCAGCATTGTCCTATCAGAAATACA	MB21D2	ENSG00000180611	protein_coding	CDS	-
m6A_ID_364745	chr3	124952587	AGAAAACGGAGAAAAAATCATCTGGAATGGACAAAGAGAGTGCTTTGGACAAATCTGACCT	AGAAAACGGAGAAAAAATCATCTGGAATGTACAAAGAGAGTGCTTTGGACAAATCTGACCT	ZNF148	ENSG00000163848	protein_coding	CDS	-
m6A_ID_59280	chr2	220432620	GAAGGAGAGAATGCTGTGCTGCTAGTGGAAACTCTAGAGGCCGGGGTCGAGGGACGCTGGA	GAAGGAGAGAATGCTGTGCTGCTAGTGGAAACTCTAGAGGCCGGGGTTGAGGGACGCTGGA	OBSL1	ENSG00000124006	protein_coding	CDS	-
m6A_ID_364780	chr19	12061012	TATTTTTCTTCCTTGCATATACACGCAAGGACTCATATGGGAGAGAAGCCATATGAATGTA	TATTTTTCTTCCTTGCATATACACGCAATGACTCATATGGGAGAGAAGCCATATGAATGTA	ZNF700	ENSG00000196757	protein_coding	CDS	+
m6A_ID_50108	chr19	12154970	TCTGCCTCAGTCCTTCAAAAGCACATACGAACTCACACAGGAGAGAAACCCTATGGATGTA	TCTGCCTCAGTCCTTCAAAAGCACATACAAACTCACACAGGAGAGAAACCCTATGGATGTA	ZNF878	ENSG00000257446	protein_coding	CDS	-
m6A_ID_364792	chr19	12186755	AGTCCCAATTCCCTTTATGAACATAGAAGAACTCACACTGGAGAGAAGCCATATGAATGCA	AGTCCCAATTCCCTTTATGAACATAGAAGATCTCACACTGGAGAGAAGCCATATGAATGCA	ZNF844	ENSG00000223547	protein_coding	CDS	+
m6A_ID_364825	chr19	52394458	AGAAAATCACTACTCGTTGTACATCAGCGAACTCATACAGGAGAGAAGCCTCATACATGCA	AGAAAATCACTACTCGTTGTACATCAGCAAACTCATACAGGAGAGAAGCCTCATACATGCA	ZNF649	ENSG00000198093	protein_coding	CDS	-
m6A_ID_50080	chr19	11942736	TATTCTGCTACCCATCGAATACATAAAAGAACTCACACTGGAGAAAAGCCTTATGAATATC	TATTCTGCTACCCATCGAATACATAAAATAACTCACACTGGAGAAAAGCCTTATGAATATC	ZNF440	ENSG00000171295	protein_coding	CDS	+
m6A_ID_364844	chr19	11978671	TATTCTGCTACCCATCGAATACATGAAAGAACTCACATTGGAGAAAAGCCTTATGAATGTC	TATTCTGCTACCCATCGAATACATGAAATAACTCACATTGGAGAAAAGCCTTATGAATGTC	ZNF439	ENSG00000171291	protein_coding	CDS	+
m6A_ID_364847	chr19	52496381	ATACAACATCAGCGATTTCACACAGGAAAGACTTCCTTTGCATGTACTGAATGTGGAAAAT	ATACAACATCAGCGATTTCACACAGGAAATACTTCCTTTGCATGTACTGAATGTGGAAAAT	ZNF615	ENSG00000197619	protein_coding	CDS	-
m6A_ID_43807	chr16	71571439	GAGGACCTGGCTCGAGCCCCTGTGGCCCAGACTTCCCGAATGTATGAATTCGTGGGATTGG	GAGGACCTGGCTCGAGCCCCTGTGGCCCAGACTTCCCGAATGTATGAATTTGTGGGATTGG	CHST4	ENSG00000140835	protein_coding	CDS	+
m6A_ID_364860	chr19	52448836	CACATACACGTGATCTCATACAGGATAAAGACTCTGTTAACATGGTGACTCTGCAGATGCC	CACATACACGTGATCTCATACAGGATAAATACTCTGTTAACATGGTGACTCTGCAGATGCC	ZNF613	ENSG00000176024	protein_coding	CDS	+
m6A_ID_29656	chr1	16254647	CAAGATCGTACATATTATGAGAGTGTTCGAACTCCAGGCACTTATCCTGAGGATTCCAGGC	CAAGATCGTACATATTATGAGAGTGTTCAAACTCCAGGCACTTATCCTGAGGATTCCAGGC	SPEN	ENSG00000065526	protein_coding	CDS	+
m6A_ID_364996	chr16	72822726	TCCTTTCAGCTTTAACGTCTCCTAAGCCGAACTTGATGGGTCTGCCCAGCACAACTGTTCC	TCCTTTCAGCTTTAACGTCTCCTAAGCCAAACTTGATGGGTCTGCCCAGCACAACTGTTCC	ZFHX3	ENSG00000140836	protein_coding	CDS	-
m6A_ID_63016	chr3	129547187	AGCCTTCGGGCAGTGAACAGTTATTTGAGGACCCTGATCCTGGAGGCAAATCCCAAGATGC	AGCCTTTGGGCAGTGAACAGTTATTTGAGGACCCTGATCCTGGAGGCAAATCCCAAGATGC	TMCC1	ENSG00000172765	protein_coding	CDS	-
m6A_ID_365026	chr9	33295288	GACCAGCAAAATCTACCTGTGACAGTGAGAACTTGGCAGTCATCAACAAGTCTTCCAGGAG	GACCAGCAAAATCTACCTGTGACAGTGATAACTTGGCAGTCATCAACAAGTCTTCCAGGAG	NFX1	ENSG00000086102	protein_coding	CDS	+
m6A_ID_365060	chr17	18151146	CTCCCGGTCCGCAGCTGCAGAGTCTGCTGGACACGCGCTGCGTGTACATTCTGGACTGTTG	CTCCCGGTCCGCAGCTGCAGAGTCTGCTGGACGCGCGCTGCGTGTACATTCTGGACTGTTG	FLII	ENSG00000177731	protein_coding	CDS	-
m6A_ID_365096	chr19	12298430	TCTCTGAGTCCATTTCGAATACATGAAAGAACTCACACTGGAGAGAAACCTTATGTATGTA	TCTCTGAGTCCATTTCGAATACATGAAATAACTCACACTGGAGAGAAACCTTATGTATGTA	ZNF136	ENSG00000196646	protein_coding	CDS	+
m6A_ID_39288	chr14	95884242	TGCTGTTCCTGCTCCCAATCAGGGAAGAGGACCGCAGCTGCACCCTGGCCAACAACTTCGC	TGCTGTTCCTGCTCCCAATCAGGGAAGAGGACCACAGCTGCACCCTGGCCAACAACTTCGC	SYNE3	ENSG00000176438	protein_coding	CDS	-
m6A_ID_365206	chr3	48719141	GCGGCTCCTCAGTCAGCAGCACCTCCCTGGACACGCTCTATACCAGCTCCAGCCCATCTGA	GCGGCTCCTCAGTCAGCAGCACCTCCCTGGGCACGCTCTATACCAGCTCCAGCCCATCTGA	NCKIPSD	ENSG00000213672	protein_coding	CDS	-
m6A_ID_365214	chr4	135122311	TGTTGCCTGAGCTGGGGGAGTCGTGTCTGAACTCCATTGCTTGGCCTTTGTGTGGTGATCC	TGTTGCCTGAGCTGGGGGAGTCGTGTCTGAACACCATTGCTTGGCCTTTGTGTGGTGATCC	PABPC4L	ENSG00000254535	protein_coding	CDS	-
m6A_ID_365229	chr3	139097007	GCCTAGATGACATGCTTATTAAGCTCTGGGACTGGGATAAAAAATGGTCTTGCTCACAAGT	GCCTAGATGACATGCTTATTAAGCTCTGCGACTGGGATAAAAAATGGTCTTGCTCACAAGT	COPB2	ENSG00000184432	protein_coding	CDS	-
m6A_ID_79859	chr9	36246123	CAGAGCAGCACCTGATATCCATGTGTGAGGACCATGATCGCATCCTTTTGGCAGGCTGCCC	CAGAGCAGCACCTGATATCCATGTGTGAGGACCATGATTGCATCCTTTTGGCAGGCTGCCC	GNE	ENSG00000159921	protein_coding	CDS	-
m6A_ID_76001	chr8	142367423	AGCCGGCCCTGCTGCCGTGTCTTTGCGCTGACTGTCCTGGAGTTCCTGCTGCCCCTGCTGG	AGCCGGCCCTGCTGCCGTGTCTTTGCGCTGACTGTCCTGGAGTTCCTGCTGCCTCTGCTGG	GPR20	ENSG00000204882	protein_coding	CDS	-
m6A_ID_365409	chr1	24021271	ATGACCCAAGCATTGGTATCTACGGCCTGGACTTCTATGTGGTATGAATATTTAATCTTTT	ATGACCCAAGCATTGGTATCTACGGCCTGGTCTTCTATGTGGTATGAATATTTAATCTTTT	RPL11	ENSG00000142676	protein_coding	CDS	+
m6A_ID_365475	chr16	31090500	ATCAGCTGCAGCGGGAGGTGGAAGCGCTGGACAGTGCAGGGTATGGGCACATCTGTGGCTG	ATCAGCTGCAGCGGGAGGTGGAAGCGCTGCACAGTGCAGGGTATGGGCACATCTGTGGCTG	ZNF646	ENSG00000167395	protein_coding	CDS	+
m6A_ID_365482	chr6	170597454	CAAGTACTCCTACCGCTTCGTGTGTGACGAACACTACTACGGAGAGGGCTGCTCCGTTTTC	CAAGTACTCCTACCGCTTCGTGTGTGACAAACACTACTACGGAGAGGGCTGCTCCGTTTTC	DLL1	ENSG00000198719	protein_coding	CDS	-
m6A_ID_365532	chr16	81095262	CTTTGGATGTTCTGGGTAAGAAGAGTAAGAACTCTTTCTTGCAGTCAGAAGAGAAGGTGCT	CTTTGGATGTTCTGGGTAAGAAGAGTAATAACTCTTTCTTGCAGTCAGAAGAGAAGGTGCT	C16orf46	ENSG00000166455	protein_coding	CDS	-
m6A_ID_365538	chr5	100238578	ATCTTTTATAAGACAAAAGAAATAGCAAGAACTGAGGAGCACCAGGAGACGCAACTCATCG	ATCTTTTATAAGACAAAAGAAATAGCAAGAGCTGAGGAGCACCAGGAGACGCAACTCATCG	ST8SIA4	ENSG00000113532	protein_coding	CDS	-
m6A_ID_50712	chr19	16612026	TGACAGAATCCTCTCTGGGGGTGCACTCGAACTCGCGTCCCAGAACACAGACAAAACTTCC	TGACAGAATCCTCTCTGGGGGTGCACTCAAACTCGCGTCCCAGAACACAGACAAAACTTCC	C19orf44	ENSG00000105072	protein_coding	CDS	+
m6A_ID_365621	chr2	56411813	GGCCGCGGACGAGCCGGCCGGGGCTGGGGAACAACTTTCCGCCGCCGCCGCAGCCGCCGCC	GGCCGCGGACGAGCCGGCCGGGGCTGAGGAACAACTTTCCGCCGCCGCCGCAGCCGCCGCC	AC007743.1	ENSG00000233251	antisense	Exon	-
m6A_ID_365623	chr20	44420679	AGCCACTGGCGACGCCGAGCAGCCGCGGGGACCTAGCGGGGCCGAGAGGGGCGGCTTGGAG	AGCCACTGGCGACGCCGAGCAGCCGCGGGGACCCAGCGGGGCCGAGAGGGGCGGCTTGGAG	DNTTIP1	ENSG00000101457	protein_coding	CDS	+
m6A_ID_365624	chr19	15133924	CGCCGCCGCCGCGCAGCAAGAGCAGCGCGGACCCCTAGTGACCCCAGCGTCCCCCGCCCCA	CGCCGCCGCCGCGCAGCAAGAGCAGCGCGGACACCTAGTGACCCCAGCGTCCCCCGCCCCA	CCDC105	ENSG00000160994	protein_coding	CDS	+
m6A_ID_365625	chr17	4693341	GGGTGGCGACCGGCGCGCTGGGAGGCCCGGACGCGGGCGTGCAGTGCAGCGACGCCTACCG	GGGTGGCGACCGGCGCGCTGGGAGGCCCGGAAGCGGGCGTGCAGTGCAGCGACGCCTACCG	GLTPD2	ENSG00000182327	protein_coding	CDS	+
m6A_ID_365633	chr6	35479575	TGAACCCCGCATCTCGGCTCAGCTGGGCGGACGGGGAGGCCGCGGGAGGAGCCTTCCCCAG	TGAACCCCGCATCTCGGCTCAGCTGGGCGGAGGGGGAGGCCGCGGGAGGAGCCTTCCCCAG	TULP1	ENSG00000112041	protein_coding	CDS	-
m6A_ID_131322	chr1	203186946	GAAGGGACTGGGCGGGGCCATGGTCTGGGCACTGGACTTAGATGACTTTGCCGGCTTCTCC	GAAGGGACTGGGCGGGGCCATGGTCTGGGGACTGGACTTAGATGACTTTGCCGGCTTCTCC	CHIT1	ENSG00000133063	protein_coding	CDS	-
m6A_ID_138457	chr2	39187190	CCACGTTGCCCAGCGGCTCCGCCGGAGAGGACTCGAAGTCCATCTCCGGGATGGCCTGCAG	CCACGTTGCCCAGCGGCTCCGCCGGAGAGGGCTCGAAGTCCATCTCCGGGATGGCCTGCAG	AC019171.1	ENSG00000269210	protein_coding	CDS	-
m6A_ID_365639	chr1	155178780	TTCGGGGCTCCACTTGGACGAGGCGCCGTGACACTCCGAGGCGCGCCGGGCCGACAGCGCT	TTCGGGGCTCCACTTGGACGAGGCGCCGTGACTCTCCGAGGCGCGCCGGGCCGACAGCGCT	MTX1	ENSG00000173171	protein_coding	CDS	+
m6A_ID_250514	chr11	71498599	GCCCCGCCCCCGTCATGGCGCCCGAGGAGAACGCGGGGAGCGAACTCTTGCTGCAGAGTTT	GCCCCGCCCCCGTCATGGCGCCCGAGGAGAACTCGGGGAGCGAACTCTTGCTGCAGAGTTT	FAM86C1	ENSG00000158483	protein_coding	CDS	+
m6A_ID_365658	chr1	115256531	CTGTTTGTTGGACATACTGGATACAGCTGGACAAGAAGAGTACAGTGCCATGAGAGACCAA	CTGTTTGTTGGACATACTGGATACAGCTGGAAAAGAAGAGTACAGTGCCATGAGAGACCAA	NRAS	ENSG00000213281	protein_coding	CDS	-
m6A_ID_365662	chr19	17337553	CCGCGCGCGGGACACGACGCCCCCCGCAGGACCCGCCCATCAGCCCGGAAACCCCTGAGCT	CCGCGCGCGGGACACGACGCCCCCCGCAGGACACGCCCATCAGCCCGGAAACCCCTGAGCT	OCEL1	ENSG00000099330	protein_coding	CDS	+
m6A_ID_365708	chr19	17392898	CAGTAGAGGAGCTGCTGCGCTGCGGCGCGGACCCTAATTTGGTGCTAGAGGACGGCGCAGC	CAGTAGAGGAGCTGCTGCGCTGCGGCACGGACCCTAATTTGGTGCTAGAGGACGGCGCAGC	ANKLE1	ENSG00000160117	protein_coding	CDS	+
m6A_ID_365712	chr13	99738569	CAGCCGCCGCTGCTCCCCGCCTCGGCGGAGACTCGGAAGTTCACCCGGGCGCTGAGTAAGC	CAGCCGCCGCTGCTCCCCGCCTCGGCGGAGACTCGGAAGTTCACCTGGGCGCTGAGTAAGC	DOCK9	ENSG00000088387	protein_coding	CDS	-
m6A_ID_365735	chr16	2018640	GCTGCCCCCTGGGCTGCGGGGCCACCCTGGACCCGGCCGAGCGTGCTCGCCACAACTGCTA	GCTGCCCCCTGGGCTGCGGGGCCACCCTGGACCCGGCCGAACGTGCTCGCCACAACTGCTA	RNF151	ENSG00000179580	protein_coding	CDS	+
m6A_ID_365757	chr1	27339104	CGCAGGGACCGGGCGGCTGCTCAGGTGGGGACGGCTGCGGCCACGGCGGTGGCCACGGCAG	CGCAGGGACCGGGCGGCTGCTCAGGTGGGAACGGCTGCGGCCACGGCGGTGGCCACGGCAG	FAM46B	ENSG00000158246	protein_coding	CDS	-
m6A_ID_365759	chr16	1397814	TGCTGCACGCCGCGGACCTGCTCCCCCTGGACGCCAACGGTGAGTTGCAGCGGGGACGGGT	TGCTGCACGCCGCGGACCTGCTCCCCCTGGATGCCAACGGTGAGTTGCAGCGGGGACGGGT	BAIAP3	ENSG00000007516	protein_coding	CDS	+
m6A_ID_365767	chr14	100625899	CCACCATGGGCAACAGCGCGAGCCGCAGCGACTTCGAGTGGGTCTACACCGACCAGCCGCA	CCACCATGGGCAACAGCGCGAGCCGCAACGACTTCGAGTGGGTCTACACCGACCAGCCGCA	DEGS2	ENSG00000168350	protein_coding	CDS	-
m6A_ID_303375	chr17	7942899	CCCTGCTACCAGTGGCTGGAGGGGGCGGGGACCCTGGTGCTGCAGGAGGGTACAGGTGAGG	CCCTGCTACCAGTGGCTGGAGGGGGCGGGGACGCTGGTGCTGCAGGAGGGTACAGGTGAGG	ALOX15B	ENSG00000179593	protein_coding	CDS	+
m6A_ID_365792	chr20	30449328	GCCGGGCCGCACTCAGCAGCCTCCGAGGGAACCGTGCAGCGCCTGGTGCCGCGCACGCCCC	GCCGGGCCGCACTCAGCAGCCTCCGAGGGAACCCTGCAGCGCCTGGTGCCGCGCACGCCCC	DUSP15	ENSG00000149599	protein_coding	CDS	-
m6A_ID_365794	chr19	40720078	TGAGCCGCGGGCACCGGCGGACGCCATCGGACGGGGCGCTGGGGCAGCGGGGGCCGCCCGA	TGAGCCGCGGGCACCGGCGGACGCCATCGGATGGGGCGCTGGGGCAGCGGGGGCCGCCCGA	MAP3K10	ENSG00000130758	protein_coding	CDS	+
m6A_ID_341721	chr20	60989364	GGCTGCCCAGTGCCCTGGCGGGCATGCAGGACCTTCGCCTGGAGGGGGCACTGCACCTGCT	GGCTGCCCAGTGCCCTGGCGGGCATGCAGAACCTTCGCCTGGAGGGGGCACTGCACCTGCT	RBBP8NL	ENSG00000130701	protein_coding	CDS	-
m6A_ID_365818	chr16	71956503	TTCACAGCACCAGTTGGTGGACCTGATGGAACGGTGCCAATGCCCATGCCCATGCCCATGC	TTCACAGCACCAGTTGGTGGACCTGATGGAACGGTGCCAATGCCCATGCCCATGCCTATGC	IST1	ENSG00000182149	protein_coding	CDS	+
m6A_ID_365826	chr9	95237022	ATGATGATGATGATGATGATGATGATGAGGACAACTCTCTTTTTCCAACAAGAGAGCCAAG	ATGATGATGATGATGATGATGATGATGATGACAACTCTCTTTTTCCAACAAGAGAGCCAAG	ASPN	ENSG00000106819	protein_coding	CDS	-
m6A_ID_320055	chr19	1789554	GGCTCCCGCTGGCTGCACCGCCAGCCCAGGACTCCAGAGCCCGCCGTAGCTCCGAGGTGCT	GGCTCCCGCTGGCTGCACCGCCAGCCCAAGACTCCAGAGCCCGCCGTAGCTCCGAGGTGCT	ATP8B3	ENSG00000130270	protein_coding	CDS	-
m6A_ID_165611	chr3	172166145	CGGGGTTCAACCTCACACTGGCCGACCTGGACTGGGATGCTTCCCCCGGCAACGACTCGCT	CGGGGTTCAACCTCACACTGGCCGACCTGGATTGGGATGCTTCCCCCGGCAACGACTCGCT	GHSR	ENSG00000121853	protein_coding	CDS	-
m6A_ID_365994	chr1	16385019	GCATCGGCGGCGGCTGCCCGGGGCCCAAGGACCCGAGGGTGGGACCCACCCCCCGGGCTCC	GCATCGGCGGCGGCTGCCCGGGGCCCAAGGACCCGAGGGTGGGACCCACCTCCCGGGCTCC	FAM131C	ENSG00000185519	protein_coding	CDS	-
m6A_ID_365995	chr1	16385019	GCATCGGCGGCGGCTGCCCGGGGCCCAAGGACCCGAGGGTGGGACCCACCCCCCGGGCTCC	GCATCGGCGGCGGCTGCCCGGGGCCCAAGGACCCGAGGGTGGGACCCACCCGCCGGGCTCC	FAM131C	ENSG00000185519	protein_coding	CDS	-
m6A_ID_366023	chr19	1004840	GGCAGTGCCCAGCGGGGCAGCTGTGCCTGGACCCTGGCACCAACGACTCGGCCACCCTGGA	GGCAGTGCCCAGCGGGGCAGCTGTGCCTGGACCCCGGCACCAACGACTCGGCCACCCTGGA	GRIN3B	ENSG00000116032	protein_coding	CDS	+
m6A_ID_241878	chr11	619789	GGCCGGGAGCCCGCCCCGCTTCCCCCAGAGACTGTATCGTGGCACCGTGGCGCGTGGCGCT	GGCCGGGAGCCCGCCCCGCTTCCCCCAGAGCCTGTATCGTGGCACCGTGGCGCGTGGCGCT	CDHR5	ENSG00000099834	protein_coding	CDS	-
m6A_ID_366165	chr20	36634672	GAAGAGCACCACCACAGCTGAAGACATCGAACAGTTTTTGCTGAACTACCTCAAAGAGAAG	GAAGAGCACCACCACAGCTGAAGACATCAAACAGTTTTTGCTGAACTACCTCAAAGAGAAG	TTI1	ENSG00000101407	protein_coding	CDS	-
m6A_ID_303114	chr17	7577541	TGTGTAACAGTTCCTGCATGGGCGGCATGAACCGGAGGCCCATCCTCACCATCATCACACT	TGTGTAACAGTTCCTGCATGGGCGGCATGAACTGGAGGCCCATCCTCACCATCATCACACT	TP53	ENSG00000141510	protein_coding	CDS	-
m6A_ID_367049	chr1	115256531	CTGTTTGTTGGACATACTGGATACAGCTGGACAAGAAGAGTACAGTGCCATGAGAGACCAA	CTGTTTGTTGGACATACTGGATACAGCTGGACGAGAAGAGTACAGTGCCATGAGAGACCAA	NRAS	ENSG00000213281	protein_coding	CDS	-
m6A_ID_343928	chr21	41725466	GGCTGCTCATTGAGAACATTCGCCCCTCGGACTCAGGCAGCTATGTTTGTGAAGTGTCCAA	GGCTGCTCATTGAGAACATTCGCCCCTCAGACTCAGGCAGCTATGTTTGTGAAGTGTCCAA	DSCAM	ENSG00000171587	protein_coding	CDS	-
m6A_ID_367759	chr4	88732627	AGAAAGCGAAGCAGAAGTGGATGAAAACGAACAAGGCATAAACGGCACCAGTACCAACAGC	AGAAAGCGAAGCAGAAGTGGATGAAAATGAACAAGGCATAAACGGCACCAGTACCAACAGC	IBSP	ENSG00000029559	protein_coding	CDS	+
m6A_ID_367884	chr20	60575193	AGAAAATATCAGAAACAGCTCAGCAGAAGAACTTTTCTTACAAGGTAACAGGCTGTTTGCC	AGAAAATATCAGAAACAGCTCAGCAGAATAACTTTTCTTACAAGGTAACAGGCTGTTTGCC	TAF4	ENSG00000130699	protein_coding	CDS	-
m6A_ID_303113	chr17	7577096	AGGTGCGTGTTTGTGCCTGTCCTGGGAGAGACCGGCGCACAGAGGAAGAGAATCTCCGCAA	AGGTGCGTGTTTGTGCCTGTCCTGGGAGAGACTGGCGCACAGAGGAAGAGAATCTCCGCAA	TP53	ENSG00000141510	protein_coding	CDS	-
m6A_ID_368366	chr12	49315746	AAAGAAATAATAAATAATAAATTTTAAAAAACTTATTTGCATTCTTCATCTGATATTTTCT	AAATAAATAATAAATAATAAATTTTAAAAAACTTATTTGCATTCTTCATCTGATATTTTCT	FKBP11	ENSG00000134285	protein_coding	UTR3	-
m6A_ID_368443	chr2	9098717	TTTGCCTTGCTAGCAGCCATTTGGTTTCGAACTTATCTACATTCAAGCAAAACTAGCTCTT	TTTGCCTTGCTAGCAGCCATTTGGTTTCAAACTTATCTACATTCAAGCAAAACTAGCTCTT	MBOAT2	ENSG00000143797	protein_coding	CDS	-
m6A_ID_368890	chr3	124398312	CCTTCCTCATGCTGCCAATCAAGGAGACGAACAGTTCCGAGGAATCAGAGTGTGATGATCT	CCTTCCTCATGCTGCCAATCAAGGAGACAAACAGTTCCGAGGAATCAGAGTGTGATGATCT	KALRN	ENSG00000160145	protein_coding	CDS	+
m6A_ID_368940	chr20	3214840	ACGGCCACCTCCCTGGATAACGTGCTGCGGACCATGCTTCGCCGCTTCGCCAGGGACCCTG	ACGGCCACCTCCCTGGATAACGTGCTGCAGACCATGCTTCGCCGCTTCGCCAGGGACCCTG	SLC4A11	ENSG00000088836	protein_coding	CDS	-
m6A_ID_369382	chr8	26365181	GCTATGGCCGCTGGAATCATGAGGGAGACGACTGAAAACCACCTGGGGGCAGGACCCACAG	GCTATGGCCGCTGGAATCATGAGGGAGATGACTGAAAACCACCTGGGGGCAGGACCCACAG	PNMA2	ENSG00000240694	protein_coding	CDS	-
m6A_ID_369613	chr14	58831583	GCAGAGTCAAACCAATGCATCCAACAACTGACTAGTGAAAGATTTGATAGTCCAGCTGAAG	GCAGAGTCAAACCAATGCATCCAACAACTGACTAGTGAAATATTTGATAGTCCAGCTGAAG	ARID4A	ENSG00000032219	protein_coding	CDS	+
m6A_ID_369697	chr5	150646930	TGGAGCTGCCCAGTTGGCTCACCACCGGGAACTACCGCATAGAGAGCGTCCTGAGCAGCAG	TGGAGCTGCCCAGTTGGCTCACCACCGGAAACTACCGCATAGAGAGCGTCCTGAGCAGCAG	GM2A	ENSG00000196743	protein_coding	CDS	+
m6A_ID_264425	chr12	98926746	CTCCACCCGTCCTCCTTTGGGCAGTACCGAACTACAGGCAGCTAAGAAAGTACATACTTCT	CTCCACCCGTCCTCCTTTGGGCAGTACCAAACTACAGGCAGCTAAGAAAGTACATACTTCT	TMPO	ENSG00000120802	protein_coding	CDS	+
m6A_ID_371718	chr10	73039665	CGCTGCCCTACTTCCTGCAGGAGCCACAGGACGCCTACATTGTGAAGAACAAGCCTGTGGA	CGCTGCCCTACTTCCTGCAGGAGCCACAGGACACCTACATTGTGAAGAACAAGCCTGTGGA	UNC5B	ENSG00000107731	protein_coding	CDS	+
m6A_ID_202933	chr7	31378717	AAGAGCATCAAAAGGGCCCCTGGAGAAGAAACCGAGAAAGAAGAAGAGGAGGAAGACAGGG	AAGAGCATCAAAAGGGCCCCTGGAGAAGAAACTGAGAAAGAAGAAGAGGAGGAAGACAGGG	NEUROD6	ENSG00000164600	protein_coding	CDS	-
m6A_ID_372422	chr1	204978706	CCCCGCCAGCTTACACCAACAACCAAGCGGACATCGCCACCCAGGGCTGGTTCATTGGGCT	CCCCGCCAGCTTACACCAACAACCAAGCAGACATCGCCACCCAGGGCTGGTTCATTGGGCT	NFASC	ENSG00000163531	protein_coding	CDS	+
m6A_ID_125228	chr1	152284134	CAGTGGTAGTCAGGCCAGTGATAGTGAGGGACATTCAGAGGAGTCAGACACACAGTCAGTG	CAGTGGTAGTCAGGCCAGTGATAGTGAGGGATATTCAGAGGAGTCAGACACACAGTCAGTG	FLG	ENSG00000143631	protein_coding	CDS	-
m6A_ID_372544	chrX	122753273	CATTCATTTTCTACAGGACAGTCTCATCGAACTCAAGGAATCTTCAGCAAAGGTTTGAGTC	CATTCATTTTCTACAGGACAGTCTCATCAAACTCAAGGAATCTTCAGCAAAGGTTTGAGTC	THOC2	ENSG00000125676	protein_coding	CDS	-
m6A_ID_352486	chrX	24229006	AGTGTTTGCATTGCGACCACAAGAGTTCGAACTCAAGTGATTTGAAACGACACATAATTTC	AGTGTTTGCATTGCGACCACAAGAGTTCAAACTCAAGTGATTTGAAACGACACATAATTTC	ZFX	ENSG00000005889	protein_coding	CDS	+
m6A_ID_372827	chr10	117093841	TAGCACTTGCATCAATAATAATGTGTGCGAACAGTGTAAAAATCTCACCACAGGAAAGCAG	TAGCACTTGCATCAATAATAATGTGTGCAAACAGTGTAAAAATCTCACCACAGGAAAGCAG	ATRNL1	ENSG00000107518	protein_coding	CDS	+
m6A_ID_208435	chr7	115874659	AAAATGCAAAGAAAAATGTGAAGGATTCGAACTGCACTTCTGGAGGTATTGTTTTGAAAAC	AAAATGCAAAGAAAAATGTGAAGGATTCAAACTGCACTTCTGGAGGTATTGTTTTGAAAAC	TES	ENSG00000135269	protein_coding	CDS	+
m6A_ID_372860	chr19	10970620	GAGATCGAGAATCCTGCTGGGCCCAGATTAACTTCGACAGCACAGGTCTGTGCCTCCACAC	GAGATCGAGAATCCTGCTGGGCCCAGATTAACTTTGACAGCACAGGTCTGTGCCTCCACAC	C19orf38	ENSG00000214212	protein_coding	CDS	+
m6A_ID_372866	chrX	138697199	TTCTTATACAACTCGCAGGTTCAAATGAAGACTATACAACTCAAGCTTGAAAACATTCGAA	TTCTTATACAACTCGCAGGTTCAAATGAAGACTATACAACTCAAGCTTGAAAACATTCAAA	MCF2	ENSG00000101977	protein_coding	CDS	-
m6A_ID_372894	chr11	111958595	ATGACTCTTTCCTCAGCTCTGTTGCTTCGAACTCCAGTGGTCAGACCTGCTCATATCTCAG	ATGACTCTTTCCTCAGCTCTGTTGCTTCAAACTCCAGTGGTCAGACCTGCTCATATCTCAG	SDHD,SDHD	ENSG00000204370,ENSG00000255292	protein_coding,protein_coding	CDS,CDS	+
m6A_ID_333356	chr19	50547945	TTGCTCTTTCAGATGTGACTGAGACCAAGAACTCTCCTCTGATGGAGGATTTCTTCGAAGA	TTGCTCTTTCAGATGTGACTGAGACCAATAACTCTCCTCTGATGGAGGATTTCTTCGAAGA	ZNF473	ENSG00000142528	protein_coding	CDS	+
m6A_ID_284632	chr15	54305649	ACATGGCTTAAAACTGGGAGCTTTACGAAAACTGAGAAAATGGAAAAAGAGTCAAGAATGT	ACATGGCTTAAAACTGGGAGCTTTACAAAAACTGAGAAAATGGAAAAAGAGTCAAGAATGT	UNC13C	ENSG00000137766	protein_coding	CDS	+
m6A_ID_201164	chr7	4827329	AGTTTGTGGCGCTCCTCCCGGCCCTGGTGGACGCTGGCACAGCCCTGGAGATGCTGCACGC	AGTTTGTGGCGCTCCTCCCGGCCCTGGTGGATGCTGGCACAGCCCTGGAGATGCTGCACGC	AP5Z1	ENSG00000242802	protein_coding	CDS	+
m6A_ID_373332	chr1	54512961	TTTGTGGATGATGGAATTGACTTAAATCGAACTAAATTGGAATGTGAATCTGGTAAGATGC	TTTGTGGATGATGGAATTGACTTAAATCAAACTAAATTGGAATGTGAATCTGGTAAGATGC	TMEM59	ENSG00000116209	protein_coding	CDS	-
m6A_ID_373388	chr11	6652614	CCACAGGTACCAGACCGCGTGCCTCCGGGAACACTGGTGACGACTCTGCAGGCGAAGGATC	CCACAGGTACCAGACCGCGTGCCTCCGGGAACACTGGTGACGACTCTGCAGGTGAAGGATC	DCHS1	ENSG00000166341	protein_coding	CDS	-
m6A_ID_373518	chr1	25718575	TTCTACGTGTTCGCAGCCTATTTTGGGCTGACTGTGGCCTGGTGCCTGCCAAAGCCTCTAC	TTCTACGTGTTTGCAGCCTATTTTGGGCTGACTGTGGCCTGGTGCCTGCCAAAGCCTCTAC	RHCE	ENSG00000188672	protein_coding	CDS	-
m6A_ID_373761	chr1	41215350	TGGATTCACACAGAAGATAACAAGCGCCGGACTCTACAGGTATTATTGCAGACTTAGATTA	TGGATTCACACAGAAGATAACAAGCGCCAGACTCTACAGGTATTATTGCAGACTTAGATTA	NFYC	ENSG00000066136	protein_coding	CDS	+
m6A_ID_373854	chr22	24121375	CCAGACCCTCATGTCATCCTCCTGCCTAGGACGCCCACCACCTCCATGCCGAGAGGAGGGG	CCAGACCCTCATGTCATCCTCCTGCCTAGGACGTCCACCACCTCCATGCCGAGAGGAGGGG	MMP11	ENSG00000099953	protein_coding	CDS	+
m6A_ID_374154	chr17	7577140	TCCTATCCTGAGTAGTGGTAATCTACTGGGACGGAACAGCTTTGAGGTGCGTGTTTGTGCC	TCCTATCCTGAGTAGTGGTAATCTACTGGTACGGAACAGCTTTGAGGTGCGTGTTTGTGCC	TP53	ENSG00000141510	protein_coding	CDS	-
m6A_ID_374339	chr3	195518114	TCTTCCCCAAGTGTACACAATGTGATGGAGACAGCTCCTCCAGATGAAATGACCACATCAT	TCTTCCCCAAGTGTACACAATGTGATGGAGACTGCTCCTCCAGATGAAATGACCACATCAT	MUC4	ENSG00000145113	protein_coding	CDS	-
m6A_ID_374383	chr5	140475906	CCCTCGCCTCCCTGGTCTCCATCAACGCGGACAACGGCCACCTGTTCGCTCTCCAGTCGCT	CCCTCGCCTCCCTGGTCTCCATCAACGTGGACAACGGCCACCTGTTCGCTCTCCAGTCGCT	PCDHB2	ENSG00000112852	protein_coding	CDS	+
m6A_ID_374392	chr12	15073948	ACAATGAACAACTGAATTTAGAGGACGAAGACATTGAAAGCATTGATGCCACCAAATTGAG	ACAATGAACAACTGAATTTAGAGGACAAAGACATTGAAAGCATTGATGCCACCAAATTGAG	ERP27	ENSG00000139055	protein_coding	CDS	-
m6A_ID_374474	chr11	76834834	TCCAGGCCCTGCATACCCTCCACCTCCGGGACCGAAATAGCCGGCAGCCCAGCAACCTGCC	TCCAGGCCCTGCATACCCTCCACCTCCGGGACCAAAATAGCCGGCAGCCCAGCAACCTGCC	CAPN5	ENSG00000149260	protein_coding	CDS	+
m6A_ID_374492	chr7	139477436	CTTTCCCGTCCCCGTTGCCATGAACCGCGGACACCCCGGCCCCGATGGCCCCCGTGTACGA	CTTTCCCGTCCCCGTTGCCATGAACCGCGGACACCCCGGCCCCGATGGCTCCCGTGTACGA	HIPK2	ENSG00000064393	protein_coding	UTR5	-
m6A_ID_285234	chr15	62233985	TCCTCCAGTCATTGATAAAATGAACATCGAACTCACTCAGTTGAAGCTGTCAAGGTATAAA	TCCTCCAGTCATTGATAAAATGAACATCAAACTCACTCAGTTGAAGCTGTCAAGGTATAAA	VPS13C	ENSG00000129003	protein_coding	CDS	-
m6A_ID_374735	chr20	21312955	TCTCATTATGCTTGGCCTTGCCACACATGAACCGAACTTTACCATTATTAGAGAAGAATTC	TCTCATTATGCTTGGCCTTGCCACACATGAACCAAACTTTACCATTATTAGAGAAGAATTC	XRN2	ENSG00000088930	protein_coding	CDS	+
m6A_ID_375054	chr4	84227372	GAGCAGGAAACTACCATTTAGTGGATGAAAACTTCGATCCTTTACCTGTAAGTGACCATTA	GAGCAGGAAACTACCATTTAGTGGATGAAAACTTTGATCCTTTACCTGTAAGTGACCATTA	HPSE	ENSG00000173083	protein_coding	CDS	-
m6A_ID_375448	chr1	153391733	TTCTGTCCTTGCTGGGAGACATAGCCGCAGACTACCACAAGCAGAGCCATGGAGCGGCGCC	TTCTGTCCTTGCTGGGAGACATAGCCACAGACTACCACAAGCAGAGCCATGGAGCGGCGCC	S100A7A	ENSG00000184330	protein_coding	CDS	+
m6A_ID_375484	chr4	367285	ATGTGGCAAAGCTTTTAGACAGTCCTCAAAACTGAATGAACATAAGAAAGTTCATACTGGA	ATGTGGCAAAGCCTTTAGACAGTCCTCAAAACTGAATGAACATAAGAAAGTTCATACTGGA	ZNF141	ENSG00000131127	protein_coding	CDS	+
m6A_ID_375536	chr4	2828971	GCACCCTGCATTGCAGCGACTCCAGCTCGGACACAGACAGCTTCTACGGCGCAGTTGAGCG	GCACCCTGCATTGCAGCGACTCCAGCTCAGACACAGACAGCTTCTACGGCGCAGTTGAGCG	SH3BP2	ENSG00000087266	protein_coding	CDS	+
m6A_ID_375723	chr3	121251940	CCTGGTTGAATGCTGAACTCTACCATACCGACTTTCGCCCTGTACCGCTTTTGGAGTCAGT	CCTGGTTGAATGCTGAACTCTACCATACCGACTTTCGCCCTGTACCACTTTTGGAGTCAGT	POLQ	ENSG00000051341	protein_coding	CDS	-
m6A_ID_375811	chr15	66727484	AGCAGAAGGTGGGAGAACTGAAGGATGACGACTTTGAGAAGATCAGTGAGCTGGGGGCTGG	AGCAGAAGGTGGGAGAACTGAAGGATGACAACTTTGAGAAGATCAGTGAGCTGGGGGCTGG	MAP2K1	ENSG00000169032	protein_coding	CDS	+
m6A_ID_376252	chr8	39091548	TGCATAACTGTAGACTACAAATTGCCTCGAACAGTTCCAGATCCACTGGCTGTCAAAAATG	TGCATAACTGTAGACTACAAATTGCCTCAAACAGTTCCAGATCCACTGGCTGTCAAAAATG	ADAM32	ENSG00000197140	protein_coding	CDS	+
m6A_ID_376549	chr8	139160867	AACTGAAGATTGAAGGATTTCTGTACAGTGACTTAACTGTACTAGCTTCTGATATACCATA	AACTGAAGATTGAAGGATTTCTGTACAGTGACGTAACTGTACTAGCTTCTGATATACCATA	FAM135B	ENSG00000147724	protein_coding	CDS	-
m6A_ID_377135	chr7	47852860	CTCCCAGGCCATTTTCAGCACTCATCGAAGACTCTATTCCTACATGTAGTCCCGAAGTTGG	CTCCCAGGCCATTTTCAGCACTCATTGAAGACTCTATTCCTACATGTAGTCCCGAAGTTGG	PKD1L1	ENSG00000158683	protein_coding	CDS	-
m6A_ID_377355	chr1	176564653	GTCACGTGGAGTGTAACAACATGCTGAACGACTTTGACGACGGAGACTGCTGCGACCCCCA	GTCACGTGGAGTGTAACAACATGCTGAACAACTTTGACGACGGAGACTGCTGCGACCCCCA	PAPPA2	ENSG00000116183	protein_coding	CDS	+
m6A_ID_377517	chr3	119582437	TTTTTTGTACTGCAGGTCTTCCGACCCCGAACTCCACCGGAGGCAATTGCACTGTGTAGCC	TTTTTTGTACTGCAGGTCTTCCGACCCCAAACTCCACCGGAGGCAATTGCACTGTGTAGCC	GSK3B	ENSG00000082701	protein_coding	CDS	-
m6A_ID_377796	chr1	176845743	GTTCACGCTGTGGGGAGTGGACAACACAGGACGGCGCTCCAGGCCAAGCGACGTGATCGTG	GTTCACGCTGTGGGGAGTGGACAACACAGGATGGCGCTCCAGGCCAAGCGACGTGATCGTG	ASTN1	ENSG00000152092	protein_coding	CDS	-
m6A_ID_377864	chr7	53103876	CAGGCCGCCCCGCCGCCCAGGAGCTCCTGGACCCCTGCACCCGGGAGACTCTGCTGGGGGC	CAGGCCGCCCCGCCACCCAGGAGCTCCTGGACCCCTGCACCCGGGAGACTCTGCTGGGGGC	POM121L12	ENSG00000221900	protein_coding	CDS	+
m6A_ID_295396	chr16	30980689	GACGTCCGGGGACCAAGCCCCCGAAGCGGGACGAAGAGCGAGGCAAGACCCAGGGCAAGCA	GACGTCCGGGGACCAAGCCCCCGAAGCGGGATGAAGAGCGAGGCAAGACCCAGGGCAAGCA	SETD1A	ENSG00000099381	protein_coding	CDS	+
m6A_ID_378895	chr8	2966163	CCAACCAAGTCCTGCTCAAGTTCCACAGCGACTTTTCAAATGGAGGCTTCTTTGTCCTCAA	CCAACCAAGTCCTGCTCAAGTTCCACAGCAACTTTTCAAATGGAGGCTTCTTTGTCCTCAA	CSMD1	ENSG00000183117	protein_coding	CDS	-
m6A_ID_379054	chr5	140515003	TTGTGTACGGAGTTAAACTGCGCCTTCTGGACCGGGTCTGAACAATGGAGACTGCGCTAGC	TTGTGTACGGAGTTAAACTGCGCCTTCTGGACCGGGTCTGAACAATGGAGACTGTGCTAGC	PCDHB5	ENSG00000113209	protein_coding	UTR5	+
m6A_ID_379100	chr7	45956876	ATGCTAAAGACAGCCAGCGCTACAAAGTTGACTACGAGTCTCAGAGCACAGATACCCAGAA	ATGCTAAAGACAGCCAGCGCTACAAAGTTGACTATGAGTCTCAGAGCACAGATACCCAGAA	IGFBP3	ENSG00000146674	protein_coding	CDS	-
m6A_ID_379135	chr8	68334859	AAATGGAATACCTTATGCATTTGCTTTCGAACTACGTGACACTGGATATTTTGGATTTTTA	AAATGGAATACCTTATGCATTTGCTTTTGAACTACGTGACACTGGATATTTTGGATTTTTA	CPA6	ENSG00000165078	protein_coding	CDS	-
m6A_ID_380431	chr7	94051240	GGGTATGACTGGTTTCCCTGGTGCTGCTGGACGGACTGGTCCCCCAGGACCCTCTGTAAGT	GGGTATGACTGGTTTCCCTGGTGCTGCTGGATGGACTGGTCCCCCAGGACCCTCTGTAAGT	COL1A2	ENSG00000164692	protein_coding	CDS	+
m6A_ID_382213	chr10	429981	TCTCCTCTCTGCGAATGCTGATAGTGGCGGACGGCGCGAACCCCTGTAAGTGAGGAGCGTG	TCTCCTCTCTGCGAATGCTGATAGTGGCGGACAGCGCGAACCCCTGTAAGTGAGGAGCGTG	DIP2C	ENSG00000151240	protein_coding	CDS	-
m6A_ID_382382	chr9	119204768	CACTCAGAGCTAAGCACGGTGACCCTGAGGACGGCCTGTCCACTGGTAGATGACAACAAGG	CACTCAGAGCTAAGCACGGTGACCCTGAGGATGGCCTGTCCACTGGTAGATGACAACAAGG	ASTN2	ENSG00000148219	protein_coding	CDS	-
m6A_ID_385146	chr6	152485393	CAGCTTGATAAGAACATGAGCAGCCTGAGGACCTGGCTCGCTCACATCGAGTCAGAGCTGG	CAGCTTGATAAGAACATGAGCAGCCTGAGGACCTGGCTCACTCACATCGAGTCAGAGCTGG	SYNE1	ENSG00000131018	protein_coding	CDS	-
m6A_ID_385147	chr6	152485410	CCCTGGTAGCCGTGCAGCAGCTTGATAAGAACATGAGCAGCCTGAGGACCTGGCTCGCTCA	CCCTGGTAGCCGTGCAGCAGCTTGATAAGAACATGAGCAGCCTGAGGACCTGGCTCACTCA	SYNE1	ENSG00000131018	protein_coding	CDS	-
m6A_ID_387251	chr11	60229878	ATGACAACACCCAGAAATTCAGTAAATGGGACTTTCCCGGCAGAGCCAATGAAAGGCCCTA	ATGACAACACCCAGAAATTCAGTAAATGGGAATTTCCCGGCAGAGCCAATGAAAGGCCCTA	MS4A1	ENSG00000156738	protein_coding	CDS	+
m6A_ID_387411	chr5	31299691	TGGGAGGATTATCTGGGACCACCACCGTGAACATCACACTGACTGATGTCAACGACAACCC	TGGGAGGATTATCTGGGACCACCACCGTGAACATCACACTGACTGATGTCAATGACAACCC	CDH6	ENSG00000113361	protein_coding	CDS	+
m6A_ID_388139	chr8	3245174	GTGTGACGCTTGAGTCGGATTCCTGCCTGGACCCGGGCATCCCTGTGAACGGCCATCGCCA	GTGTGACGCTTGAGTCGGATTCCTGCCTGGACCCGGGCATCCCTGTGAATGGCCATCGCCA	CSMD1	ENSG00000183117	protein_coding	CDS	-
m6A_ID_395198	chr7	38768319	TCTTTGTCCTTACTGAAGAAAATGCACCGAACTCAAATGAAAGGTGTTCTTGTTGATGGTG	TCTTTGTCCTTACTGAAGAAAATGCACCAAACTCAAATGAAAGGTGTTCTTGTTGATGGTG	VPS41	ENSG00000006715	protein_coding	CDS	-
m6A_ID_395339	chr10	129910034	TTCACAGTCAATTTAGTACAGGCCACGCAAACTCTCCTTGTACCATAATAATAGGGAAAGC	TTCACAGTCAATTTAGTACAGGCCACACAAACTCTCCTTGTACCATAATAATAGGGAAAGC	MKI67	ENSG00000148773	protein_coding	CDS	-
m6A_ID_396150	chr5	139202356	TCACCTGTGCCCTGATGCTGCTCAACACGGACCTGCACGGCCACGTGAGTTGGGGAGGTGA	TCACCTGTGCCCTGATGCTGCTCAACATGGACCTGCACGGCCACGTGAGTTGGGGAGGTGA	PSD2	ENSG00000146005	protein_coding	CDS	+
m6A_ID_175453	chr4	151682952	TCAGAAGAATGCAGGCCTTGCTTTTATCGAACTTGTCAATGAAGGAAGGTAATTTATTTTA	TCAGAAGAATGCAGGCCTTGCTTTTATCAAACTTGTCAATGAAGGAAGGTAATTTATTTTA	LRBA	ENSG00000198589	protein_coding	CDS	-
m6A_ID_396651	chr1	176833514	GCTACAGCGAGATCAAACCCTACGGACTTGACTGGGCGGAGCTCAGCCGGGACCTCAGGAA	GCTACAGCAAGATCAAACCCTACGGACTTGACTGGGCGGAGCTCAGCCGGGACCTCAGGAA	ASTN1	ENSG00000152092	protein_coding	CDS	-
m6A_ID_396886	chr16	25251329	AAGTTTCAATAACTGTACGAGATTTCGAGAACATCGGAGAATACACACTGGAGAGAAGCCC	AAGTTTCAATAACTGTACGAGATTTCGAGAACATTGGAGAATACACACTGGAGAGAAGCCC	ZKSCAN2	ENSG00000155592	protein_coding	CDS	-
m6A_ID_396913	chr5	150947259	GAGAATGTAGGATTTAAACTTAATGCTCGAACTGGGTTGATCACCACCACAAAGCTCATGG	GAGAATGTAGGATTTAAACTTAATGCTCAAACTGGGTTGATCACCACCACAAAGCTCATGG	FAT2	ENSG00000086570	protein_coding	CDS	-
m6A_ID_283326	chr15	43499592	CTGGTGCCGGTCAGAGCAGTCAAGGAGGGGACGCTGGGGCTGACCCCAGCAGTGTCAGACC	CTGGTGCCGGTCAGAGCAGTCAAGGAGGGGATGCTGGGGCTGACCCCAGCAGTGTCAGACC	EPB42	ENSG00000166947	protein_coding	CDS	-
m6A_ID_397145	chr5	179264410	GACTATGTGACCTCTTTATAACTGGGGAAGACTTCGATGATGATGTGTGATCTGGGACTGG	GACTATGTGACCTCTTTATAACTGGGGAAGACTTTGATGATGATGTGTGATCTGGGACTGG	C5orf45	ENSG00000161010	protein_coding	CDS	-
m6A_ID_397347	chr18	72343148	TGGGCAAAAGAGGTTTTTCAGAATCATCGAACTCTGATAGTGTTGTTATAGGAGAAGACAG	TGGGCAAAAGAGGTTTTTCAGAATCATCAAACTCTGATAGTGTTGTTATAGGAGAAGACAG	ZNF407	ENSG00000215421	protein_coding	CDS	+
m6A_ID_397565	chr5	138260268	CTCTCCAAGAGAAGGATGTGGATGGCCTGGACCGCACAGCTGGTGCAATTCGAGGCCGGGC	CTCTCCAAGAGAAGGATGTGGATGGCCTGGACCACACAGCTGGTGCAATTCGAGGCCGGGC	CTNNA1	ENSG00000044115	protein_coding	CDS	+
m6A_ID_397579	chr1	70504187	ACCAGAACCCCTAGTCCGTTTGAAGACAGGACCGCTTTTCCTTCCAAATTAGAGACAACCC	ACCAGAACCCCTAGTCCGTTTGAAGACAGGACCACTTTTCCTTCCAAATTAGAGACAACCC	LRRC7	ENSG00000033122	protein_coding	CDS	+
m6A_ID_397734	chr17	76462813	TCCCAGCTGTGGTCAACTGCACGGCCATCGACTGGTTCCACGAGTGGCCGGAAGATGCGCT	TCCCAGCTGTGGTCAACTGCACGGCCATCGACTGGTTCCACGAGTGGCCGGAAGATGTGCT	DNAH17	ENSG00000187775	protein_coding	CDS	-
m6A_ID_397819	chr12	85677396	TAAAGTAGAAGGACAGCCCCTTCACACCGAACTGAATAGAGCTATGGACAACTGTAACAGT	TAAAGTAGAAGGACAGCCCCTTCACACCAAACTGAATAGAGCTATGGACAACTGTAACAGT	ALX1	ENSG00000180318	protein_coding	CDS	+
m6A_ID_397865	chr2	11053813	AGGTACTACAACAAGCAGCGCGTCCTGGAGACCGCGGCCAAGCACGAGCTGGAGCTGATGG	AGGTACTACAACAAGCAGCGCGTCCTGGAGACTGCGGCCAAGCACGAGCTGGAGCTGATGG	KCNF1	ENSG00000162975	protein_coding	CDS	+
m6A_ID_398144	chr11	18955442	TGAAGCTGGTTCTCCAGAGGGCTCTGCAGGACGCGTCTGAGGTGGATGAAGGTGGAGGGCA	TGAAGCTGGTTCTCCAGAGGGCTCTGCAGGACGTGTCTGAGGTGGATGAAGGTGGAGGGCA	MRGPRX1	ENSG00000170255	protein_coding	CDS	-
m6A_ID_122652	chr1	113063079	TACGGTGCAAGGAATGCAGAAATACTGTGGACGTCCATACTTGCAAAGCCCCCAAGAAGGC	TACGGTGCAAGGAATGCAGAAATACTGTGGATGTCCATACTTGCAAAGCCCCCAAGAAGGC	WNT2B	ENSG00000134245	protein_coding	CDS	+
m6A_ID_398385	chr11	113212645	TCAAGCTCTGGCAAGCAGTGTGCAGCAGGAACGGTAAGCCTGGGTAATCACCGTTGATCAC	TCAAGCTCTGGCAAGCAGTGTGCAGCAGAAACGGTAAGCCTGGGTAATCACCGTTGATCAC	TTC12	ENSG00000149292	protein_coding	CDS	+
m6A_ID_398386	chr1	223940650	GGCGGGGCTCCACCGCGGGAGGTTGCAGGAACTACCCGAGTAAGGGCTGTTGCATATAAGG	GGCGGGGCTCCACCGCGGGAGGTTGCAGTAACTACCCGAGTAAGGGCTGTTGCATATAAGG	CAPN2	ENSG00000162909	protein_coding	CDS	+
m6A_ID_398387	chr2	25982500	TTCTCTGTTTTTGTAGGACAAATGAAAAGAACTAAATGTGCTGACATTGACGTTGAGACAC	TTCTCTGTTTTTGTAGGACAAATGAAAATAACTAAATGTGCTGACATTGACGTTGAGACAC	ASXL2	ENSG00000143970	protein_coding	CDS	-
m6A_ID_398388	chr2	25982513	GCCCAAACGATTCTTCTCTGTTTTTGTAGGACAAATGAAAAGAACTAAATGTGCTGACATT	GCCCAAACGATTCTTCTCTGTTTTTGTAGGACAAATGAAAATAACTAAATGTGCTGACATT	ASXL2	ENSG00000143970	protein_coding	CDS	-
m6A_ID_398389	chrX	110489920	GGCAGGTTACTCTGGATGCTGACCCCAGCGACTGCCGTGATCTGAAGTCTCTGTACCTGCG	GGCAGGTTACTCTGGATGCTGACCCCAGTGACTGCCGTGATCTGAAGTCTCTGTACCTGCG	CAPN6	ENSG00000077274	protein_coding	CDS	-
m6A_ID_398390	chr9	119770417	CACCTCCCCATGGGTGAGGGACCTCTGTGGACAAAGGACGACAGATGCCTGTGAGCAGCTC	CACCTCCCCATGGGTGAGGGACCTCTGTGGAAAAAGGACGACAGATGCCTGTGAGCAGCTC	ASTN2	ENSG00000148219	protein_coding	CDS	-
m6A_ID_398391	chr1	177030286	TCACCAAGATGGTGCCCCAAGCCTTCCTGGACAAGACCCCACTGAAGAACCCCAACATGAG	TCACCAAGATGGTGCCCCAAGCCTTCCTGTACAAGACCCCACTGAAGAACCCCAACATGAG	ASTN1	ENSG00000152092	protein_coding	CDS	-
m6A_ID_269809	chr13	41373370	GTCCAGCACTAATCGCCAACATCGCTGAGAACTCAGTCCTCTTCATGTGCTACGGCTTCTG	GTCCAGCACTAATCGCCAACATCGCTGATAACTCAGTCCTCTTCATGTGCTACGGCTTCTG	SLC25A15	ENSG00000102743	protein_coding	CDS	+
m6A_ID_398392	chr15	48429079	GGTCAACCATTCATTCGTCGGCAATCAAGAACTGATAGTGGAATATTTTATGAAGATTCTG	GGTCAACCATTCATTCGTCGGCAATCAATAACTGATAGTGGAATATTTTATGAAGATTCTG	SLC24A5	ENSG00000188467	protein_coding	CDS	+
m6A_ID_398393	chr1	47685612	AGGGCACCCAGCGGGCCAAGACTGGCAAGGACCCTGTGGTGGGGGCTGGTGGGGGTGGAGG	AGGGCACCCAGCGGGCCAAGACTGGCAAAGACCCTGTGGTGGGGGCTGGTGGGGGTGGAGG	TAL1	ENSG00000162367	protein_coding	CDS	-
m6A_ID_398394	chr19	15061200	ATGGCAGCTTCTTTCTCCCCTGTACCAGTGACCGGCTTCGCACAATGACCAACGTACTGGG	ATGGCAGCTTCTTTCTCCCCTGTACCAGTGACTGGCTTCGCACAATGACCAACGTACTGGG	SLC1A6	ENSG00000105143	protein_coding	CDS	-
m6A_ID_398395	chr1	23763935	ACAACCGGACGTACCACTTTCAGGCAGAGGACGAGCACGAGTGTGAGGCGTGAGTGCCCCC	ACAACTGGACGTACCACTTTCAGGCAGAGGACGAGCACGAGTGTGAGGCGTGAGTGCCCCC	ASAP3	ENSG00000088280	protein_coding	CDS	-
m6A_ID_398396	chr12	1994190	AGTTGATGGTCAAAGGTGTGGGGGTCGTGGACCAAGCCCTGAGAGAAGCCTTCCAGATCCT	AGTTGATGGTCAAAGGTGTGGGGGTCGTGGACCAAGCCCTGAGAGAATCCTTCCAGATCCT	CACNA2D4	ENSG00000151062	protein_coding	CDS	-
m6A_ID_398397	chr2	179424606	CCCTCAGATAGCAAAGGAAAGAGAAGAAGAACCTTTATTTGATATTGACAGTGAAATGAGG	CCCTCAGATAGCAAAGGAAAGAGAAGAAAAACCTTTATTTGATATTGACAGTGAAATGAGG	TTN	ENSG00000155657	protein_coding	CDS	-
m6A_ID_398398	chr22	30209521	GTGTATTCTTTTGGCAACAGGAATTAAAGGACATTGTTCTCTACCTTTGTGATACCTGCAC	GTGTATTCTTTTGGCAACAGGAATTAAAGGATATTGTTCTCTACCTTTGTGATACCTGCAC	ASCC2	ENSG00000100325	protein_coding	CDS	-
m6A_ID_398399	chr3	14190116	TACACCGCGTGGCCCGCAAGCTGGACATCGACTGTGTCCAGGCCATCACTGGCTTTGATTT	TACACCGCGTGGCCCGCAAGCTGGACATCTACTGTGTCCAGGCCATCACTGGCTTTGATTT	XPC	ENSG00000154767	protein_coding	CDS	-
m6A_ID_398400	chrX	128888545	TGGATGAGTTCTCGGGGGCAGAGATCGTGGACAAGTTCCGAGGGTGAAGAGCCACGGCCGT	TGGATGAGTTCTCGGGGGCAGAGATCGTGGGCAAGTTCCGAGGGTGAAGAGCCACGGCCGT	XPNPEP2	ENSG00000122121	protein_coding	CDS	+
m6A_ID_398401	chr2	168105074	CCTCCTCTGCTCCGGAAAAGCACAGTGGAGACTTCATGCAACAATATTCCCAAAAAGAAGC	CCTCCTCTGCTCCGGAAAAGCACAGTGGAGACCTCATGCAACAATATTCCCAAAAAGAAGC	XIRP2	ENSG00000163092	protein_coding	CDS	+
m6A_ID_398402	chr22	43435801	CCAGGTGGGACTCACTTCCAGGTGGTGAGGACCGCTCTCCCCGAGTCTCTCGATCGGCCTG	CCAGGTGGGACTCACTTCCAGGTGGTGAGGACCGTTCTCCCCGAGTCTCTCGATCGGCCTG	AL022476.2	ENSG00000230319	antisense	Exon	+
m6A_ID_398403	chr6	149699663	TTTGCACATACATGGTGTACCTCCACCTGTACTTAACAGTCCACAGGGAAATTCTATCTAT	TTTGCACATACATGGTGTACCTCCACCTGAACTTAACAGTCCACAGGGAAATTCTATCTAT	TAB2	ENSG00000055208	protein_coding	CDS	+
m6A_ID_398404	chr3	39230101	CCCGCTGGCTCTTTGAGACCCGGCCTCTGGACGCCATCAACCAGGACCCCAGCCAGGTGCG	CCCGCTGGCTCTTTGAGACCCGGCCTCTGGATGCCATCAACCAGGACCCCAGCCAGGTGCG	XIRP1	ENSG00000168334	protein_coding	CDS	-
m6A_ID_398405	chr10	52003015	ATCATGGCAGAACCTGATGGGTCCAATCGAACAGTGTTTGTCAGCATCGACATAGGCATGG	ATCATGGCAGAACCTGATGGGTCCAATCAAACAGTGTTTGTCAGCATCGACATAGGCATGG	ASAH2	ENSG00000188611	protein_coding	CDS	-
m6A_ID_398406	chr2	9463305	GAACACGCCAAGCTCCATGGGATGATTCGGACTGAAATAAGCGGAGCGGAAATTGCCGAAG	GAACACGCCAAGCTCCATGGGATGATTCTGACTGAAATAAGCGGAGCGGAAATTGCCGAAG	ASAP2	ENSG00000151693	protein_coding	CDS	+
m6A_ID_157506	chr3	46062903	GGTGCTTTCTTCGGGCTGTGATTATTCCGAACTCACGTGGTACCTCACCTCCGTCTACCAG	GGTGCTTTCTTCGGGCTGTGATTATTCCAAACTCACGTGGTACCTCACCTCCGTCTACCAG	XCR1	ENSG00000173578	protein_coding	CDS	-
m6A_ID_398407	chr14	91007878	GCTACAGTCTGGCGGAGAAGATCCTCCGGGACGCGGTGCAGGTGAACTCGACAGCCCACGA	GCTACAGTCTGGCGGAGAAGATCCTCCGGGACGCGGTGCAGGTGAACTTGACAGCCCACGA	TTC7B	ENSG00000165914	protein_coding	CDS	-
m6A_ID_398408	chr2	220379283	AGGGCTGCGGAGCTGCTGGGAGTGGGAGTGACTCCCCCACCTCGGGCCCCCACCCTGTCCC	AGGGCTGCGGAGCTGCTGGGAGTGGGAGTAACTCCCCCACCTCGGGCCCCCACCCTGTCCC	ASIC4	ENSG00000072182	protein_coding	CDS	+
m6A_ID_398409	chr3	13860691	CACTGTCGTACCGCAAGCCCATGGACACGGACCTGGTGTACATCGAGAAGTCGCCCAACTA	CACTGTCGTACCGCAAGCCCATGGACACGGACCTGGTGTACATCGAGAAGTCACCCAACTA	WNT7A	ENSG00000154764	protein_coding	CDS	-
m6A_ID_398410	chr7	141490897	ATGGCCAGCCCCTTCTCCATCACCTCCAAGACTTATCCTCCTGATCTCACCAGTGTCTTCA	ATGGCCAGCCCCTTCTCCATCACCTCCAATACTTATCCTCCTGATCTCACCAGTGTCTTCA	TAS2R5	ENSG00000127366	protein_coding	CDS	+
m6A_ID_398411	chr2	179439730	ATAGTGGGCCCTATCCATTAACAGCAAGGAACATTGTAGGAGAGGTTGGTGATGTCATCAC	ATAGTGGGCCCTATCCATTAACAGCAAGAAACATTGTAGGAGAGGTTGGTGATGTCATCAC	TTN	ENSG00000155657	protein_coding	CDS	-
m6A_ID_398412	chr2	232081352	CCTCAAACAAGTGTTTTCCCTTCTTCTAGGACAAAGAGGAGCTGGATGAAAAGATTTCCTA	CCTCAAACAAGTGTTTTCCCTTCTTCTAGAACAAAGAGGAGCTGGATGAAAAGATTTCCTA	ARMC9	ENSG00000135931	protein_coding	CDS	+
m6A_ID_231454	chr9	140852113	ATGACCTGATCCACGCAGAGGAGGGAGAGGACCGGTTTGCAGATCTCTGTGCTGTTGGTGA	ATGACCTGATCCACGCAGAGGAGGGAGAGGACTGGTTTGCAGATCTCTGTGCTGTTGGTGA	CACNA1B	ENSG00000148408	protein_coding	CDS	+
m6A_ID_398413	chr6	35716452	CTACCACGTGGTGAAATGGCATTACAACGAACAGTCCCTGCATGAATCCCTCTTTGGGGAA	CTACCACGTGGTGAAATGGCATTACAATGAACAGTCCCTGCATGAATCCCTCTTTGGGGAA	ARMC12	ENSG00000157343	protein_coding	CDS	+
m6A_ID_398414	chr11	124947142	CATTGCCTATCCAGAGCCGTCTGCACCAGAACTGCTCGGAGCAGATCAAACCCATCAATGA	CATTGCCTATCCAGAGCCGTCTGCACCAAAACTGCTCGGAGCAGATCAAACCCATCAATGA	SLC37A2	ENSG00000134955	protein_coding	CDS	+
m6A_ID_398415	chr21	43988536	CTCTCCACCGTGACGGCCATCATTGACGGGACGGGCTCTGTAGGTGCGCAGAGAGTTTTAG	CTCTCCACCGTGACGGCCATCATTGACGGGATGGGCTCTGTAGGTGCGCAGAGAGTTTTAG	SLC37A1	ENSG00000160190	protein_coding	CDS	+
m6A_ID_398416	chr14	58056018	GCCCATTTTTCATGACTTGGTTTTCAACAAACTGGAACATTATGTTTTTCCCAGTCTATTA	GCCCATTTTTCATGACTTGGTTTTCAATAAACTGGAACATTATGTTTTTCCCAGTCTATTA	SLC35F4	ENSG00000151812	protein_coding	CDS	-
m6A_ID_398417	chr8	118170037	CTGCTGTATCCTGATTACCAGATCCAGGCGACTGTGATGATCATCGTTTCCAGCTGCGCAG	CTGCTGTATCCTGATTACCAGATCCAGGCGACTGTGATGATCATCGTTTCCAGCTGTGCAG	SLC30A8	ENSG00000164756	protein_coding	CDS	+
m6A_ID_398418	chr4	25678238	AGTGCTGCCGCTGCAGCAAGTGCTGCGAGGACTTGGAGGAGGCGCAGGAGGGGCAGGATGT	AGTGCTGCCGCTGCAGCAAGTGCTGCGATGACTTGGAGGAGGCGCAGGAGGGGCAGGATGT	SLC34A2	ENSG00000157765	protein_coding	CDS	+
m6A_ID_398419	chrX	101395952	CGGAAAGCAAAAAGAAAAACAGACAGGGGGACGGACGATTCCCCCAAGGACTCTCAGGAGG	CGGAAAGCAAAAAGAAAAACAGACAGGGGGATGGACGATTCCCCCAAGGACTCTCAGGAGG	TCEAL6	ENSG00000204071	protein_coding	CDS	-
m6A_ID_398420	chr3	1394112	TAGCCACAAATCAGTTTGGCACTGCAAAGAACACTGGCAGCCTCATTGTAAAAGGTATCAT	TAGCCACAAATCAGTTTGGCACTGCAAAGAGCACTGGCAGCCTCATTGTAAAAGGTATCAT	CNTN6	ENSG00000134115	protein_coding	CDS	+
m6A_ID_398421	chr9	72459496	TGATATAGAGGGTCCTGAGAAAGTTAAAAAACTGTGTAATTCAACATATCGGCGACTGGGA	TGATATAGAGGGTCCTGAGAAAGTTAAACAACTGTGTAATTCAACATATCGGCGACTGGGA	C9orf135	ENSG00000204711	protein_coding	CDS	+
m6A_ID_398422	chr20	45354334	GCCCGGGGAGGCCACGGTACTCCTTTCTGGACCTCTTCAGGGCACGCGATAACATGCGAGG	GCCCGGGGAGGCCACGGTACTCCTTTCTTGACCTCTTCAGGGCACGCGATAACATGCGAGG	SLC2A10	ENSG00000197496	protein_coding	CDS	+
m6A_ID_398423	chrX	79286226	GCAACCTCTTGTTTTACCGGCTCCTGAAAGACTAGCAAGCAGCAACAGTTCTCAGTCTTTA	GCAACCTCTTGTTTTACCGGCTCCTGAAATACTAGCAAGCAGCAACAGTTCTCAGTCTTTA	TBX22	ENSG00000122145	protein_coding	CDS	+
m6A_ID_398424	chr9	86903028	GTCAGCACCTGCGTCATTGGCTGCTGCTAAACTCTTTTGGCCTGAGACAGAAAAACCTAAA	GTCAGCACCTGCGTCATTGGCTGCTGCTAAACTCTTTTGGCCCGAGACAGAAAAACCTAAA	SLC28A3	ENSG00000197506	protein_coding	CDS	-
m6A_ID_398425	chr17	45821900	ATAACCCCTTTGCCAAAGGATTCCGGGAGAACTTTGAGTCGTAAGTGCCACTGGGTTCAAC	ATAACCCCTTTGCCAAAGGATTCCGGGATAACTTTGAGTCGTAAGTGCCACTGGGTTCAAC	TBX21	ENSG00000073861	protein_coding	CDS	+
m6A_ID_398426	chr7	50136227	GGAAGTACCAGACATTTCTATCAGAGCAAGACTTGGAGGTAAATGAAGTGACATGAACTTT	GGAAGTACCAGACATTTCTATCAGAGCAAGATTTGGAGGTAAATGAAGTGACATGAACTTT	C7orf72	ENSG00000164500	protein_coding	CDS	+
m6A_ID_398427	chr3	74384060	GTTTTTCTGAAAAATTATTTCCCCAATAGAACCAACAAGAATAACTTTGGCACCATCTAAC	GTTTTTCTGAAAAATTATTTCCCCAATAGAACTAACAAGAATAACTTTGGCACCATCTAAC	CNTN3	ENSG00000113805	protein_coding	CDS	-
m6A_ID_398428	chr1	57406580	CCCTGGCATACCAGGAGCTGCCGACGGCGGACCTGATGCAGGAGTGGGGAGACGCTGTGCA	CCCTGGCATACCAGGAGCTGCCGACGGTGGACCTGATGCAGGAGTGGGGAGACGCTGTGCA	C8B	ENSG00000021852	protein_coding	CDS	-
m6A_ID_398429	chr8	92375762	AAATGGAATTTAAAGTGAAGACAGAAATGGACAGTGTAAGTTTAGTTTTATTTTTCCTTTA	AAATGGAATTTAAAGTGAAGACAGAAATGAACAGTGTAAGTTTAGTTTTATTTTTCCTTTA	SLC26A7	ENSG00000147606	protein_coding	CDS	+
m6A_ID_398430	chr2	179647043	TTACTTTATTACAAAACCAGTGGTCCAGAAACTGGTGGAAGGTGGGAGCGTGGTGTTTGGA	TTACTTTATTACAAAACCAGTGGTCCAGAAACTAGTGGAAGGTGGGAGCGTGGTGTTTGGA	TTN	ENSG00000155657	protein_coding	CDS	-
m6A_ID_398431	chr4	48494979	TCACAGGTTTACTTCAAACAGTTTTGCAGAACTTGTCAGAAGTCTTATAACCCTTACCGAG	TCACAGGTTTACTTCAAACAGTTTTGCATAACTTGTCAGAAGTCTTATAACCCTTACCGAG	ZAR1	ENSG00000182223	protein_coding	CDS	+
m6A_ID_398432	chr2	125262087	GCTGCTGAGCCTGGAGGGTGGAATCCTGAGACTCGTGATTCAGAAAATGACAGAACGCGTA	GCTGCTGAGCCTGGAGGGTGGAATCCTGAGACTCGTGATTCAGAAAATGACAGAATGCGTA	CNTNAP5	ENSG00000155052	protein_coding	CDS	+
m6A_ID_398433	chr2	125262111	CCTGAGACTCGTGATTCAGAAAATGACAGAACGCGTAGCTGAAATCCTCACAGGTACTGTC	CCTGAGACTCGTGATTCAGAAAATGACAGAACGTGTAGCTGAAATCCTCACAGGTACTGTC	CNTNAP5	ENSG00000155052	protein_coding	CDS	+
m6A_ID_398434	chr9	123857270	AAAGTTGGACAAGCTGTTAAAATTACGTGAACTCAACTTATCATATAACAAAATCAGGTGA	AAAGTTGGACAAGCTGTTAAAATTACGTAAACTCAACTTATCATATAACAAAATCAGGTGA	CNTRL	ENSG00000119397	protein_coding	CDS	+
m6A_ID_398435	chr2	179505993	AGAAGAAGAACCTAAAGTAGAACCTAAAAAACTAGAAAAAGTTAAAAAACCTGCAGGTAGG	AGAAGAAGAACCTAAAGTAGAACCTAAACAACTAGAAAAAGTTAAAAAACCTGCAGGTAGG	TTN	ENSG00000155657	protein_coding	CDS	-
m6A_ID_398436	chr12	46243364	AACTTACTGATTATGTATGTACTTTACAGAACGGTCTTTCCAAATCATACAGTGAAGAGAG	AACTTACTGATTATGTATGTACTTTACAAAACGGTCTTTCCAAATCATACAGTGAAGAGAG	ARID2	ENSG00000189079	protein_coding	CDS	+
m6A_ID_398437	chr16	58576204	TGAGCTGAGAAAACATGCTAGGCAAGAAGGACGCAGATACTGTGATCCTGTTGTTTTAACA	TGAGCTGAGAAAACATGCTAGGCAAGAAGGACACAGATACTGTGATCCTGTTGTTTTAACA	CNOT1	ENSG00000125107	protein_coding	CDS	-
m6A_ID_151703	chr2	220040381	CCTTCTGTCCCTTGCAGACATTGCTGTCGAACTGCTCCAGAAGGCAGCCCCCAGCCCTATT	CCTTCTGTCCCTTGCAGACATTGCTGTCAAACTGCTCCAGAAGGCAGCCCCCAGCCCTATT	CNPPD1	ENSG00000115649	protein_coding	CDS	-
m6A_ID_398438	chr6	129921799	TACCATGCACTTATTGATTAAGTACCAAAAACTTCTGTGGACAGTAAGTATATATCATATG	TACCATGCACTTATTGATTAAGTACCAACAACTTCTGTGGACAGTAAGTATATATCATATG	ARHGAP18	ENSG00000146376	protein_coding	CDS	-
m6A_ID_398439	chr1	185143637	ATTATTTTGCAGAGTCCTTCTTCAAATGGAACTAAAAAAGACATACATAAATGTGTAGACT	ATTATTTTGCAGAGTCCTTCTTCAAATGGAACGAAAAAAGACATACATAAATGTGTAGACT	SWT1	ENSG00000116668	protein_coding	CDS	+
m6A_ID_398440	chr11	110451544	GACACCGGCGTTGCTCAGAGCCCAGCATCGACTATCTGGATTCAAAGCTTTCCTACCTCAG	GACACCGGCGTTGCTCAGAGCCCAGCATTGACTATCTGGATTCAAAGCTTTCCTACCTCAG	ARHGAP20	ENSG00000137727	protein_coding	CDS	-
m6A_ID_398441	chr1	241850786	TCCCCAGTGTTAAAAGGAAGCTACATAATGACTGGGTTATGAAAATTAGATATATTTCAGC	TCCCCAGTGTTAAAAGGAAGCTACATAATGATTGGGTTATGAAAATTAGATATATTTCAGC	WDR64	ENSG00000162843	protein_coding	CDS	+
m6A_ID_138450	chr2	39156068	CATTATTTAGTTGCAGGCCCTAGCCTCCGAACTCAAAACTGGTTTCACAGAAGCAATGCAA	CATTATTTAGTTGCAGGCCCTAGCCTCCAAACTCAAAACTGGTTTCACAGAAGCAATGCAA	ARHGEF33	ENSG00000214694	protein_coding	CDS	+
m6A_ID_398442	chr19	39965267	CAGGCTCAGGCATCGAGCAGAACTCCAGCGACTGGGTAACCACTGACATTCAGGTGAAGGT	CAGGCTCAGGCATCGAGCAGAACTCCAGTGACTGGGTAACCACTGACATTCAGGTGAAGGT	SUPT5H	ENSG00000196235	protein_coding	CDS	+
m6A_ID_398443	chr3	153909131	AAGTATTGTCAAGGATTGAGTCCCATGAAGACTGTAGGAACTTACCCATGATCTCTTTTCT	AAGTATTGTCAAGGATTGAGTCCCATGAATACTGTAGGAACTTACCCATGATCTCTTTTCT	ARHGEF26	ENSG00000114790	protein_coding	CDS	+
m6A_ID_398444	chr1	223441973	CAAATCGAAGATGCTGAGATTCATAACAAGACATATAGACATGGAGAGAAGCTAATCATCA	CAAATCGAAGATGCTGAGATTCATAACAGGACATATAGACATGGAGAGAAGCTAATCATCA	SUSD4	ENSG00000143502	protein_coding	CDS	-
m6A_ID_398445	chrX	117570669	CATAGTCAATGTCATTTTCCCCATAGAACTACTTTCTTCTTTCTTCTTCAATGGATAAAAC	CATAGTCAATGTCATTTTCCCCATAGAACGACTTTCTTCTTTCTTCTTCAATGGATAAAAC	WDR44	ENSG00000131725	protein_coding	CDS	+
m6A_ID_398446	chr11	100665894	ACTCATTGCAGTAGAAGAAGAAAGGCGAAGACTGGTAAGTCTGTTCTGTATTTCTTAAGAA	ACTCATTGCAGTAGAAGAAGAAAGGCAAAGACTGGTAAGTCTGTTCTGTATTTCTTAAGAA	ARHGAP42	ENSG00000165895	protein_coding	CDS	+
m6A_ID_398447	chr9	73399071	CGTGCCAGTGGTTGTCTGTGATGGGAGTGGACGGGCATCGGACATCCTGGCCTTTGGGCAT	CGTGCCAGTGGTTGTCTGTAATGGGAGTGGACGGGCATCGGACATCCTGGCCTTTGGGCAT	TRPM3	ENSG00000083067	protein_coding	CDS	-
m6A_ID_398448	chr17	8219339	CAGCCGCTAGCCATGCCTGCTTCTGCAGGGACACCAACGTGCGCTTCTCCGCCGAGCTGCG	CAGCCGCTAGCCATGCCTGCTTCTGCAGGGGCACCAACGTGCGCTTCTCCGCCGAGCTGCG	ARHGEF15	ENSG00000198844	protein_coding	CDS	+
m6A_ID_398449	chr14	32563034	ACCAGTTGTACCTAAGACAAATGTGAAAAAACTCGATCCAAACCTTTTAAAAACAATTGAA	ACCAGTTGTACCTAAGACAAATGTGAAAAAACTTGATCCAAACCTTTTAAAAACAATTGAA	ARHGAP5	ENSG00000100852	protein_coding	CDS	+
m6A_ID_398450	chr1	36209099	AAGAGGAAGACGAGGAGGAGGAATTTGGAGACTTTCGGCTTGTTTCAAATGATAATGAGTT	AAGAGGAAGACGAGGAGGAGGAATTTGGAGACATTCGGCTTGTTTCAAATGATAATGAGTT	CLSPN	ENSG00000092853	protein_coding	CDS	-
m6A_ID_398451	chr3	69056971	AAACACAGAATATTTTTATTTGCAAATAGGACGGACACTCTTGAGTCAGCTGAGGACATAT	AAACACAGAATATTTTTATTTGCAAATAGGATGGACACTCTTGAGTCAGCTGAGGACATAT	EOGT	ENSG00000163378	protein_coding	CDS	-
m6A_ID_398452	chr19	52658748	AAACCACACAAATGTAGCCATTGTGGTAGAACTTTTAGTCATATAACAGGCCTGACGTACC	AAACCACACAAATGTAGCCATTGTGGTATAACTTTTAGTCATATAACAGGCCTGACGTACC	ZNF836	ENSG00000196267	protein_coding	CDS	-
m6A_ID_398453	chr19	37383327	TGAGACCAAAATATTATCTCTAAAGAAGAGACATTTCAGTCAAGTAATAATTACCCGTGAA	TGAGACCAAAATATTATCCCTAAAGAAGAGACATTTCAGTCAAGTAATAATTACCCGTGAA	ZNF829	ENSG00000185869	protein_coding	CDS	-
m6A_ID_398454	chr6	123377053	GGAGGAATGCTGCCTCCTTATGACATGGGGACATGGGCAAGAACACTGCTAGACCATGAAT	GGAGGAATGCTGCCTCCTTATGACATGGGAACATGGGCAAGAACACTGCTAGACCATGAAT	CLVS2	ENSG00000146352	protein_coding	CDS	+
m6A_ID_398455	chr5	157243800	TTATGTATGAACAATTTCCAGAACTTATGAACATGCTTTGGTCACGAATGTTAAAAGACAA	TTATGTATGAACAATTTCCAGAACTTATGAACATGCTTTGGTCACAAATGTTAAAAGACAA	CLINT1	ENSG00000113282	protein_coding	CDS	-
m6A_ID_398456	chr1	28880174	TTACGCAGCTGGAACCCTACATGGATGAGAACTTCATCTCCAGAGCCTTTGCCACCATGGG	TTACGCAGCTGGAACCCTACATGGATGATAACTTCATCTCCAGAGCCTTTGCCACCATGGG	TRNAU1AP	ENSG00000180098	protein_coding	CDS	+
m6A_ID_271109	chr13	77566158	CGCGCAGGGGCAAGGCGCCCCGCGTCCCGGACTGGCGGCTCCGCGCATGCTCCTCCCACCG	CGCGCAGGGGCAAGGCGCCCCGCGTCCCGGGCTGGCGGCTCCGCGCATGCTCCTCCCACCG	CLN5	ENSG00000102805	protein_coding	CDS	+
m6A_ID_398457	chr8	88249243	AAAATCTGATTGAAGGAAGTGATTCACCAGACTCGTTCATATCTCAGAGTTTCCACAGCTT	AAAATCTGATTGAAGGAAGTGATTCACCAGACTTGTTCATATCTCAGAGTTTCCACAGCTT	CNBD1	ENSG00000176571	protein_coding	CDS	+
m6A_ID_398458	chr5	37177736	CCACTGGAGACAATTATGGAGGAAAAATCGACTGAACAAAAAGGGTAAGGGGGAAAAAAGT	CCACTGGAGACAATTATGGAGGAAAAATTGACTGAACAAAAAGGGTAAGGGGGAAAAAAGT	C5orf42	ENSG00000197603	protein_coding	CDS	-
m6A_ID_398459	chr3	128890009	ACTGTGGCAAACCAGGCCATCTGGCTCGTGACTGCGACCATGCAGATGAGCAGAAATGCTA	ACTGTGGCAAACCAGGCCATCTGGCTCGTGACTGTGACCATGCAGATGAGCAGAAATGCTA	CNBP	ENSG00000169714	protein_coding	CDS	-
m6A_ID_398460	chr5	14419924	GTGGCTGTGAGCTGACAGTGGTGATCCATGACTTCACCGCTTGCAACAGCAACGAGCTGAC	GTGGCTGTGAGCTGACAGTGGTGATCCATGACTTTACCGCTTGCAACAGCAACGAGCTGAC	TRIO	ENSG00000038382	protein_coding	CDS	+
m6A_ID_398461	chr4	47954699	TCTCCTCAGATATGAAACTATCCATGAAGAACAATATTATCAATACACAGCAGTCTTTTGT	TCTCCTCAGATATGAAACTATCCATGAATAACAATATTATCAATACACAGCAGTCTTTTGT	CNGA1	ENSG00000198515	protein_coding	CDS	-
m6A_ID_398462	chr20	61907867	TGCGCTCTGTTACTATGGACAAGTGGAAGGACATTGAGCTTGAGAAGATGAAAGCTGGTGG	TGCGCTCTGTTACTATGGACAAGTGGAAGGCCATTGAGCTTGAGAAGATGAAAGCTGGTGG	ARFGAP1	ENSG00000101199	protein_coding	CDS	+
m6A_ID_398463	chr2	99012631	CCATTTCCAAGTTCATTGGTTTTGGGACAGACTCCTGGGTCTACCCAAACATCTCAATCCC	CCATTTCCAAGTTCATTGGTTTTGGGACAGATTCCTGGGTCTACCCAAACATCTCAATCCC	CNGA3	ENSG00000144191	protein_coding	CDS	+
m6A_ID_398464	chr5	79027648	CTTTAGAATCTCAGAAACAGAGAAAAATGAACTTGAGCCTGATTCACTATTAACTGCAGTG	CTTTAGAATCTCAGAAACAGAGAAAAATGAAATTGAGCCTGATTCACTATTAACTGCAGTG	CMYA5	ENSG00000164309	protein_coding	CDS	+
m6A_ID_398465	chr5	79048565	GAAAATGCCTGCTGCGTTTTCCCTTTTCGAACATTATGATGACAGCTCGGCAAGAAGTGAC	GAAAATGCCTGCTGCGTTTTCCCTTTTCAAACATTATGATGACAGCTCGGCAAGAAGTGAC	CMYA5	ENSG00000164309	protein_coding	CDS	+
m6A_ID_398466	chr2	219221893	CACTCCCAGAGGCCAATGCTGAAGCCATCGACTTCCTCAGCTCCCTCCGTGAGCTCAGACA	CACTCCCAGAGGCCAATGCTGAAGCCATTGACTTCCTCAGCTCCCTCCGTGAGCTCAGACA	C2orf62	ENSG00000158428	protein_coding	CDS	+
m6A_ID_398467	chr3	49720008	GTTTGCAGTGGAACAGGTGCTCCAGGAGGAACACTTTGATGCAAGCCATGTGGCCCTTATG	GTTTGCAGTGGAACAGGTGCTCCAGGAGGAACATTTTGATGCAAGCCATGTGGCCCTTATG	APEH	ENSG00000164062	protein_coding	CDS	+
m6A_ID_140825	chr2	74643346	TCTCACAGAGGCAGGAGAGGCAGGTCCGAGACCGCGGGGTGACCCGGTCCAAGGCGGAAAA	TCTCACAGAGGCAGGAGAGGCAGGTCCGAGACTGCGGGGTGACCCGGTCCAAGGCGGAAAA	C2orf81	ENSG00000159239	protein_coding	CDS	-
m6A_ID_398468	chr19	6702557	ACCTGGATGAGGACATCATTGCAGAAGAGAACATCGTTTCCCGAAGTGAGTTCCCAGAGAG	ACCTGGATGAGGACATCATTGCAGAAGAGAACATTGTTTCCCGAAGTGAGTTCCCAGAGAG	C3	ENSG00000125730	protein_coding	CDS	-
m6A_ID_398469	chr2	209045539	ACTTTGTTATTGCTGTTGTTGTTTAACAGAACAGTATCCCGATTGAGGAAGTCTTTAAAAT	ACTTTGTTATTGCTGTTGTTGTTTAACAAAACAGTATCCCGATTGAGGAAGTCTTTAAAAT	C2orf80	ENSG00000188674	protein_coding	CDS	-
m6A_ID_398470	chr2	106694312	GCGATTACTACCAACGTCACTATGATGAAGACTCTGCAATTGGTCCCCGGAGCCCCTACGG	GCGATTACTACCAACGTCACTATGATGAATACTCTGCAATTGGTCCCCGGAGCCCCTACGG	C2orf40	ENSG00000119147	protein_coding	CDS	+
m6A_ID_398471	chr16	67979684	CAGATGCTGCGGCAGATGAGACTGACCAAGACTGAGCGGGAGCGAGAAGTCAGTGCCCTTT	CAGATGCTGCGGCAGATGAGACTGACCAAGATTGAGCGGGAGCGAGAAGTCAGTGCCCTTT	SLC12A4	ENSG00000124067	protein_coding	CDS	-
m6A_ID_398472	chr7	122787363	CATGGTAGTTTTTTGTTGTTGTTGAACAGAACTCAGGCATGAGAACCAAATATCGAACAAA	CATGGTAGTTTTTTGTTGTTGTTGAACATAACTCAGGCATGAGAACCAAATATCGAACAAA	SLC13A1	ENSG00000081800	protein_coding	CDS	-
m6A_ID_398473	chr14	60976664	GCAACTGGTTCAAAAACCGCCGACAAAGGGACCGAGCGGCTGCAGCCAAGAACAGGTCGGT	GCAACTGGTTCAAAAACCGCCAACAAAGGGACCGAGCGGCTGCAGCCAAGAACAGGTCGGT	SIX6	ENSG00000184302	protein_coding	CDS	+
m6A_ID_398474	chr17	66429646	CAATTCCTCTGCGCCTCCAGTAACACCGAGACGGTACACATCTTCAAGCTGGAACAGGTCA	CAATTCCTCTGCGCCTCCAGTAACACCGAGACTGTACACATCTTCAAGCTGGAACAGGTCA	WIPI1	ENSG00000070540	protein_coding	CDS	-
m6A_ID_398475	chr3	8665326	TCTCTTTCCCCCAGGTGTACCCCATCGTGGACTTCCCTCTGCGAGACATCTCTCTTGCCTC	TCTCTTTCCCCCAGGTGTACCCCATCGTCGACTTCCCTCTGCGAGACATCTCTCTTGCCTC	SSUH2	ENSG00000125046	protein_coding	CDS	-
m6A_ID_398476	chr6	152757221	TAATATTTTTTCTAGGAGTTTTCTAAACGGACAGAAAGTATTGCAGTCCAGGCTGAGAACC	TAATATTTTTTCTAGGAGTTTTCTAAACGGGCAGAAAGTATTGCAGTCCAGGCTGAGAACC	SYNE1	ENSG00000131018	protein_coding	CDS	-
m6A_ID_398477	chr3	14768412	CCGCCCTCCCCTTTGCCCCTCTCCAGCTGAACCGCAGAATCAGCAACATGGACGACAAGGT	CCGCCCTCCCCTTTGCCCCTCTCCAGCTGAACTGCAGAATCAGCAACATGGACGACAAGGT	C3orf20	ENSG00000131379	protein_coding	CDS	+
m6A_ID_398478	chr14	64444654	GCCTGATGGATAGATTTGAGCATCATTCGAACATTCTCCTTACCTTTGAAAATAAGGATGA	GCCTGATGGATAGATTTGAGCATCATTCAAACATTCTCCTTACCTTTGAAAATAAGGATGA	SYNE2	ENSG00000054654	protein_coding	CDS	+
m6A_ID_398479	chr6	152688503	TTTCTGTCATTTCCAGGAGAAAGTGTCAAGACTGGATAGAATCGTTGCAGAACACAATCAG	TTTCTGTCATTTCCAGGAGAAAGTGTCAAGATTGGATAGAATCGTTGCAGAACACAATCAG	SYNE1	ENSG00000131018	protein_coding	CDS	-
m6A_ID_398480	chr1	232579392	CAGCAACCAGTCATCCTCCAGCGACCCTGGACCCGGCGGGAGCGGACCCTGGAGACCACAA	CAGCAACCAGTCATCCTCCAGCGACCCTGGACCTGGCGGGAGCGGACCCTGGAGACCACAA	SIPA1L2	ENSG00000116991	protein_coding	CDS	-
m6A_ID_398481	chr20	1538234	GCCTTCCTTACTGCTGTATCTGCTGCTTGAACTGGCAGGTGAGTGGGGCCTCAGTGTATGT	GCCTTCCTTACTGCTGTATCTGCTGCTTGAGCTGGCAGGTGAGTGGGGCCTCAGTGTATGT	RP4-576H24.4,SIRPD	ENSG00000260861,ENSG00000125900	protein_coding,protein_coding	CDS,CDS	-
m6A_ID_398482	chr3	126190853	TTTATTTGTGACTCTGACAGCTGTGGCTGGACCTTCACCAGCATGTCCAAACTTCTAAGGC	TTTATTTGTGACTCTGACAGCTGTGGCTGGACCCTCACCAGCATGTCCAAACTTCTAAGGC	ZXDC	ENSG00000070476	protein_coding	CDS	-
m6A_ID_398483	chr6	152577848	TCTTGTCTGGTGTGCCACTGTACAAAGGGGACGTGCCAACCCAAGATAAATCTGCAGTTAC	TCTTGTCTGGTGTGCCACTGTACAAAGGGGACATGCCAACCCAAGATAAATCTGCAGTTAC	SYNE1	ENSG00000131018	protein_coding	CDS	-
m6A_ID_398484	chrX	57619923	TCTTAAGGCACAAAAGAAAGCACGACGATGACCGGAGGTTCATGTGCCCTGTGGAAGGCTG	TCTTAAGGCACAAAAGAAAGCACGACGAGGACCGGAGGTTCATGTGCCCTGTGGAAGGCTG	ZXDB	ENSG00000198455	protein_coding	CDS	+
m6A_ID_398485	chr11	65417444	CCCACAGTCATGTCGGAGGCGGGCAGTGGGACCCTGGAGGACGAGTGGCAGGCCATCTCGG	CCCACAGTCATGTTGGAGGCGGGCAGTGGGACCCTGGAGGACGAGTGGCAGGCCATCTCGG	SIPA1	ENSG00000213445	protein_coding	CDS	+
m6A_ID_288659	chr15	90272982	CACAATTTCTTCCTGTATTCACTAAACCGAACTCTAAAGGATAAAGCTGGTACTTTACTGC	CACAATTTCTTCCTGTATTCACTAAACCAAACTCTAAAGGATAAAGCTGGTACTTTACTGC	WDR93	ENSG00000140527	protein_coding	CDS	+
m6A_ID_398486	chr6	152454536	TCTTGCCAACTACTGGTGAATGCTGAAGGAACAGACTGTTTAGAAGCCAAAGAAAAAGTCC	TCTTGCCAACTACTGGTGAATGCTGAAGGGACAGACTGTTTAGAAGCCAAAGAAAAAGTCC	SYNE1	ENSG00000131018	protein_coding	CDS	-
m6A_ID_398487	chr19	38386926	CTCTCCAGCAACCTTCGGAAGACCCAAAGAACTGCCTGATTGTGCTGAGTGACCGGTCCCA	CTCTCCAGCAACCTTCGGAAGACCCAAATAACTGCCTGATTGTGCTGAGTGACCGGTCCCA	WDR87	ENSG00000171804	protein_coding	CDS	-
m6A_ID_398488	chr9	93636981	CAGGCCCCCAGAGAGAAGCCCTACCCATGGACACAGAGGTGTACGAGAGCCCCTACGCGGA	CAGGCCCCCAGAGAGAAGCCCTACCCATGGGCACAGAGGTGTACGAGAGCCCCTACGCGGA	SYK	ENSG00000165025	protein_coding	CDS	+
m6A_ID_398489	chr19	38378558	ACAGCAAAAAGCAATTAGTGCAAGTAAAGAACAAATTGGGAATGTTCAACAAGATACTGGC	ACAGCAAAAAGCAATTAGTGCAAGTAAAGAACAAATTGGGAATGTTCAACAAGATACTGAC	WDR87	ENSG00000171804	protein_coding	CDS	-
m6A_ID_398490	chr20	18794914	TTAGCTGGAAGCTGGAAAGGGTTTTCAAAGACTGGGCTAAATTTTAAGCATGCAAAAATAC	TTAGCTGGAAGCTGGAAAGGGTTTTCAAATACTGGGCTAAATTTTAAGCATGCAAAAATAC	SCP2D1	ENSG00000132631	protein_coding	CDS	+
m6A_ID_341445	chr20	58467682	GCAAATGGGCATGTTGGACACCTGTAACAAACATTGAACTATGTAATAACCAAAGAGCAAG	GCAAATGGGCATGTTGGACACCTGTAACGAACATTGAACTATGTAATAACCAAAGAGCAAG	SYCP2	ENSG00000196074	protein_coding	CDS	-
m6A_ID_398491	chrX	10182006	TGCTCACCCAGGACAGCATGACTGTCGAGGACGTGGAGACGCTCATCAAGGAGACCGACTA	TGCTCACCCAGGACAGCATGACTGTCGAGGATGTGGAGACGCTCATCAAGGAGACCGACTA	CLCN4	ENSG00000073464	protein_coding	CDS	+
m6A_ID_398492	chr21	43327199	CCCCTGTTCCTGCTGCAAAAATAGAAAAGGACCGCACGGTGATGCCCTGTGGGACTGTGGT	CCCCTGTTCCTGCTGCAAAAATAGAAAAGGACCGCACGGTGATGCCCTATGGGACTGTGGT	C2CD2	ENSG00000157617	protein_coding	CDS	-
m6A_ID_398493	chr16	3140508	GCCGGGAGAGCCTTGCGCCCAGTCGCTCGGACGGGGCGCTGCGGCTAGCGGCCCTGGTGAA	GCCGGGAGAGCCTTGCGCCCAGTCGCTCGGACGGGGCGCTGCGGCTAGCAGCCCTGGTGAA	ZSCAN10	ENSG00000130182	protein_coding	CDS	-
m6A_ID_398494	chr7	142575017	CTGTCTCTGGGCCAGGTCAGACTGCACTGCACATCGCTGTTGTGAACCAGAACATGAACCT	CTGTCTCTGGGCCAGGTCAGACTGCACTGGACATCGCTGTTGTGAACCAGAACATGAACCT	TRPV6	ENSG00000165125	protein_coding	CDS	-
m6A_ID_398495	chr20	61572958	AGAGAGCAGACATGAACCGCCTCATCATGAACTACCTGGTCACAGGTAATGGCTTACAGTG	AGAGAGCAGACATGAACCGCCTCATCATTAACTACCTGGTCACAGGTAATGGCTTACAGTG	GID8	ENSG00000101193	protein_coding	CDS	+
m6A_ID_398496	chr13	53036689	AAGTAAACAACACATTTTCTGAATGCCTGAACTTGATTAATGAGGTAGAGTCTTTATATTT	AAGTAAACAACACATTTTCTGAATGCCTGAAATTGATTAATGAGGTAGAGTCTTTATATTT	CKAP2	ENSG00000136108	protein_coding	CDS	+
m6A_ID_398497	chr8	10480236	AAACCCCCCGGAGGATACTGCTGATTAAGAACATGGACCCTCGCCTCCAGCAGACAGTGGT	AAACCCCCCGGAGGATACTGCTGATTAAGAACATGGACCCTCGTCTCCAGCAGACAGTGGT	RP1L1	ENSG00000183638	protein_coding	CDS	-
m6A_ID_398498	chr5	79336090	CAGTAAATATTTTGAATTTACTGTGATGGGACGCTTAAACAAAGGTAAGCAAATTTGCTGA	CAGTAAATATTTTGAATTTACTGTGATGGGATGCTTAAACAAAGGTAAGCAAATTTGCTGA	THBS4	ENSG00000113296	protein_coding	CDS	+
m6A_ID_398499	chr15	83346499	CTTTGTGGCAGCCACAATCCAGGCCATTGGACGCTGTGCAACTAACATCGGCCGAGTCCGT	CTTTGTGGCAGCCACAATCCAGGCCATTGGATGCTGTGCAACTAACATCGGCCGAGTCCGT	AP3B2	ENSG00000103723	protein_coding	CDS	-
m6A_ID_398500	chr9	75775767	GATACTCTAATTGAGATTTTGGCATCAAGAACTAACAAAGAAATCAGAGACATTAACAGGG	GATACTCTAATTGAGATTTTGGCATCAATAACTAACAAAGAAATCAGAGACATTAACAGGG	ANXA1	ENSG00000135046	protein_coding	CDS	+
m6A_ID_398501	chr8	42611804	CAAAACTGTTCCCTAAAATTTGGTTCCTGGACGTATGACAAAGCTGAAATTGATCTTCTAA	CAAAACTGTTCCCTAAAATTTGGTTCCTGGATGTATGACAAAGCTGAAATTGATCTTCTAA	CHRNA6	ENSG00000147434	protein_coding	CDS	-
m6A_ID_398502	chr4	125592467	AACAGCTTTGAGAGCAGCAGCATGGGGAGGACACGAGGATATTGTACTGAATTTGCTACAA	AACAGCTTTGAGAGCAGCAGCATGGGGAGGACACGTGGATATTGTACTGAATTTGCTACAA	ANKRD50	ENSG00000151458	protein_coding	CDS	-
m6A_ID_398503	chr12	56641927	AATCTGGACGTAAGGGACCACAAGGGCCGGACCGCACTCTTCCTGGCCACGGAGCGCGGCT	AATCTGGACGTAAGGGACCACAAGGGCTGGACCGCACTCTTCCTGGCCACGGAGCGCGGCT	ANKRD52	ENSG00000139645	protein_coding	CDS	-
m6A_ID_398504	chr4	107845328	ATGAAGGAGACCCCTGCCTACGATCATCAGACTGCATTGAAGGGTTTTGCTGTGCTCGTCA	ATGAAGGAGACCCCTGCCTACGATCATCATACTGCATTGAAGGGTTTTGCTGTGCTCGTCA	DKK2	ENSG00000155011	protein_coding	CDS	-
m6A_ID_398505	chr8	42231709	CTCAAGCTCCAGAAATCTTCCAGCGTTGCGACTGTGGCCCTGGACTACTGTGTCGAAGCCA	CTCAAGCTCCAGAAATCTTCCAGCGTTGCGACTGTGGCCCTGGACTACTGTGTCAAAGCCA	DKK4	ENSG00000104371	protein_coding	CDS	-
m6A_ID_282513	chr15	41554988	GACCAGGTAAACTTCCGTGGATTCATGCGAACTTTGGCTCATTTCCGCCCCATTGAGGATA	GACCAGGTAAACTTCCGTGGATTCATGCAAACTTTGGCTCATTTCCGCCCCATTGAGGATA	CHP1	ENSG00000187446	protein_coding	CDS	+
m6A_ID_398506	chr8	13357062	CTGGGGAATAGCTGGTGAAACTGAATTAGCACTGGTAAAAGAAAGTGGGGAGAGAAAAGTT	CTGGGGAATAGCTGGTGAAACTGAATTAGAACTGGTAAAAGAAAGTGGGGAGAGAAAAGTT	DLC1	ENSG00000164741	protein_coding	CDS	-
m6A_ID_200962	chr7	2740141	AGTTCAGCTTCGGGCCCCGGGCCTTGAAGGACGCTCTGGTCTCCACTGACGCAGCCCTGCA	AGTTCAGCTTCGGGCCCCGGGCCTTGAAGGATGCTCTGGTCTCCACTGACGCAGCCCTGCA	AMZ1	ENSG00000174945	protein_coding	CDS	+
m6A_ID_398507	chr2	242148980	TGACAGCCCCGAACCCCATCACGGGTGAGGACGAGCCCTACTTCCCTGAGAGGAGCCGCGC	TGACAGCCCCGAACCCCATCACGGGTGAGGACAAGCCCTACTTCCCTGAGAGGAGCCGCGC	ANO7	ENSG00000146205	protein_coding	CDS	+
m6A_ID_398508	chr14	103390090	CGGTCTCCAAACTCTGGGTCCCCAACACGGACTTCGACGTCGCAGCCAACTGGAGCCAGAA	CGGTCTCCAAACTCTGGGTCCCCAACACGGGCTTCGACGTCGCAGCCAACTGGAGCCAGAA	AMN	ENSG00000166126	protein_coding	CDS	+
m6A_ID_398509	chr1	161334889	AAGAAACTCAGAAAGAAGTCTATCACAAAGACTGTACAACAAGCACGAAGTCCAACCATAA	AAGAAACTCAGAAAGAAGTCTATCACAAATACTGTACAACAAGCACGAAGTCCAACCATAA	C1orf192	ENSG00000188931	protein_coding	CDS	-
m6A_ID_398510	chr1	161334914	ACAGCCCCATGATCCAGACAGTCAGAAGAAACTCAGAAAGAAGTCTATCACAAAGACTGTA	ACAGCCCCATGATCCAGACAGTCAGAAGAAACTCAGAAAGAAGTCTATCACAAATACTGTA	C1orf192	ENSG00000188931	protein_coding	CDS	-
m6A_ID_398511	chr20	62324589	CAGGACGAGGCTGTGGCTATCGGCCTGAGCACAGCATTCCCCGAAGGCAGCGGGCACAGCC	CAGGACGAGGCTGTGGCTATCGGCCTGAGGACAGCATTCCCCGAAGGCAGCGGGCACAGCC	RTEL1,RTEL1-TNFRSF6B	ENSG00000258366,ENSG00000026036	protein_coding,protein_coding	CDS,CDS	+
m6A_ID_398512	chr3	157839993	TCCTCCTCGAGCAGTTCTTCAGATAGTAGAACATACAGCCGAAAGAAAGGAGGAAGGAAAT	TCCTCCTCGAGCAGTTCTTCAGATAGAAGAACATACAGCCGAAAGAAAGGAGGAAGGAAAT	RSRC1	ENSG00000174891	protein_coding	CDS	+
m6A_ID_398513	chr2	7033809	TTGTATTAACTTCTCCTTTGCAGATGAAAGACTCCTACCTTATTCTGGATGAATATGTGAG	TTGTATTAACTTCTCCTTTGCAGATGAAAGACACCTACCTTATTCTGGATGAATATGTGAG	RSAD2	ENSG00000134321	protein_coding	CDS	+
m6A_ID_398514	chr2	202466505	GTAGCTTGCTATCCAAAAACGATGAGAAGAACACTGTAATTAAGTTCGATGAAGTGAAGTA	GTAGCTTGCTATCCAAAAACGATGAGAAGAACACTGTAATTAAGTTTGATGAAGTGAAGTA	ALS2CR11	ENSG00000155754	protein_coding	CDS	-
m6A_ID_398515	chr12	85677413	CCCTTCACACCGAACTGAATAGAGCTATGGACAACTGTAACAGTCTCCGAATGTCTCCCGT	CCCTTCACACCGAACTGAATAGAGCTATGGCCAACTGTAACAGTCTCCGAATGTCTCCCGT	ALX1	ENSG00000180318	protein_coding	CDS	+
m6A_ID_398516	chr1	213403864	ATGTAGGTTTTACTTGTAATGGACACAAGGACAGAACAGACTTTCATTTTAAAAGTAAGTA	ATGTAGGTTTTACTTGTAATGGACACAAGGTCAGAACAGACTTTCATTTTAAAAGTAAGTA	RPS6KC1	ENSG00000136643	protein_coding	CDS	+
m6A_ID_398517	chr4	95201811	TGAAGATATGGAAGTTATGACAGACTTCGAACTACATGTACTTTGTAAACAGTACCGACAC	TGAAGATATGGAAGTTATGACAGACTTCAAACTACATGTACTTTGTAAACAGTACCGACAC	SMARCAD1	ENSG00000163104	protein_coding	CDS	+
m6A_ID_398518	chr4	144442730	GCCCACGAATAAAAAAAGATGAGAAGCAGAACTTACTATCCGTTGGCGAGTGAGTAATAGT	GCCCACGAATAAAAAAAGATGAGAAGCATAACTTACTATCCGTTGGCGAGTGAGTAATAGT	SMARCA5	ENSG00000153147	protein_coding	CDS	+
m6A_ID_398519	chr1	6172979	CTTGATCCACAGCAGAGGGGACAGTTCCGAACTCAGGCCAGGTCTGGGGCTCTTCTGTGTT	CTTGATCCACAGCAGAGGGGACAGTTCCAAACTCAGGCCAGGTCTGGGGCTCTTCTGTGTT	CHD5	ENSG00000116254	protein_coding	CDS	-
m6A_ID_398520	chr13	37453600	GCAAATGCGTCACGATTCCCCGCTCCCTGGACGGGCGGCTGCAGGTGTCCCACCGCAAGGG	GCAAATGCGTCACGATTCCCCGCTCCCTGGATGGGCGGCTGCAGGTGTCCCACCGCAAGGG	SMAD9	ENSG00000120693	protein_coding	CDS	-
m6A_ID_398521	chr22	29121278	TATTGCTTTGATGAACCACTGCTGAAAAGAACAGATAAATACCGAACATACAGCAAGAAAC	TATTGCTTTGATGAACCACTGCTGAAAATAACAGATAAATACCGAACATACAGCAAGAAAC	CHEK2	ENSG00000183765	protein_coding	CDS	-
m6A_ID_398522	chr6	107035649	CTCAAGAAATGGTCAGGAGCCACCTATGTGACTTTGGTGACTCCTTTCCTCCTGAACATGG	CTCAATAAATGGTCAGGAGCCACCTATGTGACTTTGGTGACTCCTTTCCTCCTGAACATGG	RTN4IP1	ENSG00000130347	protein_coding	CDS	-
m6A_ID_398523	chr19	45998251	CTCCTTCACCCACTGCAGGAGGGAACGACGACTCTGATTTTCGAGAGCTGCACACAGCCCG	CTCCTTCACCCACTGCAGGAGGGAACGATGACTCTGATTTTCGAGAGCTGCACACAGCCCG	RTN2	ENSG00000125744	protein_coding	CDS	-
m6A_ID_398524	chr3	52257149	CGGCCACTGGCCCGCCTGCCCATGCTCCAGACTCTGCGTCTGCAGATGAACTTCATCAACC	CGGCCACTGGCCCGCCTCCCCATGCTCCAGACTCTGCGTCTGCAGATGAACTTCATCAACC	TLR9,TLR9	ENSG00000239732,ENSG00000173366	protein_coding,protein_coding	CDS,CDS	-
m6A_ID_398525	chr16	18887619	ACTGCCTATAAGTTAATATTGGGAGAAATGACTTGTGCCCTAAACAACCTCCTACACAGTC	ACTGCCTATAAGTTAATATTGGGAGAAATTACTTGTGCCCTAAACAACCTCCTACACAGTC	SMG1	ENSG00000157106	protein_coding	CDS	-
m6A_ID_398526	chrX	12940023	TTTTAACCAAAAAATATGCAAAAAGCTGGAACTTTAAAACAGCTTTTTACTTGGCTTTGCA	TTTTAACCAAAAAATATGCAAAAAGCTGCAACTTTAAAACAGCTTTTTACTTGGCTTTGCA	TLR8	ENSG00000101916	protein_coding	CDS	+
m6A_ID_398527	chr1	223284266	ATGATGCCTATTTGTGCTTCAGCAGCAAAGACTTCACATGGGTGCAGAATGCTTTGCTCAA	ATGATGCCTATTTGTGCTTCAGCAGCAAATACTTCACATGGGTGCAGAATGCTTTGCTCAA	TLR5	ENSG00000187554	protein_coding	CDS	-
m6A_ID_398528	chr9	120476538	CTCCATTTCAGCTCTGCCTTCACTACAGAGACTTTATTCCCGGTGTGGCCATTGCTGCCAA	CTCCATTTCAGCTCTGCCTTCACTACAGATACTTTATTCCCGGTGTGGCCATTGCTGCCAA	TLR4	ENSG00000136869	protein_coding	CDS	+
m6A_ID_398529	chr15	63030444	TGGCTAAAGCCGTCTCACACTCCTTGAATAACTGCGTAAATTGCCTCCCTGGGCAGAAGGA	TGGCTAAAGCCGTCTCACACTCCTTGAATAACTGTGTAAATTGCCTCCCTGGGCAGAAGGA	TLN2	ENSG00000171914	protein_coding	CDS	+
m6A_ID_398530	chr17	42742790	CAGAAAGAAATGACTATGGCAGTGAAACAGACTTATATGGACTTGTGTCTAACATTTTGGA	CAGAAAGAAATGACTATGGCAGTGAAACAGATTTATATGGACTTGTGTCTAACATTTTGGA	C17orf104	ENSG00000180336	protein_coding	CDS	+
m6A_ID_398531	chr14	57957713	AAGTATTATTAAAAGGCATCCACCCCAAAGACTTCAAGTAAGATGAATTTAAAAGGCTTCA	AAGTATTATTAAAAGGCATCCACCCCAAATACTTCAAGTAAGATGAATTTAAAAGGCTTCA	C14orf105	ENSG00000100557	protein_coding	CDS	-
m6A_ID_130391	chr1	196694264	ATTTTACCTTTTTCAAGAAAGAGAATGCGAACTTCCTAAAATAGATGTACACTTAGTTCCT	ATTTTACCTTTTTCAAGAAAGAGAATGCAAACTTCCTAAAATAGATGTACACTTAGTTCCT	CFH	ENSG00000000971	protein_coding	CDS	+
m6A_ID_398532	chr14	50459514	CCAGCGTCAGGAGAGCAGCAGACAAGCTGGACTGGGGAAGATTCTTCCTGTAAGTTTCAGA	CCAGCGTCAGGAGAGCAGCAGACAAGCTGGATTGGGGAAGATTCTTCCTGTAAGTTTCAGA	C14orf182	ENSG00000214900	protein_coding	CDS	-
m6A_ID_398533	chr12	40040647	TAACCTAAATTTTTCTTTTCATTAGTGTAAACTGTCAAAGACTAAGTAGCAAGGAAGATCT	TAACCTAAATTTTTCTTTTCATTAGTGTAAACTGTCAAATACTAAGTAGCAAGGAAGATCT	C12orf40	ENSG00000180116	protein_coding	CDS	+
m6A_ID_398534	chr12	40040657	TTTTCTTTTCATTAGTGTAAACTGTCAAAGACTAAGTAGCAAGGAAGATCTTGGCCCAGTC	TTTTCTTTTCATTAGTGTAAACTGTCAAATACTAAGTAGCAAGGAAGATCTTGGCCCAGTC	C12orf40	ENSG00000180116	protein_coding	CDS	+
m6A_ID_398535	chr7	130042619	CACTTGCAGTGTCATCAGTGGTGTTGGGGAACTGGATCTAGACAAAGGGCCAGTGAAGAAA	CACTTGCAGTGTCATCAGTGGTGTTGGGAAACTGGATCTAGACAAAGGGCCAGTGAAGAAA	CEP41	ENSG00000106477	protein_coding	CDS	-
m6A_ID_398536	chr15	74032920	TTCGACTTTGAACTGGAGCCGGACGACTGGACCACGGCCACTGTGAGCAGCACCTCTAGCA	TTCGACTTTGAACTGGAGCCGGACGACTGGACCATGGCCACTGTGAGCAGCACCTCTAGCA	C15orf59	ENSG00000205363	protein_coding	CDS	-
m6A_ID_398537	chr1	196963369	TTCAATGTTACCAATTTGGGTGGTCACCTAACTTTCCAACATGCAAAGGTCAGTATTTATT	TTCAATGTTACCAATTTGGGTGGTCACCGAACTTTCCAACATGCAAAGGTCAGTATTTATT	CFHR5	ENSG00000134389	protein_coding	CDS	+
m6A_ID_398538	chr10	27311608	CTCATTTTGTACCTTCCTGCAGATTTAAGAACCTCTTAAAAATGACAAGAAAGAAGTTAAA	CTCATTTTGTACCTTCCTGCAGATTTAAGAACCTTTTAAAAATGACAAGAAAGAAGTTAAA	ANKRD26	ENSG00000107890	protein_coding	CDS	-
m6A_ID_398539	chr1	196696015	CAATTGCTCAGAATCATTTACAATGATTGGACACAGATCAATTACGTGTATTCATGGAGTA	CAATTGCTCAGAATCATTTACAATGATTGGACACAGATCAATTACGTGTATTCATGGAATA	CFH	ENSG00000000971	protein_coding	CDS	+
m6A_ID_172446	chr4	82056358	ACCTGCATCGACTAGGTATTATCTACAGAGACTTGAAACCAGAAAACTTAATTCTAGATGC	ACCTGCATCGACTAGGTATTATCTACAGATACTTGAAACCAGAAAACTTAATTCTAGATGC	PRKG2	ENSG00000138669	protein_coding	CDS	-
m6A_ID_398540	chr10	54048738	GATTAGGGAATTTGAAAAATGGAGTAAAAGACATTCAAAAGCACAAGTAAGTGTTCTTTCT	GATTAGGGAATTTGAAAAATGGAGTAAAAGACATTCAAAAGCACAAGCAAGTGTTCTTTCT	PRKG1	ENSG00000185532	protein_coding	CDS	+
m6A_ID_398541	chr2	37480443	CCTTAGAGAATTTGAAACTCGCATTGGAGAACGTTACATTACACATGAAAGTGATGATGCT	CCTTAGAGAATTTGAAACTCACATTGGAGAACGTTACATTACACATGAAAGTGATGATGCT	PRKD3	ENSG00000115825	protein_coding	CDS	-
m6A_ID_398542	chr4	101108985	TTGAGCTTACACTTGTGTTTAAGCAGGAGAACTGCTCATGGACTAGCTTCAGGGACTTTTT	TTGAGCTTACACTTGTGTTTAAGCAGGATAACTGCTCATGGACTAGCTTCAGGGACTTTTT	DDIT4L	ENSG00000145358	protein_coding	CDS	-
m6A_ID_398543	chr17	66525020	ATTTTGATTCTTGTCTTTCAGAGTCTCTGGACAAGTGGGAACGTCTTACGGTAGCTGATGC	ATTTTGATTCTTGTCTTTCAGAGTCTCTGGACAAGTGGGAACGTCTTAAGGTAGCTGATGC	PRKAR1A	ENSG00000108946	protein_coding	CDS	+
m6A_ID_398544	chr1	186280288	GTTTTTACTAGGTGCAACTGTGAAGGAAAAACTTTCTTCTTTAAGGTAACACAAATATCTT	GTTTTTACTAGGTGCAACTGTGAAGGAAAAAGTTTCTTCTTTAAGGTAACACAAATATCTT	PRG4	ENSG00000116690	protein_coding	CDS	+
m6A_ID_398545	chr1	186275761	AAACAGACTTCAACTGATGGAAAAGAGAAGACTACTTCCGCTAAAGAGACACAAAGTATAG	AAACAGACTTCAACTGATGGAAAAGAGAAGACTACTTCTGCTAAAGAGACACAAAGTATAG	PRG4	ENSG00000116690	protein_coding	CDS	+
m6A_ID_398546	chr4	114294311	CACAGAAGAAGAATACATTGATGAGCATGGACACACCGTGGTAAAGAAGGTATTGTCTAGT	CACAGAAGAAGAATACATTGATGAGCATGGGCACACCGTGGTAAAGAAGGTATTGTCTAGT	ANK2	ENSG00000145362	protein_coding	CDS	+
m6A_ID_398547	chr2	27595596	TAGAACAGAGGAGAGAGCAGTTAGAGAAGTACATGCAAGCTGGTGAGTGGTTGCAGGAAAC	TAGAACAGAGGAGAGAGCAGTTAGAGAAGGACATGCAAGCTGGTGAGTGGTTGCAGGAAAC	SNX17	ENSG00000115234	protein_coding	CDS	+
m6A_ID_398548	chr19	38995977	AGATCCAGAACAACTGGTCCTATGGAGAGAACATAGACGAGGAGCTGAAGACCCACCCCAT	AGATCCAGAACAACTGGTCCTATGGAGAGAACATAGACAAGGAGCTGAAGACCCACCCCAT	RYR1	ENSG00000196218	protein_coding	CDS	+
m6A_ID_398549	chr1	180000485	GGTTGGATTCATTCACTGGAAATGTTCAGAACTCACTTCTTGATGAGGAAAAAGCAGAACG	GGTTGGATTCATTCACTGGAAATGTTCATAACTCACTTCTTGATGAGGAAAAAGCAGAACG	CEP350	ENSG00000135837	protein_coding	CDS	+
m6A_ID_285688	chr15	65219109	ACCGCTTCTCCTCCCGGCCAGCTGGGGAGGACGGCGTTTCACAGGGCAGCTGAGCACGGGC	ACCGCTTCTCCTCCCGGCCAGCTGGGGAGGACGGTGTTTCACAGGGCAGCTGAGCACGGGC	ANKDD1A	ENSG00000166839	protein_coding	CDS	+
m6A_ID_398550	chr13	32332527	ATGGCAAGGATGACTGTGGGAACGGGGCGGACGAAGAGAACTGTGGTGAGTGCTCCCCTCG	ATGGCAAGGATGACTGTGGGAACGGGGCGGACAAAGAGAACTGTGGTGAGTGCTCCCCTCG	RXFP2	ENSG00000133105	protein_coding	CDS	+
m6A_ID_398551	chr7	17885279	TACTGTGAAACTTGCAGCAAACTTTGGGAAACTTTGCACAGTCCCCCTGGACAGCATTCTT	TACTGTGAAACTTGCAGCAAACTTTGGGAAACTTCGCACAGTCCCCCTGGACAGCATTCTT	SNX13	ENSG00000071189	protein_coding	CDS	-
m6A_ID_398552	chr8	92998534	TTCCCAAATAGCTGTTAAACTGCATAATGGACATGGTAGAAAAAACAAGGCGATCTCTCAC	TTCCCAAATAGCTGTTAAACTGCATAATGGGCATGGTAGAAAAAACAAGGCGATCTCTCAC	RUNX1T1	ENSG00000079102	protein_coding	CDS	-
m6A_ID_398553	chr16	88688713	TTGGCGCCGATCCAAGTCTCCCAAGAAGAAACTCGGGGTGTCGGTCTCCCCGAGCCGGGCT	TTGGCGCCGATCCAAGTCTCCCAAGAATAAACTCGGGGTGTCGGTCTCCCCGAGCCGGGCT	ZC3H18	ENSG00000158545	protein_coding	CDS	+
m6A_ID_398554	chr10	135113583	AAATTGCAGAGTTTTCTCGTACTCCAGAAGACTTTCTAAAGAAATATGATGAACTGAAATC	AAATTGCAGAGTTTTCTCGTACTCCAGAAGATTTTCTAAAGAAATATGATGAACTGAAATC	TUBGCP2	ENSG00000130640	protein_coding	CDS	-
m6A_ID_398555	chr11	61548451	TTCCCCAGCAGGTCCAGCCAGAGCTTTGGGACCACGCAGCTCCGACAGTCCCCCTTGACCA	TTCCCCAGCAGGTCCAGCCAGAGCTTTGGGACCATGCAGCTCCGACAGTCCCCCTTGACCA	MYRF	ENSG00000124920	protein_coding	CDS	+
m6A_ID_398556	chr7	17378623	TTTGTACACAATTTTAGAGATGAGGAAGGAACAGAGCATTTACGAAAACGAAATACGAAGT	TTTGTACACAATTTTAGAGATGAGGAAGGAACAGAGCATTTACGAAAACGAAATACAAAGT	AHR	ENSG00000106546	protein_coding	CDS	+
m6A_ID_398557	chr6	24278338	AGGGAAAAAAGAAGACGTGAATTCAGAAAAACTGACGAAATTGAAACAAAATGTAAAATTA	AGGGAAAAAAGAAGACGTGAATTCAGAAACACTGACGAAATTGAAACAAAATGTAAAATTA	DCDC2	ENSG00000146038	protein_coding	CDS	-
m6A_ID_398558	chrX	139865834	GACGTAGATTTTTCTGGAAGACACTGACTGACTGGAAGACCTGGATTTCTTTCTGGAAGAC	GACGTAGTTTTTTCTGGAAGACACTGACTGACTGGAAGACCTGGATTTCTTTCTGGAAGAC	CDR1	ENSG00000184258	protein_coding	CDS	-
m6A_ID_398559	chr9	88284453	AGTATCCTTAGGGAAAAATGGAGTTGTGGAACTGATGTTTAAAATCATTGGACCATTTAGT	AGTATCCTTAGGGAAAAATGGAGTTGTGAAACTGATGTTTAAAATCATTGGACCATTTAGT	AGTPBP1	ENSG00000135049	protein_coding	CDS	-
m6A_ID_398560	chr13	25362239	AGAAAAAAAATAATTTGAATGCAGCTATGAACATAGCAAGAGCATTACAATTATCGCCTTC	ATAAAAAAAATAATTTGAATGCAGCTATGAACATAGCAAGAGCATTACAATTATCGCCTTC	RNF17	ENSG00000132972	protein_coding	CDS	+
m6A_ID_398561	chr7	16721019	CAGCAAATGAAGATCATGAAACCATCCGAAACTATGCTCAGGTAGAGCCTGTTTGAGAGAC	CAGCAAATGAAGATCATGAAACCATCCGGAACTATGCTCAGGTAGAGCCTGTTTGAGAGAC	BZW2	ENSG00000136261	protein_coding	CDS	+
m6A_ID_398562	chr8	87235270	AAATGCATATTTACTGCGTTACCTCTGGTGACTGTAGTTTATTTACTGGTTAACATTTCCT	AAATGCATATTTACTGCTTTACCTCTGGTGACTGTAGTTTATTTACTGGTTAACATTTCCT	SLC7A13	ENSG00000164893	protein_coding	CDS	-
m6A_ID_398563	chr3	49739309	AGAGGAGCGGCTGCGGCGGCGAGCCTACGAACGGGGCTGTCAGCGGCTCAGGAAGCGCATC	AGAGGAGCGGCTGCGGCGGCGAGCCTATGAACGGGGCTGTCAGCGGCTCAGGAAGCGCATC	RNF123	ENSG00000164068	protein_coding	CDS	+
m6A_ID_398564	chrX	110653621	CAGGTCTCTGAGGTTCCACCAAAATATGGAACTTGATTTTGGACACTTTGACGAAAGAGAT	CAGGTCTCTGAGGTTCCACCAAAATATGGAATTTGATTTTGGACACTTTGACGAAAGAGAT	DCX	ENSG00000077279	protein_coding	CDS	-
m6A_ID_398565	chr22	46860068	GGGTGGCCGCCGTGCTGTCCACCACCAAGGACGACGTCTTCGTCTTCAACGTCCAGAACGA	GGGTGGCCGCCGTGCTGTCCACCACCAAGGATGACGTCTTCGTCTTCAACGTCCAGAACGA	CELSR1	ENSG00000075275	protein_coding	CDS	-
m6A_ID_398566	chr11	20623129	GGAACAATACCCCTGTTGTGGGCTGGGTGAACATGAGCCAGAGCACCGTGGTGCTGGCCAC	GGAACAATACCCCTGTTGTGGGCTGGATGAACATGAGCCAGAGCACCGTGGTGCTGGCCAC	SLC6A5	ENSG00000165970	protein_coding	CDS	+
m6A_ID_398567	chr7	105177151	TGACCTTAAATCTTTAAAGAAACTTGATAAACTCATAGAACAGAGGACAGTAAGTAAAATG	TGACCTTAAATCTTTAAAGAAACTTGATCAACTCATAGAACAGAGGACAGTAAGTAAAATG	RINT1	ENSG00000135249	protein_coding	CDS	+
m6A_ID_398568	chr12	130907080	TTAGATTTTAGGGAACCCAGCCTCTGCAGGACGGGTGGATCACATGGGCCGGAGGTTTCCC	TTAGATTTTAGGGAACCCAGCCTCTGCAGGATGGGTGGATCACATGGGCCGGAGGTTTCCC	RIMBP2	ENSG00000060709	protein_coding	CDS	-
m6A_ID_398569	chr5	38960623	CTTGTGTTTTGATTTTAGGTTTGTACGAAGACTACTTTATTTTTACAAGCCCAGCAGTAAA	CTTGTGTTTTGATTTTAGGTTTGTACAAAGACTACTTTATTTTTACAAGCCCAGCAGTAAA	RICTOR	ENSG00000164327	protein_coding	CDS	-
m6A_ID_398570	chr8	88885307	CAGACATGACTGGAACTATCAAGCTGTGGGACTTGAGGGCCACTAAATGTGTAACACAGTA	CAGACATGACTGGAACTATCAAGCTGTGGTACTTGAGGGCCACTAAATGTGTAACACAGTA	DCAF4L2	ENSG00000176566	protein_coding	CDS	-
m6A_ID_398571	chr9	90582494	TGAGCTGCCGATTCCTCAGCGTCTAGGGGGACCTGCCCCCAAGGCCCATCCAGGGCCCCCC	TGAGCTGCCGATTCCTCAGCATCTAGGGGGACCTGCCCCCAAGGCCCATCCAGGGCCCCCC	CDK20	ENSG00000156345	protein_coding	CDS	-
m6A_ID_398572	chr1	168014266	GCTTCATCTGAAAAAGCCAAGGAACCAGAAACTTCAGATCAGACTAGCACTGAGAGTGCTA	GCTTCATCTGAAAAAGCCAAGGAACCAGACACTTCAGATCAGACTAGCACTGAGAGTGCTA	DCAF6	ENSG00000143164	protein_coding	CDS	+
m6A_ID_398573	chr10	99213389	GCTGTGTCTACTGCAGCTATGGAAGTTGGGACCTTTTCCGGGAGGCTTATGCTGCCATTGA	GCTGTGTCTACTGCAGCTATGTAAGTTGGGACCTTTTCCGGGAGGCTTATGCTGCCATTGA	ZDHHC16	ENSG00000171307	protein_coding	CDS	+
m6A_ID_398574	chr14	77600120	TGGCAGTGAGGGCCCGGCCCTGGCGCAAGAACTTACAAGAGGTCTTCGGAAAGAGGTGGCT	TGGCAGTGAGGGCCCGGCCCTGGCGCAATAACTTACAAGAGGTCTTCGGAAAGAGGTGGCT	ZDHHC22	ENSG00000177108	protein_coding	CDS	-
m6A_ID_398575	chr14	104433074	AGGTAGGGCTAGAGAAAATAGCAACAGAGGACACCAGGCTAATTTATATGACAACTGGAGT	AGGTAGGGCTAGAAAAAATAGCAACAGAGGACACCAGGCTAATTTATATGACAACTGGAGT	TDRD9	ENSG00000156414	protein_coding	CDS	+
m6A_ID_398576	chr19	3964313	ACGTGCCCAACCCACGAATCAAGCTCATCGACTTCGGCATCGCGCACAAGATCGAGGCGGG	ACGTGCCCAACACACGAATCAAGCTCATCGACTTCGGCATCGCGCACAAGATCGAGGCGGG	DAPK3	ENSG00000167657	protein_coding	CDS	-
m6A_ID_398577	chr4	156832664	TAATGTTTATTTAAGGCATGGCTGGAAAGAACTCCAGGTTTAGAGCCACATGGATTTAACT	TAATGTTTATTTAAGGCATGGCTGGAAATAACTCCAGGTTTAGAGCCACATGGATTTAACT	TDO2	ENSG00000151790	protein_coding	CDS	+
m6A_ID_398578	chr14	70633477	ATTGGTGTTATGGAGGTCAAGGTTCTGCGGACATCAGGTGCCCGGGGTACAGTCATCGTCC	ATTGGTGTTATGGAGGTCAAGGTTCTGCAGACATCAGGTGCCCGGGGTACAGTCATCGTCC	SLC8A3	ENSG00000100678	protein_coding	CDS	-
m6A_ID_163670	chr3	133494373	GTACCAGGAAACCTGTGGAGGAGTATGCGAACTGCCACCTGGCCAGAGCCCCGAATCACGC	GTACCAGGAAACCTGTGGAGGAGTATGCAAACTGCCACCTGGCCAGAGCCCCGAATCACGC	TF	ENSG00000091513	protein_coding	CDS	+
m6A_ID_398579	chr8	30705277	TGACAGTTCAAATTGCAGCATAACTAGAGAACATATATGTGTCCATAGGAAAAATGAAAAT	TGACAGTTCAAATTGCAGCATAACTAGAAAACATATATGTGTCCATAGGAAAAATGAAAAT	TEX15	ENSG00000133863	protein_coding	CDS	-
m6A_ID_398580	chrX	79999708	TTTAGTAAAAATTTGGGCTACAGATGATGGACGCCTTCTTGCTACACTTCGTGGACACTCT	TTTAGTAAAAATTTGGGCTACAGATGATGGATGCCTTCTTGCTACACTTCGTGGACACTCT	BRWD3	ENSG00000165288	protein_coding	CDS	-
m6A_ID_398581	chr22	50168018	TCCAAAATGGTTCCCCTTGGTATTGACGAAACTATAGACAAGTTAAAGATGATGGAAGGGA	TCCAAAATGGTTCCCCTTGGTATTGACGAAACTATAGACAAGCTAAAGATGATGGAAGGGA	BRD1	ENSG00000100425	protein_coding	CDS	-
m6A_ID_398582	chr5	22078698	CTAACACCACTACAACCACAGCCACAGCAGACTTTAGCCACAGAGCCAAGAGAAAATGTTA	CTAACACCACTACAACCACAGCCACAGCAGAGTTTAGCCACAGAGCCAAGAGAAAATGTTA	CDH12	ENSG00000154162	protein_coding	CDS	-
m6A_ID_398583	chr18	43490629	TCATATCAATTTGTTGAAAGAAATGAAGAGACGTTTGACCGAGGTGGCTGACTTCCACCAT	TCATATCAATTTGTTGAAAGAAATGAAGAGATGTTTGACCGAGGTGGCTGACTTCCACCAT	EPG5	ENSG00000152223	protein_coding	CDS	-
m6A_ID_398584	chr2	29455222	GGCCAAGACAGACACGTTCCACCCAGAGAGACTGGAGAATAACTCCTCGGTTCTAGGGCTA	GGCCAAGACAGACACGTTCCACCCAGAGATACTGGAGAATAACTCCTCGGTTCTAGGGCTA	ALK	ENSG00000171094	protein_coding	CDS	-
m6A_ID_398585	chr19	41352805	TGGATCCCAATTCCCCACGGGACTTCATTGACTCCTTTCTCATCCGCATGCAGGAGGTACA	TGGATCCCAATTCCCCACGGGACTTCATTGACTCCTTTCTCTTCCGCATGCAGGAGGTACA	CYP2A6	ENSG00000255974	protein_coding	CDS	-
m6A_ID_398586	chr1	29391632	AAACGCTTATCCACTCACTCACCCTTCCGAACTCTTAACATCAATGGGCAAATCCCCACAG	AAACGCTTATCCACTCACTCACCCTTCCAAACTCTTAACATCAATGGGCAAATCCCCACAG	EPB41	ENSG00000159023	protein_coding	CDS	+
m6A_ID_192477	chr6	39869797	CCCTGGAAGTTACCCGGGAGCGGGCAATAAACCGGCTAAATTATTGACCTGGGGAACTAGC	CCCTGGAAGTTACCCGGGAGCGGGCAATAAACTGGCTAAATTATTGACCTGGGGAACTAGC	DAAM2	ENSG00000146122	protein_coding	CDS	+
m6A_ID_216193	chr8	55541290	ATCCAGTGATGATCCCAATGACAGTGGCGAACTTACCCAAGAGAAAGAATATAACATAGGA	ATCCAGTGATGATCCCAATGACAGTGGCAAACTTACCCAAGAGAAAGAATATAACATAGGA	RP1	ENSG00000104237	protein_coding	CDS	+
m6A_ID_398587	chr22	37678615	GTCATCTTTTCCCCAGAGGCGTCGGAATGGACCTGTGCCACCCAGGTAAGCAACTGCCGTC	GTCATCTTTTCCCCAGAGGCGTCGGAATGGATCTGTGCCACCCAGGTAAGCAACTGCCGTC	CYTH4	ENSG00000100055	protein_coding	CDS	+
m6A_ID_398588	chr17	65907650	AAACAAAAGGAAATGATTTTTTCATCGATGACTCTAAACTAGCCAGTGCAGATGATATTGG	AAACAAAAGGAAATGATTTTTTCATCAATGACTCTAAACTAGCCAGTGCAGATGATATTGG	BPTF	ENSG00000171634	protein_coding	CDS	+
m6A_ID_398589	chr9	75540484	GGTTATGCTCATTTGGAAGATAGGGCCTGCACTGAGCTGTGGAAACACAGTGGTTGTCAAA	GGTTATGCTCATTTGGAAGATAGGGCCTGAACTGAGCTGTGGAAACACAGTGGTTGTCAAA	ALDH1A1	ENSG00000165092	protein_coding	CDS	-
m6A_ID_398590	chr8	65509390	AAGCTGAAGTGTTACCTAATGCCGTTTGGAACTGGAACCAGCAAATGTCCAGGCCGATTTT	AAGCTGAAGTGTTACCTAATGCCGTTTGTAACTGGAACCAGCAAATGTCCAGGCCGATTTT	CYP7B1	ENSG00000172817	protein_coding	CDS	-
m6A_ID_398591	chr14	33291913	AGTGGCTCAGTTGGTGAACTAAGTAAAAGAACATTAGATCTCCTGAATCGTTTGGAGAATA	AGTGGCTCAGTTGGTGAACTAAGTAAAATAACATTAGATCTCCTGAATCGTTTGGAGAATA	AKAP6	ENSG00000151320	protein_coding	CDS	+
m6A_ID_398592	chr16	4850572	CTCACCCCACTCTTGCCTGTCAGGATGTGAACCTGAAGATGCCCCGGAACAACCAGCTGCT	CTCACCCCACTCTTGCCTGTCAGGATGTGAACTTGAAGATGCCCCGGAACAACCAGCTGCT	ROGDI	ENSG00000067836	protein_coding	CDS	-
m6A_ID_398593	chr4	185033951	CTCTTGATTTTCTTTGCAGATATATAACAAACTGAGCACAGTGGAACACATGACTGTCTAC	CTCTTGATTTTCTTTGCAGATATATAACACACTGAGCACAGTGGAACACATGACTGTCTAC	ENPP6	ENSG00000164303	protein_coding	CDS	-
m6A_ID_398594	chr12	21377751	AACAACTGTGGCACACGTGGGTCATGTAGGACATATAATTCCACATCATTTTCGTAAGTTG	AACAACTGTGGCACACGTGGGTCATGTAGGACATATAATTCCACATCATTTTTGTAAGTTG	SLCO1B1	ENSG00000134538	protein_coding	CDS	+
m6A_ID_398595	chr16	50813946	GCCACCAGGACTGAATGAAGTGCTCGCTGGACTGGAACTGGTAATTTAACTTGACCCAAAA	GCCACCAGGACTGAATGAAGTGCTCGCTGGGCTGGAACTGGTAATTTAACTTGACCCAAAA	CYLD	ENSG00000083799	protein_coding	CDS	+
m6A_ID_398596	chr9	105765532	AAAGGAGATCAAAACCTTCTCAAATACGGGACAACACGGTTTCTGTAAGCATTGGAAAGAT	AAAGGATATCAAAACCTTCTCAAATACGGGACAACACGGTTTCTGTAAGCATTGGAAAGAT	CYLC2	ENSG00000155833	protein_coding	CDS	+
m6A_ID_398597	chr14	74453595	TCTTCTGTTTTGTTCCATGGACAAAATAGGACAGCTTCCAATTCTAGAAGGGGAAGTTTTT	TCTTCTGTTTTGTTCCATGGACAAAATAGGACAGCTTCCAATCCTAGAAGGGGAAGTTTTT	ENTPD5	ENSG00000187097	protein_coding	CDS	-
m6A_ID_398598	chr8	133910464	GAGAAAGGAGGGTTCATCCCTGGCTCACTGACTGCCCGCTCTCTGCAGATTCCACAGTGTA	GATAAAGGAGGGTTCATCCCTGGCTCACTGACTGCCCGCTCTCTGCAGATTCCACAGTGTA	TG	ENSG00000042832	protein_coding	CDS	+
m6A_ID_398599	chr7	100224939	TGCTGCCCCTCGACTTCGGCCGCTACGGGGACGTCGTCCTCAGGCACATCGGGAACCTCAA	TGCTGCCCCTCGACTTCGGCCGCTACGGGGATGTCGTCCTCAGGCACATCGGGAACCTCAA	TFR2	ENSG00000106327	protein_coding	CDS	-
m6A_ID_398600	chr7	100224894	ACATCGGGAACCTCAACGAGTTCTCTGGGGACCTCAAGGTTCAAGAGGCCCACCCCGCTCT	ACATCGGGAACCTCAACGAGTTCTCTGGGAACCTCAAGGTTCAAGAGGCCCACCCCGCTCT	TFR2	ENSG00000106327	protein_coding	CDS	-
m6A_ID_398601	chr18	685926	ATCATCCGAGACATGATTGGACCGGAAAAGACTTTGGTAAATATCCTCTCACACCACTAAG	ATCATCCGAGACATGATTGGACCGGAAAATACTTTGGTAAATATCCTCTCACACCACTAAG	ENOSF1	ENSG00000132199	protein_coding	CDS	-
m6A_ID_398602	chr1	20931467	TGCCTGCTACCCGCTGGGCATCTGTGCTGAACGGACCGCTATCCAGAAGGCCGTCTCAGAA	TGCCTGCTACCCGCTGGGCATCTGTGCTGAACTGACCGCTATCCAGAAGGCCGTCTCAGAA	CDA	ENSG00000158825	protein_coding	CDS	+
m6A_ID_325273	chr19	14513500	CTTGAACCTGCATTCCAAGAAGCAAGCCGAACTGGAGGAGATATATGAAAGCAGCATCCGT	CTTGAACCTGCATTCCAAGAAGCAAGCCAAACTGGAGGAGATATATGAAAGCAGCATCCGT	CD97	ENSG00000123146	protein_coding	CDS	+
m6A_ID_398603	chrX	37850109	ACCCAGCAAACATCATGTCAGAGAAAAAGAACTGTAAGAACTCGTCTACAAATAACAACCA	ACCCAGCAAACATCATGTCAGAGAAAAAGAAATGTAAGAACTCGTCTACAAATAACAACCA	CXorf27	ENSG00000187516	protein_coding	CDS	+
m6A_ID_398604	chr11	60886835	AGGCCCAGGACAAGACCCAGGACCTGGAGAACTTCCTCTGCAACAACCTCCAGTGTGGCTC	AGGCCCAGGACAAGACCCAGGACCTGGATAACTTCCTCTGCAACAACCTCCAGTGTGGCTC	CD5	ENSG00000110448	protein_coding	CDS	+
m6A_ID_398605	chr17	80274719	CACAGCCCCAAGACATCATTTACTACGAGGACGGGGTGGTGCCCACTACGGACAGACGGTT	CACAGCCCCAAGACATCATTTACTACGAGGAAGGGGTGGTGCCCACTACGGACAGACGGTT	CD7	ENSG00000173762	protein_coding	CDS	-
m6A_ID_398606	chr11	33731746	AACTTTAACGAACAGCTTGAAAATGGTGGGACATCCTTATCAGAGAAAACAGTTCTTCTGC	AACTTTAACGAACAGCTTGAAAATGGTGGGACATCCTTATCAGATAAAACAGTTCTTCTGC	CD59	ENSG00000085063	protein_coding	CDS	-
m6A_ID_126116	chr1	155028659	TCAGCCCAAACCCAGCTGTCACCCTCGAAAACTTCCTCCACTGGCGCAGGGCACATTTGCT	TCAGCCCAAACCCAGCTGTCACCCTCAAAAACTTCCTCCACTGGCGCAGGGCACATTTGCT	ADAM15	ENSG00000143537	protein_coding	CDS	+
m6A_ID_398607	chr1	82447574	TCCTTTGGGTTGCTTTTTATTAATGAGGAGACTATTGTGATGGCATATCTCTTCACTATAT	TCCTTTGGGTTGCTTTTTATTAATGAGGAGACTATTGTGATGGCATATTTCTTCACTATAT	LPHN2	ENSG00000117114	protein_coding	CDS	+
m6A_ID_398608	chr7	6731127	AACCTTCTACCTGAATTCAGCCCTCATGAGACATCAGAGAGTGCACACAGGAGAGAAACCT	AACCTTCTACCTGAATTCAGCCCTCATGGGACATCAGAGAGTGCACACAGGAGAGAAACCT	ZNF12	ENSG00000164631	protein_coding	CDS	-
m6A_ID_398609	chr6	160968969	CATCTGTTTTATTTTTATTTTTTTCTACAGACTGTATGTTTGGGAATGGGAAAGGATACCG	CATCTGTTTTATTTTTATTTTTTTCTACAGAATGTATGTTTGGGAATGGGAAAGGATACCG	LPA	ENSG00000198670	protein_coding	CDS	-
m6A_ID_398610	chr6	110550092	ACAACCAAATCTTAATTTTTGGAGCACAGAACAGATTTAGATTAAATAAGAAAAAAATTTT	ACAACCAAATCTTAATTTTTGGAGCACATAACAGATTTAGATTAAATAAGAAAAAAATTTT	CDC40	ENSG00000168438	protein_coding	CDS	+
m6A_ID_398611	chr11	1782664	CCGCTGCACAAGTTCACGTCCATCCGCCGGACCATGTCGGAGGTTGGGGGCTCTGTGGAGG	CCGCTGCACAAGTTCACGCCCATCCGCCGGACCATGTCGGAGGTTGGGGGCTCTGTGGAGG	CTSD	ENSG00000117984	protein_coding	CDS	-
m6A_ID_398612	chr16	77327010	AGGGCTGTGTGCTTGGACGATGCCCCAAGAACAGCCGGCTACAGTGGGTCGCTTCTTCGTG	AGGGCTGTGTGCTTGGACGATGCCCCAAGAACAGCCAGCTACAGTGGGTCGCTTCTTCGTG	ADAMTS18	ENSG00000140873	protein_coding	CDS	-
m6A_ID_398613	chr2	141751602	AAGCTCGGTGGAAATGTGATGGCGACGATGACTGCCTAGACGGAAGCGATGAGGATTCAGT	AAGCTCGGTGGAAATGTGATGGCGACGATGACTGCCTAGACGGAAGTGATGAGGATTCAGT	LRP1B	ENSG00000168702	protein_coding	CDS	-
m6A_ID_398614	chr2	141298574	ATGGGAGAGTGAATTGTTCCTGCAGAGGGGACCGAATATTGCTAGAGGACAACAGATGTGT	ATGGGAGAGTGAATTGTTCCTGCAGAGGGGACCAAATATTGCTAGAGGACAACAGATGTGT	LRP1B	ENSG00000168702	protein_coding	CDS	-
m6A_ID_398615	chr12	7637926	CTGGAAGTTTTTTACAATGGAGCTTGGGGCACTGTTGGCAAGAGTAGCATGTCTGAAACCA	CTGGAAGTTTTTTACAATGGAGCTTGGGGAACTGTTGGCAAGAGTAGCATGTCTGAAACCA	CD163	ENSG00000177575	protein_coding	CDS	-
m6A_ID_398616	chr2	141093344	GTTGACTGGGTGGCTGGAAACATTTACTGGACTGATCATTCTAGAATGCATTGGTTCAGTT	GTTGACTGGGTGGCTGGAAACATTTACTGGATTGATCATTCTAGAATGCATTGGTTCAGTT	LRP1B	ENSG00000168702	protein_coding	CDS	-
m6A_ID_398617	chr2	141115586	CTATGGATCTCCAGTGTGATCGACTTGATGACTGCGGAGATGGTTCAGATGAGCAAGGATG	CTATGGATCTCCAGTGTGATCGACTTGATGACTGTGGAGATGGTTCAGATGAGCAAGGATG	LRP1B	ENSG00000168702	protein_coding	CDS	-
m6A_ID_398618	chr14	23893180	TGGAAGATGAGTGCTCAGAGCTCAAAAGGGACATCGATGATCTGGAGCTGACACTGGCCAA	TGGAAGATGAGTGCTCAGAGCTCAAAAGGGGCATCGATGATCTGGAGCTGACACTGGCCAA	MYH7	ENSG00000092054	protein_coding	CDS	-
m6A_ID_398619	chr2	141092039	GTACACTGAGAAGGATTTTAGTACAAAAGAACTTACAGAGACCCACAGGTATGATTTCTGA	GTACACTGAGAAGGATTTTAGTACAAAATAACTTACAGAGACCCACAGGTATGATTTCTGA	LRP1B	ENSG00000168702	protein_coding	CDS	-
m6A_ID_398620	chr10	72462096	AGGCGGGCCTCATCCGCACAGACAGCACCGACTTCTTCATTGAGCCTCTGGAGCGGGGCCA	AGGCGGGCCTCATCCGCACAGACAGCACAGACTTCTTCATTGAGCCTCTGGAGCGGGGCCA	ADAMTS14	ENSG00000138316	protein_coding	CDS	+
m6A_ID_398621	chr10	85984620	GAGGGGAACAAGCTCTGCTCAGTACCATGGACAGCGTTCCGTGCCACCCCTCTCCTGAGGG	GAGGGGAACAAGCTCTGCTCAGTACCATGTACAGCGTTCCGTGCCACCCCTCTCCTGAGGG	LRIT2	ENSG00000204033	protein_coding	CDS	-
m6A_ID_398622	chr2	55090983	ATTCAGATTTATCTGATGTGCCCGAACTGGACTCTGATATTGAGCAAGAAGCTCAAATCAA	ATTCAGATTTATCTGATGTGCCCGAACTGGAATCTGATATTGAGCAAGAAGCTCAAATCAA	EML6	ENSG00000214595	protein_coding	CDS	+
m6A_ID_398623	chr3	108102475	GGCAGAGGTGGCAGAATCTCAAGTCAATAAACTCAAAATTAAAGCAAGAGAGTTTGGGAAA	GGCAGAGGTGGCAGAATCTCAATTCAATAAACTCAAAATTAAAGCAAGAGAGTTTGGGAAA	MYH15	ENSG00000144821	protein_coding	CDS	-
m6A_ID_398624	chr10	135086835	CAGGCTGAGCACCTGCTGCAGACGGCCGGGACCTGCGGGGTCAGCGACGACAGCCTGGGCA	CAGGCTGAGCACCTGCTGCAGACGGCCGGGACATGCGGGGTCAGCGACGACAGCCTGGGCA	ADAM8	ENSG00000151651	protein_coding	CDS	-
m6A_ID_398625	chr8	39682414	ATTTTTCCATTTTATCTTTATGTTACAGAAACTTTTTACCCCATAATTTTAGAGTTTACAG	ATTTTTCCATTTTATCTTTATGTTACAGACACTTTTTACCCCATAATTTTAGAGTTTACAG	ADAM2	ENSG00000104755	protein_coding	CDS	-
m6A_ID_398626	chr4	151336641	GGATGATGGGACAGTAGTGTCTGATGTCGAACTTCCTCCTTGGGCCAAAACCTCAGAAGAA	GGATGATGGGACAGTAGTGTCTGATGTCGAGCTTCCTCCTTGGGCCAAAACCTCAGAAGAA	LRBA	ENSG00000198589	protein_coding	CDS	-
m6A_ID_398627	chr14	67849197	AATCTAATAGCTCCTCCTCGGTATGTAATGACTACGACAACCCTGGAGAGAACAGAAGGCC	AATCTAATAGCTCCTCCTCGGTATGTAATTACTACGACAACCCTGGAGAGAACAGAAGGCC	EIF2S1	ENSG00000134001	protein_coding	CDS	+
m6A_ID_398628	chr1	36479314	AGTTCGGGATGAAATGGCTCATGTAACTGGACGCGTACTTCCAGCACCTATGCTCCAGTAT	AGTTCGGGATGAAATGGCTCATGTAACTGGACGTGTACTTCCAGCACCTATGCTCCAGTAT	AGO3	ENSG00000126070	protein_coding	CDS	+
m6A_ID_398629	chr11	6291977	CTCGCGAGCTCTACTTAGGGCTTCGCTTTGACGGCGACAGTGACAGCGACAGCCAAAGCAG	CTCGCGAGCTCTACTTAGGGCTTCGCTTTGACTGCGACAGTGACAGCGACAGCCAAAGCAG	CCKBR	ENSG00000110148	protein_coding	CDS	+
m6A_ID_398630	chr15	43482531	CCTTACTGATTTCTTTCCCCAGCCCTGAGAACAATGACCTTATTTCCTACAACAGTGTCTG	CCTTACTGATTTCTTTCCCCAGCCTTGAGAACAATGACCTTATTTCCTACAACAGTGTCTG	CCNDBP1	ENSG00000166946	protein_coding	CDS	+
m6A_ID_398631	chr7	143453413	GCCAAAGATCTTGAAGAAGAATTGGAGAGAACTGTTCATTTTTATCAAAAGCAGGTTATTT	GCCAAAGATCTTGAAGAAGAATTGGAGATAACTGTTCATTTTTATCAAAAGCAGGTTATTT	CTAGE6	ENSG00000271321	protein_coding	CDS	-
m6A_ID_398632	chr9	36170792	AGGAGACAGGCATCTGTACATTGTCACTGGACGGTGCTTGGTGAAAGGTTATATCTCCCGG	AGGAGACAGGCATCTGTACATTGTCACTGGAAGGTGCTTGGTGAAAGGTTATATCTCCCGG	CCIN	ENSG00000185972	protein_coding	CDS	+
m6A_ID_398633	chr10	126715253	GCAGGACCGAAATGCAGCTGCGGAGGCAGGACCGGGGGGGCCCGCTGCCCCGGGCGCGGTC	GCAGGACCGAAATGCAGCTGCGGAGGCAGGACCGGGGGGGCCCACTGCCCCGGGCGCGGTC	CTBP2	ENSG00000175029	protein_coding	CDS	-
m6A_ID_398634	chr21	43412587	AATAAAGACGAATTTGGTGAGTTGGAGGGGACGAGACCAAACAAAAAATTTAAATGCAAAC	AATAAAGACAAATTTGGTGAGTTGGAGGGGACGAGACCAAACAAAAAATTTAAATGCAAAC	ZBTB21	ENSG00000173276	protein_coding	CDS	-
m6A_ID_398635	chr7	148921495	AGACCTACAGCCGTAAGGAGCACCTGCAGAACCACCAGCGGCTGCACACGGGCGAGCGGCC	AGACCTACAGCCGTAAGGAGCACCTGCAGAACTACCAGCGGCTGCACACGGGCGAGCGGCC	ZNF282	ENSG00000170265	protein_coding	CDS	+
m6A_ID_259481	chr12	43821130	AATGTGGTCCAGGGCCTTGTCCACAGTGGAACTACGGAAATTGGGGAGAAGTAAGTCATAA	AATGTGGTCCAGGGCCTTGTCCACAGTGGAACTATGGAAATTGGGGAGAAGTAAGTCATAA	ADAMTS20	ENSG00000173157	protein_coding	CDS	-
m6A_ID_398636	chr10	35772404	GCACAATATTCCTCAGTAAATCTCAGACGGACGGTAGGTCCTTAATTTATGTTTCTTTTTG	GCACAATATTCCTCAGTAAATCTCAGACGAACGGTAGGTCCTTAATTTATGTTTCTTTTTG	CCNY	ENSG00000108100	protein_coding	CDS	+
m6A_ID_398637	chr12	43822119	TCTAAGCACGAATTTGCCATTAACTCAAAAACTTGAAGATAATGAAAATCAGGTGGTCCAT	TCTAAGCACGAATTTGCCATTAACTCCAAAACTTGAAGATAATGAAAATCAGGTGGTCCAT	ADAMTS20	ENSG00000173157	protein_coding	CDS	-
m6A_ID_146415	chr2	170003404	AAATCGAGTCTGCCTGGATGAATGGAGAGGACCGCAACATCCTGGTTTTCGAGGACCTTGG	AAATCGAGTCTGCCTGGATGAATGGAGAGGACCGTAACATCCTGGTTTTCGAGGACCTTGG	LRP2	ENSG00000081479	protein_coding	CDS	-
m6A_ID_398638	chr1	34123584	GTGCAGAGATCAGCTGTGTGAAGATCGAGAACAGGTTCTTCTGGCAGCCCAGCCCGCCAAC	GTGCAGAGATCAGCTGTGTGAAGATCAAGAACAGGTTCTTCTGGCAGCCCAGCCCGCCAAC	CSMD2	ENSG00000121904	protein_coding	CDS	-
m6A_ID_398639	chr8	113241026	AGCCATTGCTATTCTTGTGCCTTTTTTTGCACTTATATTTGCAGGATTTGGATTTTATCTT	AGCCATTGCTATTCTTGTGCCTTTTTTTGAACTTATATTTGCAGGATTTGGATTTTATCTT	CSMD3	ENSG00000164796	protein_coding	CDS	-
m6A_ID_398640	chr11	118244237	AGGTTTTTGTAGAATACATTCAGCCCAAGGACCCTACCAATGGGCAAATGTACCAGAAGAC	AGGTTTTTGTAGAATACATTCAGCCCAAGGACCCTACCAATGGGCAAATGTACCAGAATAC	UBE4A	ENSG00000110344	protein_coding	CDS	+
m6A_ID_315589	chr18	905477	CAGCGTCTACAGCTCACCTGCCGCCGCCGGACTCCGGTTCCCCGGGATCAGGTAGGTGCTG	CAGCGTCTACAGCTCACCTGCCGCCGCCAGACTCCGGTTCCCCGGGATCAGGTAGGTGCTG	ADCYAP1	ENSG00000141433	protein_coding	CDS	+
m6A_ID_398641	chr8	86035724	AAAGAGACACAGATATAACTTCTGAAAGTGACTATGGAAACAGAAAAGAATGCAATAGAAA	AAAGAGACACAGATATAACTTCTGAAAGTGACCATGGAAACAGAAAAGAATGCAATAGAAA	LRRCC1	ENSG00000133739	protein_coding	CDS	+
m6A_ID_398642	chr19	52469196	TGGGGACTCCTTTCTTCATGCTAACCATGAACGACTTCATACTGCAATTAAATTCCCTGCA	TGGGGACTCCTTTCTTCATGCTAACCATGAACAACTTCATACTGCAATTAAATTCCCTGCA	ZNF350	ENSG00000256683	protein_coding	CDS	-
m6A_ID_398643	chr12	125834829	CGGTACCTCTGAATCTAGTCCGGGAAGGGGACACGGCCACCTTTTTGGTCTCTCTGACCAG	CGGTACCTCTGAATCTAGTCCGGGAAGGGGATACGGCCACCTTTTTGGTCTCTCTGACCAG	TMEM132B	ENSG00000139364	protein_coding	CDS	+
m6A_ID_398644	chr5	7820774	GCAACACTGTCAATGTGGCCAGTAGGATGGACAGCACCGGAGTCCTGGACAAAATACAGGT	GCAACACTGTCAATGTGGCCAGTAGGATAGACAGCACCGGAGTCCTGGACAAAATACAGGT	ADCY2	ENSG00000078295	protein_coding	CDS	+
m6A_ID_398645	chr19	14827027	GGAGCCTGTATAGAGATGTGATGCTGGAGAACTACAGGAACCTGGCCTCTGTGGGTAAGGC	GGAGCCTGTATAGAGATGTGATGCTGGATAACTACAGGAACCTGGCCTCTGTGGGTAAGGC	ZNF333	ENSG00000160961	protein_coding	CDS	+
m6A_ID_398646	chr11	40137453	CAATGGTCTGGCGAACCTCAACACTCTGGAACTCTTTGACAATCGTCTTACTACCATCCCG	CAATGGTCTGGCGAACCTCAACACTCTGGCACTCTTTGACAATCGTCTTACTACCATCCCG	LRRC4C	ENSG00000148948	protein_coding	CDS	-
m6A_ID_398647	chr1	13802327	CCAACAAAGATGCGGAGGATGAAGACGAGGACAAGGATGACTGAGCCACCTCCTCCCTCCT	CCAACAAAGATGCGGAGGATGAAGACGAGGATAAGGATGACTGAGCCACCTCCTCCCTCCT	LRRC38	ENSG00000162494	protein_coding	CDS	-
m6A_ID_398648	chr17	44626645	CCCTTTTCTGGAAGTATCTGCTCCTTCAGAACATTTTATAGAAAACAATAATACAAAACAC	CCCTTTTCTGGAAGTATCTGCTCCTTCAGAACATGTTATAGAAAACAATAATACAAAACAC	LRRC37A2	ENSG00000238083	protein_coding	CDS	+
m6A_ID_398649	chr8	68030538	CTACTACCACCTTTGGCTACTAACTATCGAACTCCTTATGATGATGCATACTATTTTTATG	CTTCTACCACCTTTGGCTACTAACTATCGAACTCCTTATGATGATGCATACTATTTTTATG	CSPP1	ENSG00000104218	protein_coding	CDS	+
m6A_ID_398650	chr12	7022152	GCCTGAGCCCCAGCGTGACCTGGAACCCGAACAGTCATTGATCTAGCAGCAGTTCTAGCCT	GCCTGAGCCCCAGCGTGACCTGGAACCCAAACAGTCATTGATCTAGCAGCAGTTCTAGCCT	LRRC23	ENSG00000010626	protein_coding	CDS	+
m6A_ID_398651	chr9	18639278	ATAGATCTGGAAACCAAAACCCTCCAGGGGACTAAAGGTGAAAACAGTCTCAGCTCCACAG	ATAGATCTGGAAACCAAAACCCTCCAGGAGACTAAAGGTGAAAACAGTCTCAGCTCCACAG	ADAMTSL1	ENSG00000178031	protein_coding	CDS	+
m6A_ID_398652	chr1	150529177	GATCCCCCTGGGTCCTACAGGGCCGGCGGGACCGTCTTTCGATATAACCGTCCTCCCAGGG	GATCCCCCTGGGTCCTACAGGGCCGGCGGGACCATCTTTCGATATAACCGTCCTCCCAGGG	ADAMTSL4	ENSG00000143382	protein_coding	CDS	+
m6A_ID_398653	chr16	30389124	GACGCCCCTACGTCTTTCCCCAGATCAAGAACATGTGGGCGGCCTTCCCCCCCGACGTGGG	GACGCCCCTACGTCTTTCCCCAGATCAATAACATGTGGGCGGCCTTCCCCCCCGACGTGGG	MYLPF	ENSG00000180209	protein_coding	CDS	+
m6A_ID_398654	chr17	18023658	TCCCCTTGGGGGATGCGGACGAAGAAGAGGACGAGGAGGAGCTGCCCCCGGTTTCCGCTGT	TCCCCTTGGGGGATGCGGACGAAGAAGAGGATGAGGAGGAGCTGCCCCCGGTTTCCGCTGT	MYO15A	ENSG00000091536	protein_coding	CDS	+
m6A_ID_398655	chr5	83402563	AGCTTCCTCTACTCACCGAGCTCTTTTTGGACTCCAAAAATGGTATCCCTACTATGCACGT	AGCTTCCTCTACTCACCGAGCTCTTTTTAGACTCCAAAAATGGTATCCCTACTATGCACGT	EDIL3	ENSG00000164176	protein_coding	CDS	-
m6A_ID_264035	chr12	93206852	AATGCTGTTACAGATTAAAGCCAAAACCGAACTATTACTATCAGCAGAAGCAGCAAAAACT	AATGCTGTTACAGATTAAAGCCAAAACCAAACTATTACTATCAGCAGAAGCAGCAAAAACT	EEA1	ENSG00000102189	protein_coding	CDS	-
m6A_ID_398656	chr20	57899399	CCCTTTCCCCAAGACAGGTTGAAGTCAAGGACCAACAAAGCAAGCAGGCTTTAGACCTCCA	CCCTTTCCCCAAGACAGGTTGAAGTCAAGGATCAACAAAGCAAGCAGGCTTTAGACCTCCA	EDN3	ENSG00000124205	protein_coding	CDS	+
m6A_ID_398657	chr10	32780852	TTAACATTTTTGACTTTTTAAATAATAGAAACTGCTCATTCAATGACTAATCGATTTAATG	TTAACATTTTTGACTTTTTAAATAATATAAACTGCTCATTCAATGACTAATCGATTTAATG	CCDC7	ENSG00000216937	protein_coding	CDS	+
m6A_ID_166077	chr3	183700587	TGGCATTTAAGAAGATCCTTAAGTTAAAGAACATTAAAGAGAAATCCCTGGGTGAGGTGAG	TGGCATTTAAGAAGATCCTTAAGTTAAAGAATATTAAAGAGAAATCCCTGGGTGAGGTGAG	ABCC5	ENSG00000114770	protein_coding	CDS	-
m6A_ID_398658	chr16	16263580	GCCGGGGCTACTGGCTGAGCCTGTGGGCGGACGACCCTGCAGTAGGTGGGCAGCAGACGCA	GCCGGGGCTACTGGCTGAGCCTGTGGGTGGACGACCCTGCAGTAGGTGGGCAGCAGACGCA	ABCC6	ENSG00000091262	protein_coding	CDS	-
m6A_ID_398659	chr16	48234296	TCTATTCCGACCGTCAGATCTACCTGCTGGACGACCCCCTGTCTGCTGTGGACGCCCACGT	TCTATTCCGACCGTCAGATCTACCTGCTGGACAACCCCCTGTCTGCTGTGGACGCCCACGT	ABCC11	ENSG00000121270	protein_coding	CDS	-
m6A_ID_398660	chr7	87041235	TCGATTTGGTGCATATCTCATTGTGAATGGACATATGCGCTTCAGAGATGTTATTCTGTAA	TCGATTTGGTGCATATCTCATTGTGAATGGGCATATGCGCTTCAGAGATGTTATTCTGTAA	ABCB4	ENSG00000005471	protein_coding	CDS	-
m6A_ID_398661	chr13	103384409	TTCCACAAGATCCCCAGCCCTTTGCAGTGGACAAACAACAAATGCAGAAACTTCCTAATGT	TTCCACAAGATCCCCAGCCCTTTGCAGTGGGCAAACAACAAATGCAGAAACTTCCTAATGT	CCDC168	ENSG00000175820	protein_coding	CDS	-
m6A_ID_398662	chr22	27008140	GGCTTCTCTCCTGCAGCTGGTGGTCTTCGAACTGGAAAACTTCCAGGGCCGTCGAGCAGAA	GGCTTCTCTCCTGCAGCTGGTGGTCTTCAAACTGGAAAACTTCCAGGGCCGTCGAGCAGAA	CRYBB1	ENSG00000100122	protein_coding	CDS	-
m6A_ID_398663	chr1	153925093	TTCTCTTTCAAGTACCTGCTATTGAGGAGAACTTGCTAGATGACAAGCATTTGCTGAAGCC	TTCTCTTTCAAGTACCTGCTATTGAGGAGAAATTGCTAGATGACAAGCATTTGCTGAAGCC	CRTC2	ENSG00000160741	protein_coding	CDS	-
m6A_ID_398664	chr11	18478248	GGTTTCCAAGATGGCAACTATCAAGAGTGAACTTATTAAGAATTTCGCGGAAGAGGAGGCC	GGTTTCCAAGATGGCAACTATCAAGAGTGAACGTATTAAGAATTTCGCGGAAGAGGAGGCC	LDHAL6A	ENSG00000166800	protein_coding	CDS	+
m6A_ID_398665	chr9	138557174	ACCTTCCACCTCCAGAACTTCAGGAACGGGACCGAGACCCACACGCTGGCGCTCTATGGTA	ACCTTCCACCTCCAGAACTTCAGGAACGGGACCGAGACCCACACACTGGCGCTCTATGGTA	LCN9	ENSG00000148386	protein_coding	CDS	+
m6A_ID_165649	chr3	172533490	TTGAGTAGAGCATCAAGAGCAATAAAAAAGACTTCAAAAAAGGTGAGTTTTAGTGAAAGTA	TTGAGTAGAGCATCAAGAGCAATAAAAAATACTTCAAAAAAGGTGAGTTTTAGTGAAAGTA	ECT2	ENSG00000114346	protein_coding	CDS	+
m6A_ID_398666	chr9	130914479	ATCTTGGTCACAGGGAGAACCAAGGAGCTGACTTCGGAACTAAAGGAGAACTTCATCCGCT	ATCTTGGTCACAGGGAGAACCAAGGAGCTGACTTTGGAACTAAAGGAGAACTTCATCCGCT	LCN2	ENSG00000148346	protein_coding	CDS	+
m6A_ID_398667	chr9	139641942	AGGGCTTTGCCATGGAGAAGGACATGAAGAACGTCGTGGGGGTGGTGGTGACCCTCACTCC	AGGGCTTTGCCATGGAGAAGGACATGAAGAACGTTGTGGGGGTGGTGGTGACCCTCACTCC	LCN6,LCN6	ENSG00000204003,ENSG00000267206	protein_coding,protein_coding	CDS,CDS	-
m6A_ID_271801	chr13	103386291	GGAATTACAGGATCATCTTGTCCACAGCGAACTCTCCATGTACCCTCAAATACCCAGAAAA	GGAATTACAGGATCATCTTGTCCACAGCAAACTCTCCATGTACCCTCAAATACCCAGAAAA	CCDC168	ENSG00000175820	protein_coding	CDS	-
m6A_ID_398668	chr7	20687648	GCTGGATATAAACCTGAATCCATAGAAGGAACTGTGGAATTTAAAAATGTTTCTTTCAATT	GCTGGATATAAACCTGAATCCATAGAAGTAACTGTGGAATTTAAAAATGTTTCTTTCAATT	ABCB5	ENSG00000004846	protein_coding	CDS	+
m6A_ID_163150	chr3	128757720	CCCTGGGGAAGATTTTGCTGAGCACGCTGGACGCTTTCAGGGACCCCACCCACGGTAGGAG	CCCTGGGGAAGATTTTGCTGAGCACGCTGGATGCTTTCAGGGACCCCACCCACGGTAGGAG	EFCC1	ENSG00000114654	protein_coding	CDS	+
m6A_ID_309160	chr17	42756365	CAATGTGGAAGATGTCCTTAATGCCCGAAAACTGGAGCGAGACTCACTTCGGGATGAATCC	CAATGTGGAAGATGTCCTTAATGCCCAAAAACTGGAGCGAGACTCACTTCGGGATGAATCC	CCDC43	ENSG00000180329	protein_coding	CDS	-
m6A_ID_398669	chr8	121444360	AAAATCTTGTTTCTTTTTAAAATGTAGGTGACTGTGGGGATCATGTTGTTATAATGAACAC	AAAATCTTGTTTCTTTTTAAAATGTACGTGACTGTGGGGATCATGTTGTTATAATGAACAC	MRPL13	ENSG00000172172	protein_coding	CDS	-
m6A_ID_315271	chr17	80129697	TATGTTCTGGCCCTTGAAGCAGAAATACGAACTCTAAAGCATAAGTTTAAAACTCTGGAAA	TATGTTCTGGCCCTTGAAGCAGAAATACAAACTCTAAAGCATAAGTTTAAAACTCTGGAAA	CCDC57	ENSG00000176155	protein_coding	CDS	-
m6A_ID_398670	chr12	49312098	AGAAGCACTTTCTAAGACTGCACCTGGAGAACAGAGTAGAAGATCTGTGGAGAAAGTTCCA	AGAAGCACTTTCTAAGACTGCACCTGGAGGACAGAGTAGAAGATCTGTGGAGAAAGTTCCA	CCDC65	ENSG00000139537	protein_coding	CDS	+
m6A_ID_398671	chr17	67106957	AAGCTTGTATATACTTTGCCACTGGAAAGGACAAATACATTTCCAGGTAACTCAACTATGA	AAGCTTGCATATACTTTGCCACTGGAAAGGACAAATACATTTCCAGGTAACTCAACTATGA	ABCA6	ENSG00000154262	protein_coding	CDS	-
m6A_ID_398672	chr7	24681384	ATTCCAAACTAGAAGCTGTCAGTGACAATAACTTGGAATTAGTCAATGAAATTCTTGAAGA	ATTCCAAACTAGAAGCTGTCAGTGACAAGAACTTGGAATTAGTCAATGAAATTCTTGAAGA	MPP6	ENSG00000105926	protein_coding	CDS	+
m6A_ID_398673	chr6	110087944	GGGTTTTTCTTTTTTTAGGTTATTTGAGGAACTCTATGAAGATCATGGTGATACCCTATCC	GGGTTTTTCTTTTTTTAGGTTATTTGAGGAATTCTATGAAGATCATGGTGATACCCTATCC	FIG4	ENSG00000112367	protein_coding	CDS	+
m6A_ID_398674	chr4	89036117	CCACTGCTGTGGCATTAAACAGAGAAGAAGACTTTAAAGGTATATGAATCTGTTACAGTCC	CCACTGCTGTGGCATTAAACAGAGAAGAATACTTTAAAGGTATATGAATCTGTTACAGTCC	ABCG2	ENSG00000118777	protein_coding	CDS	-
m6A_ID_398675	chr3	9691412	ACTCAGTACCGGGCCAAGGATGGCAGCGGGACCGGCGGCTCTAAGGTGAGATTGGAGGTGC	ACTCAGTACCGGGCCAAGGATGGCAGCGGGACCGGCGGTTCTAAGGTGAGATTGGAGGTGC	MTMR14	ENSG00000163719	protein_coding	CDS	+
m6A_ID_398676	chr3	9714392	CTTGTAGTGTAACCTCCTCTGAGAAGGTGGACAAAGCCCAGCGCTATGCCGACTTCACTCT	CTTGTAGTGTAACCTCCTCTGAGAAGGTGAACAAAGCCCAGCGCTATGCCGACTTCACTCT	MTMR14	ENSG00000163719	protein_coding	CDS	+
m6A_ID_398677	chr2	44104777	GGGCTGATGAAGATTCAGTTCAGCAGAAGAACTTATAAAATGCCTCTCGGGAACCTCACCA	GGGCTGATGAAGATTCAGTTCAGCAGAATAACTTATAAAATGCCTCTCGGGAACCTCACCA	ABCG8	ENSG00000143921	protein_coding	CDS	+
m6A_ID_398678	chr6	64004904	AAGGCAATGAGACTGAAGCCAACAGCATGAACACATTAAGAAGGACAAGGAAGAAAGTCAC	AAGGCAATGAGACTGAAGCCAACAGCATTAACACATTAAGAAGGACAAGGAAGAAAGTCAC	LGSN	ENSG00000146166	protein_coding	CDS	-
m6A_ID_398679	chr14	105930425	GCGTCAACAACGTCAAGGCCGGTGTGGTGAACGGCACGGGGGCGCCGGGCCAGAGCCCTGG	GCGTCAACAACGTCAAGGCCGGTGTGGTGAATGGCACGGGGGCGCCGGGCCAGAGCCCTGG	MTA1	ENSG00000182979	protein_coding	CDS	+
m6A_ID_398680	chr4	153883967	AAGGTGCTGTGATGTGTTCTTTTTGATAGAACTGATGTCATGTGAAGAGCTACATTCAATA	AAGGTGCTGTGATGTGTTCTTTTTGATATAACTGATGTCATGTGAAGAGCTACATTCAATA	FHDC1	ENSG00000137460	protein_coding	CDS	+
m6A_ID_398681	chrX	128709134	CATTTTCTTTCAGGTGAAGGTTGTGGATGAACGAAGGTACCGGAAAGTCTTTGAAGATAGT	CATTTTCTTTCAGGTGAAGGTTGTGGATGAACGAAGGTACTGGAAAGTCTTTGAAGATAGT	OCRL	ENSG00000122126	protein_coding	CDS	+
m6A_ID_139067	chr2	48030690	AAAGGATCACGCCATCCTTGCATTACGAAGACTTTTTTTGGAGATGATTTTATTCCTAATG	AAAGGATCACGCCATCCTTGCATTACGAATACTTTTTTTGGAGATGATTTTATTCCTAATG	MSH6	ENSG00000116062	protein_coding	CDS	+
m6A_ID_398682	chr7	95665010	GAATGGCTTTCCCAACGGGAGACGTCAATAACTTCGTGGTTGGCAGTGAGGAAGGTACAGT	GAATGGCTTTCCCAACGGGAGACGTCAATAACTTTGTGGTTGGCAGTGAGGAAGGTACAGT	DYNC1I1	ENSG00000158560	protein_coding	CDS	+
m6A_ID_263522	chr12	77449660	AGGGACTATTCCGACCCATTGAAAACAAGGACGATGCATTTACAGATTCTCTACAGGTAAA	AGGGACTATTCCGACCCATTGAAAACAAGGATGATGCATTTACAGATTCTCTACAGGTAAA	E2F7	ENSG00000165891	protein_coding	CDS	-
m6A_ID_398683	chr1	152285808	GTCCCAAGAGGGTCAGGACACCATTCGTGGACACCCGGGGTCAAGCAGAGGAGGAAGGCAG	GTCCCAAGAGGGTCAGGACACCATTCGTGGGCACCCGGGGTCAAGCAGAGGAGGAAGGCAG	FLG	ENSG00000143631	protein_coding	CDS	-
m6A_ID_398684	chrX	128691371	AGCGCCGCTTTGAAATCCCTGATGAGGAACACTGTTTGAAGTTCCTCTCAGCTGTCCTTGC	AGCGCCGCTTTGAAATCCCTGATGAGGAAAACTGTTTGAAGTTCCTCTCAGCTGTCCTTGC	OCRL	ENSG00000122126	protein_coding	CDS	+
m6A_ID_398685	chr2	71892298	CTATGTCTTGTGCTTGCTCCTCAGCTCTGGACCGAACCAGTGGCGGGACCAGCTCCGCCCC	CTATGTCTTGTGCTTGCTCCTCAGCTCTGGACCAAACCAGTGGCGGGACCAGCTCCGCCCC	DYSF	ENSG00000135636	protein_coding	CDS	+
m6A_ID_398686	chr1	152276897	CAGTCAGGATCCAGAAGTGCCAGCAGACAAACTCGTAATGACGAACAATCAGGAGATGGCT	CAGTCAGGATCCAGAAGTGCCAGCAGACAAACTTGTAATGACGAACAATCAGGAGATGGCT	FLG	ENSG00000143631	protein_coding	CDS	-
m6A_ID_398687	chrX	1327721	GTGACATGGAATGCCAGCAAATACTCCAGGACCAACCTGACTTTCCACTACAGGTAAGTGG	GTGACATGGAATGCCAGCAAATACTCCAGAACCAACCTGACTTTCCACTACAGGTAAGTGG	CRLF2	ENSG00000205755	protein_coding	CDS	-
m6A_ID_398688	chr1	152277486	CTCTGGTGGACAGGCTGCATCATCCCATGAACAGGCAAGATCAAGTCCAGGAGAGAGACAC	CTCTGGTGGACAGGCTGCATCATCCCATGAAGAGGCAAGATCAAGTCCAGGAGAGAGACAC	FLG	ENSG00000143631	protein_coding	CDS	-
m6A_ID_398689	chr12	113445633	CCGGATTTTGACACTGCAGAAGGTTTCCGGACAGTCCTGGAGCTGGTCACACAATATCAGC	CCGGATTTTGACACTGCAGAAGGTTTCCAGACAGTCCTGGAGCTGGTCACACAATATCAGC	OAS2	ENSG00000111335	protein_coding	CDS	+
m6A_ID_398690	chrX	137717656	AGATCATGAAAGGCAACCATGTGAAGAAGAACAAGCCTGCAGCTCATTTTCTGCCTAAACC	AGATCATGAAAGGCAACCATGTGAAGAAGGACAAGCCTGCAGCTCATTTTCTGCCTAAACC	FGF13	ENSG00000129682	protein_coding	CDS	-
m6A_ID_398691	chr3	147113757	CCAGGGAAAGCCCTTCAAAGCCAAATACAAACTTGTAAATCACATCCGCGTGCACACGGGC	CCAGGGAAAGCCCTTCAAAGCCAAATGCAAACTTGTAAATCACATCCGCGTGCACACGGGC	ZIC4	ENSG00000174963	protein_coding	CDS	-
m6A_ID_398692	chr15	45440559	AGTCCATGTTCCGGGAGTCGGGATTCCAGGACAAGGAGGAACTGACATGGGAAGATTTTCA	AGTCCATGTTCCGGGAGTCGGGATTCCAGGACAAGGAGGAACTGACATGGGAAAATTTTCA	DUOX1	ENSG00000137857	protein_coding	CDS	+
m6A_ID_398693	chr2	25875499	ATGATTGAGGAAAGTGGGAACAAGCGGAAGACCATGGCAGAGAAGAGGCAGCTGTTCATAG	ATGATTGAGGAAAGTGGGAACAAGCGGAAGACTATGGCAGAGAAGAGGCAGCTGTTCATAG	DTNB	ENSG00000138101	protein_coding	CDS	-
m6A_ID_398694	chr14	68257340	TCAGATGCGGGTAGCAGCACCATTCGGAGAACTGGCAGTGGCCGCTCAACTCTACAGGCCA	TCAGATGCGGGTAGCAGCACCATTCGGATAACTGGCAGTGGCCGCTCAACTCTACAGGCCA	ZFYVE26	ENSG00000072121	protein_coding	CDS	-
m6A_ID_398695	chr6	350862	AATTCTGAAGTTCTGGGCCTTTCTCAGAAGACTGTAATGTACCTGAAGTTTCTGAAATATT	AATTCTGAAGTTCTGGGCCTTTCTCAGAATACTGTAATGTACCTGAAGTTTCTGAAATATT	DUSP22	ENSG00000112679	protein_coding	CDS	+
m6A_ID_398696	chr14	73437810	CATTGTTCCCTGCCTTAGGTCTGGTAAAGGACGCGGCCAGGCCTGCGTACTGGGTGCCTGA	CATTGTTCCCTGCCTTAGGTCTGGTAAAGGACACGGCCAGGCCTGCGTACTGGGTGCCTGA	ZFYVE1	ENSG00000165861	protein_coding	CDS	-
m6A_ID_398697	chr17	914001	TCCGGGAACTGCCCGAGCCGCTCCTCACGGACCGACTCTACCCAGCCTTCATGGAGGGCAT	TCCGGGAACTGCCCGAGCCGCTCCTCACAGACCGACTCTACCCAGCCTTCATGGAGGGCAT	ABR	ENSG00000159842	protein_coding	CDS	-
m6A_ID_398698	chr17	35609913	AAGGAGCTGTCTATTCGGGGTGACTTTCGAACTACAGTTGAATACCTGATCAAATTGTTAG	AAGGAGCTGTCTATTCGGGGTGACTTTCAAACTACAGTTGAATACCTGATCAAATTGTTAG	ACACA	ENSG00000132142	protein_coding	CDS	-
m6A_ID_398699	chr19	44831650	ATAGTAGTGATAAATTCTATAAAAGCGAAGACTATGGTAAGGACTACCCTTCATCAGAGAA	ATAGTAGTGATAAATTCTATAAAAGCAAAGACTATGGTAAGGACTACCCTTCATCAGAGAA	ZNF112	ENSG00000062370	protein_coding	CDS	-
m6A_ID_187795	chr5	178358849	CAGAGCATGAATCTTACTGTCCATCAACGAACTCACACCGGAGAGAAACCCTATCAGTGTA	CAGAGCATGAATCTTACTGTCCATCAACAAACTCACACCGGAGAGAAACCCTATCAGTGTA	ZFP2	ENSG00000198939	protein_coding	CDS	+
m6A_ID_398700	chrX	63569896	ATAGTGGTTCCTAAATCTGTTACCTTGGGAACGGTGGTTGGAAGTTCAAAGTTCAGAAGTA	ATAGTGGTTCCTAAATCTGTTACCTTGGGAACCGTGGTTGGAAGTTCAAAGTTCAGAAGTA	MTMR8	ENSG00000102043	protein_coding	CDS	-
m6A_ID_242105	chr11	1025848	AGATCCTGACAGAGAACGTCATCTGTGGGAACTCCGGGGTCACATGCTCACGGGCCATCAA	AGATCCTGACAGAGAACGTCATCTGTGGGAACCCCGGGGTCACATGCTCACGGGCCATCAA	MUC6	ENSG00000184956	protein_coding	CDS	-
m6A_ID_398701	chr21	41416137	ACAGCGAGAAACCGCTATGCCAGCCAGTGGACCCTCAACCGACCCCACCCCACCATCTCAG	ACAGTGAGAAACCGCTATGCCAGCCAGTGGACCCTCAACCGACCCCACCCCACCATCTCAG	DSCAM	ENSG00000171587	protein_coding	CDS	-
m6A_ID_398702	chr19	5700819	TGCTGGAGGAAGACCACTACGGCATGGAGGACGTCAAGAAACGCATCCTGGTGAGCCCAGT	TGCTGGAGGAAGACCACTACGGCATGGAGGACGTCAAGAAACACATCCTGGTGAGCCCAGT	LONP1	ENSG00000196365	protein_coding	CDS	-
m6A_ID_398703	chr9	111617474	TGCTCAATGAGGCGGGCCACGCATTCACGGACGACCACCTGCACATCATAGAGCACATCAA	TGCTCAATGAGGCGGGCCACGCATTCACGGATGACCACCTGCACATCATAGAGCACATCAA	ACTL7B	ENSG00000148156	protein_coding	CDS	-
m6A_ID_398704	chr21	41710252	TGAAAAACATCACAGCAATAGCAGGACGGGACACATACATTCACTGTCGTGTGATTGGCTA	TGAAAAACATCACAGCAATAGCAGGACGGGACACATACATTCACTGTTGTGTGATTGGCTA	DSCAM	ENSG00000171587	protein_coding	CDS	-
m6A_ID_398705	chr1	201868573	CTCAACCATCTCCAAAGCCCTCTCCAAAGAACTCACCCAAAAAAGGGGGTGCTCCAGCTGC	CTCAACCATCTCCAAAGCCCTCTCCAAATAACTCACCCAAAAAAGGGGGTGCTCCAGCTGC	LMOD1	ENSG00000163431	protein_coding	CDS	-
m6A_ID_271061	chr13	76374830	TTAAAAAACGTTTTCTTTAGGCACTCGAAGACTCCAGCTTCCTGAAAAGAAGTGGCAGGGA	TTAAAAAACGTTTTCTTTAGGCACTCAAAGACTCCAGCTTCCTGAAAAGAAGTGGCAGGGA	LMO7	ENSG00000136153	protein_coding	CDS	+
m6A_ID_398706	chr7	100680560	ACCCTTTCAACAACTCTTGCTGACACCAGGACACCTGTGACCACTTATTCTCAAGCCAGTT	ACCCTTTCAACAACTCTTGCTGACACCAGGACACCTGTGACCACTTATTATCAAGCCAGTT	MUC17	ENSG00000169876	protein_coding	CDS	+
m6A_ID_398707	chr6	7585513	CAACCACGGGCCAGAAGCTGTCACTTCAGGACGCAGTCTCCCAGGGTGTGATTGACCAAGA	CAACCACGGGCCAGAAGCTGTCACTTCAGGACACAGTCTCCCAGGGTGTGATTGACCAAGA	DSP	ENSG00000096696	protein_coding	CDS	+
m6A_ID_398708	chr19	9080544	TATTGCCCTTTTCTTTCAGCAACTGATGGAACGCTAGTGACCACCATAAAGATGTCAAGCC	TATTGCCCTTTTCTTTCAGCAACTGATGGAACGCTAGTGACCACCATAAATATGTCAAGCC	MUC16	ENSG00000181143	protein_coding	CDS	-
m6A_ID_398709	chr2	111744758	AAGAAAAACCACTCTTTGGCCTGCTCCAAAACTGGGCTGAATCTGTGGGGGACAAGCTGAG	AAGAAAAACCACTCTTTGGCCTGCTCAAAAACTGGGCTGAATCTGTGGGGGACAAGCTGAG	ACOXL	ENSG00000153093	protein_coding	CDS	+
m6A_ID_398710	chr16	12758915	ACCACAGGAATGCCGGGGGTACCTACCAGAACCTCGACATGGTGGTGTCATCTGCCATTGG	ACCACAGGAATGCCGGGGGTACCTACCAGAACCTTGACATGGTGGTGTCATCTGCCATTGG	CPPED1	ENSG00000103381	protein_coding	CDS	-
m6A_ID_398711	chr1	161680627	GAGAGCAGCTGCCACACGGAGGATGACTTGACTGATGCAAGGGAAGCTGGCTTCCAGGTCA	GAGAGCAGCTGCCACATGGAGGATGACTTGACTGATGCAAGGGAAGCTGGCTTCCAGGTCA	FCRLA	ENSG00000132185	protein_coding	CDS	+
m6A_ID_398712	chr19	9063412	ACTTCACTCCTCACGTCTGGCTTGGCAAAAACTACAGATATGTTGCACAAAAGCTCAGAAC	ACTTCACTCCTCACGTCTGGCTTGGCAAACACTACAGATATGTTGCACAAAAGCTCAGAAC	MUC16	ENSG00000181143	protein_coding	CDS	-
m6A_ID_398713	chr3	124630967	GTATTTCAGGTGTGCATTTGGCTACAGTGGACTCGACTGTAAGGACAGTGAGTATGAAAGT	GTATTTCAGGTGTGCATTTGGCTACAGTGGCCTCGACTGTAAGGACAGTGAGTATGAAAGT	MUC13	ENSG00000173702	protein_coding	CDS	-
m6A_ID_398714	chr11	26584688	AAGGAAAACGGATTCATTTTCCCATCGGCGACTTTATGACGACAGAAATGAACCAGGTAAA	AAGGAAAACGGATTCATTTTCCCATCGGCAACTTTATGACGACAGAAATGAACCAGGTAAA	MUC15	ENSG00000169550	protein_coding	CDS	-
m6A_ID_398715	chr19	9010705	ACTGATGAGGACTTTTCCTCAGCTCCTGGGACCTCCACAGTGGACCTTGGGACCTCAGGGA	ACTGATGAGGACTTTTCCTCAGCTCCTGGGACCTCCACAGTGGACCTTGGGACCTCATGGA	MUC16	ENSG00000181143	protein_coding	CDS	-
m6A_ID_398716	chr19	9013902	CACTGATGAGGACTCTTTTCAGCTCCTGGGACCTCCACAGTGGACCTTGGGACCTCAGGGA	CACTGATGAGGACTCTTTTCAGCTCCTGGGACCTCCACAGTGGACCGTGGGACCTCAGGGA	MUC16	ENSG00000181143	protein_coding	CDS	-
m6A_ID_398717	chr17	28776698	GCTGGTATCCATGGAAATGCGCCAGTTGGAACTGAACTGCTTTTGGCTCTGGCAGAATTTC	GCTGGTATCCATGGAAATGCGCCAGTTGAAACTGAACTGCTTTTGGCTCTGGCAGAATTTC	CPD	ENSG00000108582	protein_coding	CDS	+
m6A_ID_398718	chr4	780356	CGGGCTGCGGGGACGAGGTGGAGGAGGAGGACGAGAGCATCCTGGACACCGTCATCAAGTA	CGGGCTGCGGGGACGAGGTGGAGGAGGAGGACGAGAGCATCCTGGACACTGTCATCAAGTA	CPLX1	ENSG00000168993	protein_coding	CDS	-
m6A_ID_398719	chr7	100190535	ATGTCATCTTGAAGACCCGCTGCCCACTAGACTGCAGATAGACCTCAACACAGTCACAGGC	ATGTCATCTTGAAGACCCGCTGCCCACTATACTGCAGATAGACCTCAACACAGTCACAGGC	PCOLCE-AS1	ENSG00000224729	antisense	Exon	-
m6A_ID_307280	chr17	37107883	GTGCCATCGCGTTTATAATTTCTTATGCGAACTGACTAATCTCTGCCGCAAGATACAAATG	GTGCCATCGCGTTTATAATTTCTTATGCAAACTGACTAATCTCTGCCGCAAGATACAAATG	FBXO47	ENSG00000204952	protein_coding	CDS	-
m6A_ID_398720	chr6	74063064	CAAACTTGCCGAAGCCATGAATGCCCTCGAACTAGGCCCTTGGATGAAGTGAACCAGTTTC	CAAACTTGCCGAAGCCATGAATGCCCTCAAACTAGGCCCTTGGATGAAGTGAACCAGTTTC	DPPA5	ENSG00000203909	protein_coding	CDS	-
m6A_ID_398721	chr3	121340711	GGTCCTCTTCAGATCCTTGAAAATGGTGGAACTTTTCCCAGAAACTAGAGAGGCTACTGAG	GGTCCTCTTCAGATCCTTGAAAATGGTGGATCTTTTCCCAGAAACTAGAGAGGCTACTGAG	FBXO40	ENSG00000163833	protein_coding	CDS	+
m6A_ID_398722	chr15	49426613	AATGTACACAGCACAGAAAAATAACAAAAAACTTAAAGCACTCTATGAACAGTCACTTCAC	AATGTACACAGCACAGAAAAATAACAAAAAACGTAAAGCACTCTATGAACAGTCACTTCAC	COPS2	ENSG00000166200	protein_coding	CDS	-
m6A_ID_127540	chr1	160269035	TCTGTTCTTAGGGACCACGGGATCATTCGAACTCTGGATTTACCCATCTATGTCACACGGG	TCTGTTCTTAGGGACCACGGGATCATTCAAACTCTGGATTTACCCATCTATGTCACACGGG	COPA	ENSG00000122218	protein_coding	CDS	-
m6A_ID_398723	chr4	47667255	GTTAGGTCAATGTGAACCAATTACATTGGAACTCTGCATGAATTTGCCCTACAACAGTACA	GTTAGGTCAATGTGAACCAATTACATTGAAACTCTGCATGAATTTGCCCTACAACAGTACA	CORIN	ENSG00000145244	protein_coding	CDS	-
m6A_ID_398724	chr14	21961337	CTGTGGAAAGTAGTCCTGAGCGGCCTATGAACAACAGCCCTGAGGCCCATACAGTGGAGGC	CTGTGGAAAGTAGTCCTGAGCGGCCTATTAACAACAGCCCTGAGGCCCATACAGTGGAGGC	TOX4	ENSG00000092203	protein_coding	CDS	+
m6A_ID_398725	chr3	42569596	ACTTGGCCCTCTTCGACAGCGGGGAGTCGGACCAGTGCTCCGAGGGCTCGGTGAGGATCCT	ACTTGGCCCTCTTCGACAGCGGGGAGTTGGACCAGTGCTCCGAGGGCTCGGTGAGGATCCT	VIPR1	ENSG00000114812	protein_coding	CDS	+
m6A_ID_398726	chr5	82834786	TCACATCAGTCACATATCTGACTCAGAAGGACCCAGTAGCACCATGGTCAGCACTTCAGCC	TCACATCAGTCACATATCTGACTCAGAAGGACCCAGTAGCACCATGGTCAGCAATTCAGCC	VCAN	ENSG00000038427	protein_coding	CDS	+
m6A_ID_398727	chr2	73957148	AATTTGTCTTTCATTTTTACAGATATATAAACTCTCTTCACAAGAAGAAAGTATTGGGACA	AATTTGTCTTTCATTTTTACAGATATATACACTCTCTTCACAAGAAGAAAGTATTGGGACA	TPRKB	ENSG00000144034	protein_coding	CDS	-
m6A_ID_398728	chr1	108417615	CCTCAGTTTCTCTGTTTGAAGAACATAAGGACATTTCTCACGGCCTGTTGTGAGACGTTTG	CCTCAGTTTCTCTGTTTGAAGAACATAAGGGCATTTCTCACGGCCTGTTGTGAGACGTTTG	VAV3	ENSG00000134215	protein_coding	CDS	-
m6A_ID_398729	chr17	30226684	AAATCCAGAGAAGAACCCTTTTCAAGGAAGACTTTATCAATTATGTTCAAGTAAGTGTGTA	AAATCCAGAGAAGAACCCTTTTCAAGGAATACTTTATCAATTATGTTCAAGTAAGTGTGTA	UTP6	ENSG00000108651	protein_coding	CDS	-
m6A_ID_398730	chr2	71627287	AGACCAGTATTGAAGTCAAAGCCACTGAAAACTGTGCTAAAGAAGCTATTTCTGGTAGGTC	AGACCAGTATTGAAGTCAAAGCCACTGAAAGCTGTGCTAAAGAAGCTATTTCTGGTAGGTC	ZNF638	ENSG00000075292	protein_coding	CDS	+
m6A_ID_398731	chr12	101745961	TGTCTTACAAACGGGACAGATCAATCAAAAACTGGGTGTCAGGTGTGGTCAAACTTCTTAT	TGTCTTACAAACGGGACAGATCAATCAAAAATTGGGTGTCAGGTGTGGTCAAACTTCTTAT	UTP20	ENSG00000120800	protein_coding	CDS	+
m6A_ID_398732	chr6	136682274	GAATTGGCTCAACGTGTGGCTGAAGAGAGGACGACTCGCCGTGAGGAGGAGTCGCGCAGGC	GAATTGGCTCAACGTGTGGCTGAAGAGAGGACGACTCGCCGTGAGGAGGAGTCACGCAGGC	MAP7	ENSG00000135525	protein_coding	CDS	-
m6A_ID_398733	chrX	41056656	AAAAGAACAGGAGAAACGGGTATTGAAGAGACGATCTTAGAGGGCCACCTTGGAGTGACAA	AAAAGAACAGGAGAAACGGGTATTGAAGAGACTATCTTAGAGGGCCACCTTGGAGTGACAA	USP9X	ENSG00000124486	protein_coding	CDS	+
m6A_ID_398734	chr6	136878918	TGCTGTGCACACTGTGGAAGGCTATCATTGACTTTCGAAACAAACAGACTTGACTGTTGCT	TGCTGTGCACACTGTGGAAGGCTATCATTGACTTGCGAAACAAACAGACTTGACTGTTGCT	MAP3K5	ENSG00000197442	protein_coding	CDS	-
m6A_ID_398735	chr17	5086318	AAACCATATGAATGTAAAGAATGTGGGAAAACTTTCAATCAGAGCTCAGACCTTCTGAGAC	AAACCATATGAATGTAAAGAATGTGGGAAAACTTTCAATCAGAGTTCAGACCTTCTGAGAC	ZNF594	ENSG00000180626	protein_coding	CDS	-
m6A_ID_398736	chr4	103595207	TTCATTGCAGGTTTATTTTAGGACAGTGGAACTTATAGAAGAGCCTATAAAAGGGTCTCCT	TTCATTGCAGGTTTATTTTAGGACAGTGGAACGTATAGAAGAGCCTATAAAAGGGTCTCCT	MANBA	ENSG00000109323	protein_coding	CDS	-
m6A_ID_398737	chrX	107408114	AGGTTTTTCTGGCCTCCCTGGAGAGCTAGGACTGAAAGGTACGGCTGCTCGGCTGGCTGCT	AGGTTTTTCTGGCCTCCCTGGAGAGCTAGGGCTGAAAGGTACGGCTGCTCGGCTGGCTGCT	COL4A6	ENSG00000197565	protein_coding	CDS	-
m6A_ID_398738	chr20	31394049	AGAAAGTACAGACAATAACCACCAAGTCGAACTCGATCAAACAGGGGAAAAACCAACTTTT	AGAAAGTACAGACAATAACCACCAAGTCAAACTCGATCAAACAGGGGAAAAACCAACTTTT	DNMT3B	ENSG00000088305	protein_coding	CDS	+
m6A_ID_323912	chr19	10267122	CGACACCGGCCTCATCGAGAAGAATATCGAACTCTTCTTTTCTGGTTCAGCAAAACCAATC	CGACACCGGCCTCATCGAGAAGAATATCAAACTCTTCTTTTCTGGTTCAGCAAAACCAATC	DNMT1	ENSG00000130816	protein_coding	CDS	-
m6A_ID_398739	chr16	10274119	GGGTCACAGCCACGACGTGACAGAGCGCGAACTTCGAACACTGTGGGGCCCCGAGCAGGCG	GGGTCACAGCCACGACGTGACAGAGCGCAAACTTCGAACACTGTGGGGCCCCGAGCAGGCG	GRIN2A	ENSG00000183454	protein_coding	CDS	-
m6A_ID_398740	chr2	228128653	AGGTCTTCCAGGATCACCGGGACCTCCAGGACCGCCAGGTAAAGATGTGGAAGGGGACCCC	AGGTCTTCCAGGATCACCGGGACCTCCAGGACCACCAGGTAAAGATGTGGAAGGGGACCCC	COL4A3	ENSG00000169031	protein_coding	CDS	+
m6A_ID_398741	chr21	46931119	GGGCACGCATCTTCTCCTTTGACGGCAAGGACGTCCTGAGGCACCCCACCTGGTAGGTTCC	GGGCACGCATCTTCTCCTTTGACGGCAAGGATGTCCTGAGGCACCCCACCTGGTAGGTTCC	COL18A1	ENSG00000182871	protein_coding	CDS	+
m6A_ID_398742	chr17	71165930	ATCAAGTCGGCCAAGTGGAGGAGACCCCGGACGGCCAAGATGATCACCATGGCTGTGTGGG	ATCAAGTCGGCCAAGTGGAGGAGACCCCGGATGGCCAAGATGATCACCATGGCTGTGTGGG	SSTR2	ENSG00000180616	protein_coding	CDS	+
m6A_ID_398743	chr16	1129404	GCATGTCGCTGCCGCTCCTGGTGTTCGCGGACGTGCAGGAGGGCGGTACCTGCAACGCCAG	GCATGTCGCTGCCGCTCCTGGTGTTCGCGGACATGCAGGAGGGCGGTACCTGCAACGCCAG	SSTR5	ENSG00000162009	protein_coding	CDS	+
m6A_ID_398744	chr7	94034025	TTTCTTTTAGGGCCCTCAAGGTTTCCAAGGACCTGCTGGTGAGCCTGGTGAACCTGGTCAA	TTTCTTTTAGGGCCCTCAAGGTTTCCAAGGAACTGCTGGTGAGCCTGGTGAACCTGGTCAA	COL1A2	ENSG00000164692	protein_coding	CDS	+
m6A_ID_398745	chr7	149476725	AACCTGGCCACCTGCGGGCTGAAGCCCAGGACGTGTGCCATCAGCTGCTGGAAGGTCCATT	AACCTGGCCACCTGCGGGCTGAAGCCCAGGATGTGTGCCATCAGCTGCTGGAAGGTCCATT	SSPO	ENSG00000197558	processed_transcript	Exon	+
m6A_ID_152018	chr2	220471838	GAACCCAGTGATACGGACCCGGAGCCCCGAACTCTGAACCCCTCTCCGGCTGGTAAGTCAG	GAACCCAGTGATACGGACCCGGAGCCCCAAACTCTGAACCCCTCTCCGGCTGGTAAGTCAG	STK11IP	ENSG00000144589	protein_coding	CDS	+
m6A_ID_312334	chr17	67247994	TTATTTATGTTTTATAGGCGAGCAATTCGAACTGCATTTAAAAACAGAAAGCGGGCTGCTA	TTATTTATGTTTTATAGGCGAGCAATTCAAACTGCATTTAAAAACAGAAAGCGGGCTGCTA	ABCA5	ENSG00000154265	protein_coding	CDS	-
m6A_ID_398746	chr18	19102715	TAGAAGATGAGTGGCAGTTCCGCCTCCGGGACGAGTTTCAAACTGCTAACAGCAGTGATGA	TAGAAGATGAGTGGCAGTTCCGCCTCCGGGACAAGTTTCAAACTGCTAACAGCAGTGATGA	GREB1L	ENSG00000141449	protein_coding	CDS	+
m6A_ID_398747	chr17	67282056	AACAACTTGTGTATAGCTTGCCTTTCAAGGACATGGACAAATTTTCAGGTATTACTTACTT	AACAACTTGTGTATAGCTTGCCTTTCAAGGACATGGACACATTTTCAGGTATTACTTACTT	ABCA5	ENSG00000154265	protein_coding	CDS	-
m6A_ID_398748	chr4	27010425	CTCTGAGTTGACAACTTGTTTACGAGAACGACTTTTTCGCTGGCAACAAATTGAGAAGATC	CTCTGAGTTGACAACTTGTTTACGAGAACAACTTTTTCGCTGGCAACAAATTGAGAAGATC	STIM2	ENSG00000109689	protein_coding	CDS	+
m6A_ID_398749	chr8	102570730	GAGTGCAAGTCCTAAAGACTGTTCCAGTGAACCTTTCCCTAAATCAAGATCACCTGGAGAA	GAGTGCAAGTCCTAAAGACTGTTCCAGTTAACCTTTCCCTAAATCAAGATCACCTGGAGAA	GRHL2	ENSG00000083307	protein_coding	CDS	+
m6A_ID_398750	chr16	22132388	CTCACCATTGAGTTTCCAAACTTGGACAAGACTTCTGCAGAGTGGCTTAAGGTCAATGGTC	CTCACCATTGAGTTTCCAAACTTGGACAATACTTCTGCAGAGTGGCTTAAGGTCAATGGTC	VWA3A	ENSG00000175267	protein_coding	CDS	+
m6A_ID_398751	chr19	40554600	GGACCTTGTACAGGGATGTGATGTTGGAGAACTACAGCCACCTGATATCACTGGGTAAGGT	GGACCTTGTACAGGGATGTGATGTTGGATAACTACAGCCACCTGATATCACTGGGTAAGGT	ZNF780B	ENSG00000128000	protein_coding	CDS	-
m6A_ID_398752	chr3	136057249	ATCGGCGAGAGAGAGCTGAGCTAAGGCCAGACTTCTTTGACTCTGCAGCTATCATAGAAGA	ATTGGCGAGAGAGAGCTGAGCTAAGGCCAGACTTCTTTGACTCTGCAGCTATCATAGAAGA	STAG1	ENSG00000118007	protein_coding	CDS	-
m6A_ID_398753	chr2	230456448	GCACTTCCCAGTCTCCCAGCCACTGGCTGGACCGAATCCATGGCACCCCGACAGCTTCAGC	GCACTTCCCAGTCTCCCAGCCACTGGCTGGACCAAATCCATGGCACCCCGACAGCTTCAGC	DNER	ENSG00000187957	protein_coding	CDS	-
m6A_ID_398754	chrX	123224795	AGAGCAGCAATGAGCTATGTTAAACTGCGAACTAATCTTCAGCATGCCATGTAAGTGAGAG	AGAGCAGCAATGAGCTATGTTAAACTGCAAACTAATCTTCAGCATGCCATGTAAGTGAGAG	STAG2	ENSG00000101972	protein_coding	CDS	+
m6A_ID_398755	chr6	33219665	GAAGGAGGCTGAGGCTTTGATTGAGCGTGGACAGGCTGAGCGACTTCGAGGGGAAGAAGGT	GAAGGAGGCTGAGGCTTTGATTGAGCGTAGACAGGCTGAGCGACTTCGAGGGGAAGAAGGT	VPS52	ENSG00000223501	protein_coding	CDS	-
m6A_ID_398756	chr11	8739355	CAGGACGAAAATCCCAGCAACTGTCTGAGAACTCCTTGGACTCTTTGCACAGGATGTGGAG	CAGGACGAAAATCCCAGCAACTGTCTGATAACTCCTTGGACTCTTTGCACAGGATGTGGAG	ST5	ENSG00000166444	protein_coding	CDS	-
m6A_ID_398757	chr8	141415748	CATCAACCCTGACACCAGTACTGAGATCGGACGTGCTAAGAACTGCCTTAGCCCTGAAGAC	CATCAACCCTGACACCAGTACTGAGATTGGACGTGCTAAGAACTGCCTTAGCCCTGAAGAC	TRAPPC9	ENSG00000167632	protein_coding	CDS	-
m6A_ID_398758	chr19	21300148	TACACATAAGATGATTCATACTGGAGAGAAACCCTACAGATGTGAAGAATGTGGCAAAGCC	TACACATAAGATGATTCATACTGGAGAGAAACTCTACAGATGTGAAGAATGTGGCAAAGCC	ZNF714	ENSG00000160352	protein_coding	CDS	+
m6A_ID_398759	chr19	45667502	CACCCACCAGCCTCTCCTCTCCCCCAGGGGACCTACGTCCTGCAAGACAACAGCTTCCCCC	CACCCACCAGCCTCTCCTCTCCCCCAGGGGACCTACGTCCTGCAATACAACAGCTTCCCCC	TRAPPC6A	ENSG00000007255	protein_coding	CDS	-
m6A_ID_324758	chr19	12576003	CATCCCAGTTCTTTTCGAAATCATGAAAGAACTCACTCTGGAGAGAAACCCTATGAATGTA	CATCCCAGTTCTTTTCGAAATCATGAAATAACTCACTCTGGAGAGAAACCCTATGAATGTA	ZNF709,ZNF709	ENSG00000242852,ENSG00000196826	protein_coding,protein_coding	CDS,CDS	-
m6A_ID_398760	chr2	202262242	ATGAAGAAAAGGAACAACAGCTTGTCAGCGACTGTGTTAAAGAACTTCGTGAGTATTAACA	ATGAAGAAAAGGAACAACAGCTTGTCAGCGACTGTGTTAAAGAACTTTGTGAGTATTAACA	TRAK2	ENSG00000115993	protein_coding	CDS	-
m6A_ID_398761	chr1	249144900	AGCAACCTTGTCATCCACAGACGTATCCACACTGGAGAAAAACCCCTGCAGTGAGTGCTGG	AGCAACCTTGTCATCCACAGACGTATCCAGACTGGAGAAAAACCCCTGCAGTGAGTGCTGG	ZNF692	ENSG00000171163	protein_coding	CDS	-
m6A_ID_398762	chr11	31436397	GATAAACAAAGTACAGATGTACCAGCAGGAACAGTGGAGGAATGTGTACAGAAGTTCATCG	GATAAACAAAGTACAGATGTACCAGCAGAAACAGTGGAGGAATGTGTACAGAAGTTCATCG	DNAJC24	ENSG00000170946	protein_coding	CDS	+
m6A_ID_398763	chr2	85043083	GGAGATGGTGATAGAAGATGCATTGCCCGGACAGATGAATCCAGTGCTGCCTGTGGTGCAT	GGAGATGGTGATAGAAGATGCATTGCCCAGACAGATGAATCCAGTGCTGCCTGTGGTGCAT	DNAH6	ENSG00000115423	protein_coding	CDS	+
m6A_ID_398764	chr1	190195289	AATTTCCAGAATGCAACTGCCCCTCCATGGACATTCAAGCCATGGAAGAGAATCTTCTTCG	AATTTCCAGAATGCAACTGCCCCTCCATGTACATTCAAGCCATGGAAGAGAATCTTCTTCG	BRINP3	ENSG00000162670	protein_coding	CDS	-
m6A_ID_398765	chr5	36039704	GTCAGAATCCGGAAATCTTCAAGGAGATGAACAATGCCTTTGCTCACCTACCCCAAGGGGT	GTCAGAATCCGGAAATCTTCAAGGAGATGAGCAATGCCTTTGCTCACCTACCCCAAGGGGT	UGT3A2	ENSG00000168671	protein_coding	CDS	-
m6A_ID_398766	chrX	34961636	GTGTCCAGTCTCCGCCCAGAGCCTCCCAAGACTCGGGTGTCCAGTCTCCACCCGGAACCTC	GTGTCCAGTCTCCGCCCAGAGCCTCCCAAGACTCTGGTGTCCAGTCTCCACCCGGAACCTC	FAM47B	ENSG00000189132	protein_coding	CDS	+
m6A_ID_398767	chr1	147408793	GGCTTTTCTTCATGCGCCAATTGTTTAAAGACTATGAGGTGAGAAGAAATCATTTTGTCAT	GGCTTTTCTTCATGCGCCAATTGTTTCAAGACTATGAGGTGAGAAGAAATCATTTTGTCAT	GPR89B	ENSG00000188092	protein_coding	CDS	+
m6A_ID_398768	chr9	84607575	AGAGCTATCTGTGTCAGAGAGAATTCATGGACCGTTAAATATCTCTTTGGTTGAGGGTCAG	AGAGCTATCTGTGTCAGAGAGAATTCATGGTCCGTTAAATATCTCTTTGGTTGAGGGTCAG	SPATA31D1	ENSG00000214929	protein_coding	CDS	+
m6A_ID_398769	chr11	62444362	ACCGTGGGGAGGAACTAGGTGGGGGCCAGGACCCTGTGCAATTGCTCAGTGGCTTCCCCAG	ACCGTGGGGAGGAACTAGGTGGGGGCCAGGACCCTGTGCAATTGATCAGTGGCTTCCCCAG	UBXN1	ENSG00000162191	protein_coding	CDS	-
m6A_ID_398770	chr2	180634418	AAAAGGGGATAAAGAACGACAGGCCTGAGGACCAGTTGAGCAAAGAGAAAAAGAAAATTCT	AAAAGGGGATAAAGAACGACAGGCCTGAGGACCAGTTGAGCAAAGAGAAAAGGAAAATTCT	ZNF385B	ENSG00000144331	protein_coding	CDS	-
m6A_ID_398771	chr21	43802321	CATTTCAGCTTGTACCTCCCCAAGTCATGGACCATCCAGGTGGGTCTAGTTTCCCTGTTGG	CATTTCAGCTTGTACCTCCCCAAGTCATGGACTATCCAGGTGGGTCTAGTTTCCCTGTTGG	TMPRSS3	ENSG00000160183	protein_coding	CDS	-
m6A_ID_306637	chr17	33495112	GCAAGTTTGACCCCCAGGACATGGACAAGAACTTGAATGCCATCCAGACAGTGTCAGGGAT	GCAAGTTTGACCCCCAGGACATGGACAATAACTTGAATGCCATCCAGACAGTGTCAGGGAT	UNC45B	ENSG00000141161	protein_coding	CDS	+
m6A_ID_398772	chr3	119886735	CAGATCCCCAGAGACAGAGGCATCTGGAGAACTCAGAGGAGCCCCCAGAGCGGCGGTCACG	CAGATCCCCAGAGACAGAGGCATCTGGAGAAGTCAGAGGAGCCCCCAGAGCGGCGGTCACG	GPR156	ENSG00000175697	protein_coding	CDS	-
m6A_ID_398773	chr4	69344602	AGTCAAAATCATCTTCGACAAGCACAGGTGACTCTCATAGACGCTACAACTTGCAATGAAC	AGTCAAAATCATCTTCAACAAGCACAGGTGACTCTCATAGACGCTACAACTTGCAATGAAC	TMPRSS11E	ENSG00000087128	protein_coding	CDS	+
m6A_ID_398774	chr21	43541224	CAGATTACGATGAGTGTGAAAGGAAGGAGGACGACTGTGTGCCGGGGACATCCTGTCGAAA	CAGATTACGATGAGTGTGAAAGGAAGGAGGACGACTGTGTGCCGGGGACATCCTGTCAAAA	UMODL1	ENSG00000177398	protein_coding	CDS	+
m6A_ID_398775	chr7	57188338	TGGTCTGCAAACCTTACTAGACATAAGAGAACTCATACTGGAGAGAAACCCTACACGTGTG	TGGTCTGCAAACCTTACTAGACATAAGATAACTCATACTGGAGAGAAACCCTACACGTGTG	ZNF479	ENSG00000185177	protein_coding	CDS	-
m6A_ID_398776	chr6	150386724	CCGTGGATCTTGGCAGTTCAGCTTCGATGGACGGAAGTTCCTCCTCTTTGACTCAAACAAC	CCGTGGATCTTGGCAGTTCAGCTTCGATAGACGGAAGTTCCTCCTCTTTGACTCAAACAAC	ULBP3	ENSG00000131019	protein_coding	CDS	-
m6A_ID_398777	chr2	33588552	CCTGGGTATGAATGCTACTGTAAGCAAGGGACGTACTATGATCCTGTGAAACTGCAGTGCT	CCTGGGTATGAATGCTACTGTAAGCAAGGGATGTACTATGATCCTGTGAAACTGCAGTGCT	LTBP1	ENSG00000049323	protein_coding	CDS	+
m6A_ID_398778	chr11	65319023	CATCTTCTTCCCTTTTAGGGGTGACCACGGACTCAGTGAGTATGAGAACCCAGATGGGAGG	CATCTTCTTCCCTTTTAGGGGTGACCACGGGCTCAGTGAGTATGAGAACCCAGATGGGAGG	LTBP3	ENSG00000168056	protein_coding	CDS	-
m6A_ID_398779	chr17	36485184	CCTTTTGGAAAGAACAGAAACCGGGAGGAGACTTGGAGTCTCTTTGTCCATGGGAGAGTAC	CCTTTTGGAAAGAACATAAACCGGGAGGAGACTTGGAGTCTCTTTGTCCATGGGAGAGTAC	GPR179	ENSG00000188888	protein_coding	CDS	-
m6A_ID_398780	chr17	36483857	GGGAGAAGACGTATCAAAAGGGATGGCAAAACTGTGTCAACAACAGGAAACTATTTGTATT	GGGAGAAGACGTATCAAAAGGGATGGCAAAACTATGTCAACAACAGGAAACTATTTGTATT	GPR179	ENSG00000188888	protein_coding	CDS	-
m6A_ID_398781	chr2	77746885	TCACGGGTGCTCAGAGAGCTTGCCCAAAGAACTGCAGATGTGATGGCAAAATTGTGTACTG	TCACGGGTGCTCAGAGAGCTTGCCCAAATAACTGCAGATGTGATGGCAAAATTGTGTACTG	LRRTM4	ENSG00000176204	protein_coding	CDS	-
m6A_ID_398782	chr12	40634302	TTTCATTTTTAAGTCTCAGAGGAGCAACTGACTGAATTTGTTGAGAACAAAGATTATATGA	TTTCATTTTTAAGTCTCGGAGGAGCAACTGACTGAATTTGTTGAGAACAAAGATTATATGA	LRRK2	ENSG00000188906	protein_coding	CDS	+
m6A_ID_398783	chr7	110763967	TCAGGTGTGACTGTGTCATCCGTTGGATGAACATGAACAAAACCAACATTCGATTCATGGA	TCAGGTGTGACTGTGTCATCCGTTGGATGAACATGAACAAAACCAACATTCGAATCATGGA	LRRN3	ENSG00000173114	protein_coding	CDS	+
m6A_ID_398784	chr7	110763973	GTGACTGTGTCATCCGTTGGATGAACATGAACAAAACCAACATTCGATTCATGGAGCCAGA	GTGACTGTGTCATCCGTTGGATGAACATGAACAAAACCAACATTCGAATCATGGAGCCAGA	LRRN3	ENSG00000173114	protein_coding	CDS	+
m6A_ID_398785	chr15	101595265	AAAACATCATCTTCTGTGACCTGAAGTCGGACAACATTCTGGTGTGGTCCCTTGACGTCAA	AAAACATCATCTTCTGTGACCTGAAGTTGGACAACATTCTGGTGTGGTCCCTTGACGTCAA	LRRK1	ENSG00000154237	protein_coding	CDS	+
m6A_ID_398786	chr9	34724168	GGCCAATGTGAACAAACCCAGCCTGGAGGAACCCTGTGGCCCTGAGCCTCAAAGCCCTAGC	GGCCAATGTGAACAAACCCAGCCTGGAGGAACCTTGTGGCCCTGAGCCTCAAAGCCCTAGC	FAM205A	ENSG00000205108	protein_coding	CDS	-
m6A_ID_398787	chr17	76556907	AGATCTACCAGCAGTGGGTGGCGGGCGTGGACCAGGACTGCCACTTTAACCTGGGGCAGCC	AGATCTACCAGCAGTGGGTGGCGGGCGTGAACCAGGACTGCCACTTTAACCTGGGGCAGCC	DNAH17	ENSG00000187775	protein_coding	CDS	-
m6A_ID_398788	chr12	50725483	AGCCATTCTTAAAATTACTAATGGAAGAGGACAGAACCTCTGACATATGCAAGAAATTTAG	AGCCATTCTTAAAATTACTAATGGAAGAAGACAGAACCTCTGACATATGCAAGAAATTTAG	FAM186A	ENSG00000185958	protein_coding	CDS	-
m6A_ID_398789	chr4	92519892	CAAGTCTCTGTTTAAGTAATTTCCTGAAGGACAAGGAACTAGCAGAAGTTATCAAACATTC	CAAGTATCTGTTTAAGTAATTTCCTGAAGGACAAGGAACTAGCAGAAGTTATCAAACATTC	CCSER1	ENSG00000184305	protein_coding	CDS	+
m6A_ID_398790	chr16	57597006	CTCCCTGGCCATCTCTCTGGGCTGCAGTCAACTCCACCAGCTGGAGCAGATGCTACTGAAC	CTCCCTGGCCATCTCTCTGGGCTGCAGTGAACTCCACCAGCTGGAGCAGATGCTACTGAAC	GPR114	ENSG00000159618	protein_coding	CDS	+
m6A_ID_398791	chr6	119344187	AGGAGGGAGAAATGGCCCTATTAAGCAAGCACAAAGAAGTGGAAAGTGAGCTAGCAGCTGC	AGGAGGGAGAAATGGCCCTATTAAGCAAGAACAAAGAAGTGGAAAGTGAGCTAGCAGCTGC	FAM184A	ENSG00000111879	protein_coding	CDS	-
m6A_ID_398792	chr6	119338088	TAATTTTAGAAAGTAAATGAAGCAAAGAGAACTCAGCAAGAATATTATGAAAGGGAACTTA	TAATTTTAGAAAGTAAATGAAGCAAAGATAACTCAGCAAGAATATTATGAAAGGGAACTTA	FAM184A	ENSG00000111879	protein_coding	CDS	-
m6A_ID_346983	chr22	24919649	AGCTATGTGGCAGCCCCTGACAGCAGCCGGACTCCTGGGCTGTCCCGTAGCCGGGATGGAC	AGCTATGTGGCAGCCCCTGACAGCAGCCAGACTCCTGGGCTGTCCCGTAGCCGGGATGGAC	UPB1	ENSG00000100024	protein_coding	CDS	+
m6A_ID_398793	chr2	210860093	TCCCCACTGAAGAAGGAGAAAAGGAGGAGGACACAGAAGCACAAGGTGCTACTGCACACAG	TCCCCACTGAAGAAGGAGAAAAGGAGGAGTACACAGAAGCACAAGGTGCTACTGCACACAG	UNC80	ENSG00000144406	protein_coding	CDS	+
m6A_ID_398794	chr22	24919596	TGTTTCTTTGTTCCTTTAAAGCTCACCAGGACTTTGGCTACTTTTATGGCTCGAGCTATGT	TGTTTCTTTGTTCCTTTAAAGCTCACCATGACTTTGGCTACTTTTATGGCTCGAGCTATGT	UPB1	ENSG00000100024	protein_coding	CDS	+
m6A_ID_398795	chr2	210705326	GCCTGGCAGATGGTGTGGAGGACCTCCTGGACATTAGCTCTGTGGACCGACTCTCTTTCAT	GCCTGGCAGATGGTGTGGAGGACCTCCTGTACATTAGCTCTGTGGACCGACTCTCTTTCAT	UNC80	ENSG00000144406	protein_coding	CDS	+
m6A_ID_398796	chr1	12254013	AGCTGTCTGAGCTTCTCTTTTCTTTCTAGGACTGATTGTGGGTGTGACAGCCTTGGGTCTA	AGCTGTCTGAGCTTCTCTTTTCTTTCTATGACTGATTGTGGGTGTGACAGCCTTGGGTCTA	TNFRSF1B	ENSG00000028137	protein_coding	CDS	+
m6A_ID_398797	chr7	21659666	AACAGGCATTCCATTACTAAAGTCTGATGAACAACTTTTTGAAACTCTAGAGCACAACCAA	AACAGGCATTCCATTACTAAAGTCTGATGAACAAATTTTTGAAACTCTAGAGCACAACCAA	DNAH11	ENSG00000105877	protein_coding	CDS	+
m6A_ID_398798	chr15	51350454	ACAAGAAGGAAGCCCACAAGATCATGAAAGACTTAATCAAGGTGGCGATCAAAATCGGGAT	ACAAGAAGGAAGCCCACAAGATCATGAAATACTTAATCAAGGTGGCGATCAAAATCGGGAT	TNFAIP8L3	ENSG00000183578	protein_coding	CDS	-
m6A_ID_398799	chr14	94158095	ATGCACTGATGCCGTCTTCTTCCTTTTCAGACCTCCGTGCTGCACATGTGCTCCCTCTTCC	ATGCACTGATGCCGTCTTCTTCCTTTTCAGACTTCCGTGCTGCACATGTGCTCCCTCTTCC	UNC79	ENSG00000133958	protein_coding	CDS	+
m6A_ID_398800	chr3	57431785	AGCTATTACCATGAATCCTGGCTATGCAGGACGCTCTGAATTGCCGGACAATCTTAAGGTA	AGCTATTACCATGAATCCTGGCTATGCAGGATGCTCTGAATTGCCGGACAATCTTAAGGTA	DNAH12	ENSG00000174844	protein_coding	CDS	-
m6A_ID_398801	chr8	35648001	CTGGCCTGTGCCCTTGAAGAGATTGGGAGGACACACACGAAACTCTCAAACATTTCAGAAT	CTGGCCTGTGCCCTTGAAGAGATTGGGAGGACACACACAAAACTCTCAAACATTTCAGAAT	UNC5D	ENSG00000156687	protein_coding	CDS	+
m6A_ID_398802	chr7	22862366	GGTGAAGCTGAGCAAAGAGGCCAAGCAGAGACTACAGCAGCTCTTCAAGGGGAGCCAGTTT	GGTGAAGCTGAGCAAAGAGGCCAAGCAGAAACTACAGCAGCTCTTCAAGGGGAGCCAGTTT	TOMM7	ENSG00000196683	protein_coding	CDS	-
m6A_ID_398803	chr3	179399747	AGGGAACATGTTGAAAGACATTTTCGAAAAACTGGACAGAGTGTATACATGCACCTGAAAA	AGGGAACATGTTGAAAGACATTTTCGAACAACTGGACAGAGTGTATACATGCACCTGAAAA	USP13	ENSG00000058056	protein_coding	CDS	+
m6A_ID_398804	chr19	9581133	AGTTCACCCAGGAAGAGTGGACTTTACTGGACCCAGCTCAGAGAAACCTGTACAGTGATGT	AGTTCACCCAGGAAGAGTGGACTTTACTGGATCCAGCTCAGAGAAACCTGTACAGTGATGT	ZNF560	ENSG00000198028	protein_coding	CDS	-
m6A_ID_398805	chr10	113920417	CCCCAGCACAACTGTCCCATCAGTCTTCGAACTCAACTTCTACAGCAATGGGGTACTTCAT	CCCCAGCACAACTGTCCCATCAGTCTTCAAACTCAACTTCTACAGCAATGGGGTACTTCAT	GPAM	ENSG00000119927	protein_coding	CDS	-
m6A_ID_398806	chr1	215822001	CTGCACCTGCTTCAACTGTTGCAGCAAAGGACCGACAGCTGAACTGAGAACCCATCCTGCC	CTGCACCTGCTTCAACTGTTGCAGCAAAGGACCAACAGCTGAACTGAGAACCCATCCTGCC	USH2A	ENSG00000042781	protein_coding	CDS	-
m6A_ID_398807	chr4	122075781	AGAATTACATGAATTGAAAGAAGAGAATAAACTTTTAAAGGGAAAAAATACTCTTGCGAAC	AGAATTACATGAATTGAAAGAAGAGAATACACTTTTAAAGGGAAAAAATACTCTTGCGAAC	TNIP3	ENSG00000050730	protein_coding	CDS	-
m6A_ID_398808	chr19	30935677	AGGTCCACCTCAACAAGCTGTCGGTGAAGAACAAGTCCCCCAGCGACCCCGAGGTGCCTGT	AGGTCCACCTCAACAAGCTGTCGGTGAATAACAAGTCCCCCAGCGACCCCGAGGTGCCTGT	ZNF536	ENSG00000198597	protein_coding	CDS	+
m6A_ID_398809	chr7	43917506	AGGAGTTCTGCCAGCTCCAGTGGGCCGTGGACCCCCCTGAGAAGCACAGGGCTGAGCTGAG	AGGAGTTCTGCCAGCTCCAGTGGGCCATGGACCCCCCTGAGAAGCACAGGGCTGAGCTGAG	URGCP	ENSG00000106608	protein_coding	CDS	-
m6A_ID_165539	chr3	170802098	TCTTTTTCTCAAAGCTCTGTTTACTAGCGAACTTCTTAGGCAAGAACAGGCCAAACTCAAT	TCTTTTTCTCAAAGCTCTGTTTACTAGCAAACTTCTTAGGCAAGAACAGGCCAAACTCAAT	TNIK	ENSG00000154310	protein_coding	CDS	-
m6A_ID_398810	chr1	173019991	TTGGAAAATATGCCTTTAAGCCATTCAAGAACTCAAGGAGCTCAGAGATCATCCTGGAAGC	TTGGAAAATATGCCTTTAAGCCATTCAATAACTCAAGGAGCTCAGAGATCATCCTGGAAGC	TNFSF18	ENSG00000120337	protein_coding	CDS	-
m6A_ID_398811	chrX	75649124	CACCTCCGTGCCGGCCACTCCTGGTGAGGGACCGAGCACCTCCGTGCTGCCCGCCGCCTCT	CACCTCCGTGCCGGCCACTCCTGGTGAGGGACCGAGCACCTCCGTGCTGCCTGCCGCCTCT	MAGEE1	ENSG00000198934	protein_coding	CDS	+
m6A_ID_398812	chrX	140994166	TTGAGTCTTTTCCAGAGTTCCCCTGAGAGAACTCACAGTACTTTTGAGGGTTTTCCCCAGT	TTGAGTCTTTTCCAGAGTTCCCCTGAGAGAAATCACAGTACTTTTGAGGGTTTTCCCCAGT	MAGEC1	ENSG00000155495	protein_coding	CDS	+
m6A_ID_200780	chr7	1855717	TCGCTCACCCTCGAGCTCTTCAGCCGCCAGACCGTGGCGTAGCCTGCAGGCTCGGGGGCAT	TCGCTCACCCTCGAGCTCTTCAGCCGCCAGACTGTGGCGTAGCCTGCAGGCTCGGGGGCAT	MAD1L1	ENSG00000002822	protein_coding	CDS	-
m6A_ID_398813	chr13	36049308	GCCGGCGGTGTCCCCACTACTTTCTACCGAACTTAGATCTGTTTCAAGGCAAACCTCACTC	GCCGGCGGTGTCCCCACTACTTTCTACCAAACTTAGATCTGTTTCAAGGCAAACCTCACTC	MAB21L1	ENSG00000180660	protein_coding	CDS	-
m6A_ID_398814	chr1	53927245	CCTACTGCCCGTTCCCGCTGGGCTACCTGGACGCCCCTCCTGGCGTCCCCCTGCAGCAGGG	CCTACTGCCCGTTCCCGCTGGGCTACCTGGATGCCCCTCCTGGCGTCCCCCTGCAGCAGGG	DMRTB1	ENSG00000143006	protein_coding	CDS	+
m6A_ID_398815	chr19	55672476	GGCCCTTCGTGGCCTTCGGCATCGAAGCGGACGACGAGAGCCTCCTGCGGACGAGCAACGG	GGCCCTTCGTGGCCTTCGGCATCGAAGCGGACAACGAGAGCCTCCTGCGGACGAGCAACGG	DNAAF3	ENSG00000167646	protein_coding	CDS	-
m6A_ID_398816	chr12	124303602	GTGGAGCATGCTCTTGGGGACATAAAGAGAACTTTCACAGAGGTACCTTTTAAATTTCACT	GTGGAGCATGCTCTTGGGGACATAAAGATAACTTTCACAGAGGTACCTTTTAAATTTCACT	DNAH10	ENSG00000197653	protein_coding	CDS	+
m6A_ID_398817	chr13	25745486	CCAGCATTTTTGGGGTCAAAAACAAAGGGGACGGGAAAAGCTCGGGTCCGACGGGGCTGGT	CCAGCATTTTTGGGGTCAAAAACAAAGGGGACGGGAAAAGCTCGGGTCCGACTGGGCTGGT	AMER2	ENSG00000165566	protein_coding	CDS	-
m6A_ID_398818	chr5	61747625	TAGATTGGATTGTCCCAGACAGTGGCCTGAACTAATTCCCACTCTTATAGAGTCTGTTAAA	TAGATTGGATTGTCCCAGACAGTGGCCTGAAGTAATTCCCACTCTTATAGAGTCTGTTAAA	IPO11	ENSG00000086200	protein_coding	CDS	+
m6A_ID_398819	chr1	17556621	CTCATGGCTCCAATGAGAAATTCCTGGAGGACATGTCTTATCTGACATTGAAAGCCAACTG	CTCATGGCTCCAATGAGAAATTCCTGGAGGGCATGTCTTATCTGACATTGAAAGCCAACTG	PADI1	ENSG00000142623	protein_coding	CDS	+
m6A_ID_398820	chr7	1526601	CTGTGGACGATGCTGCTTCCGGGGAGGAGGACGACGAGGGCGAGAGCAAGGAGCAGAAGGC	CTGTGGACGATGCTGCTTCCGGGGAGGAGGATGACGAGGGCGAGAGCAAGGAGCAGAAGGC	INTS1	ENSG00000164880	protein_coding	CDS	-
m6A_ID_398821	chr17	56833597	CGGCCACGGTAGCCGCGACGGAGGAGGGGGACCAGGAGCAAGACCCGGAGCCCGAGGAGGA	CGGCCACGGTAGCCGCGACGGAGGAGGGGGACCAGGAGCAAGACCCAGAGCCCGAGGAGGA	PPM1E	ENSG00000175175	protein_coding	CDS	+
m6A_ID_398822	chr14	101195383	CCGGGCAGTGCATTTGCACCGACGGCTGGGACGGGGAGCTCTGTGATAGAGGTTGGCACTC	CCGGGCAGTGCATTTGCACCGATGGCTGGGACGGGGAGCTCTGTGATAGAGGTTGGCACTC	DLK1	ENSG00000185559	protein_coding	CDS	+
m6A_ID_398823	chr20	35068222	TGCCCTCCAAGTGTCCGAGCTGGGAAGAGGACTACACCCCCGTCAGCGACAGCCTCAACGA	TGCCCTCCAAGTGTCCGAGCTGGGAAGAGTACTACACCCCCGTCAGCGACAGCCTCAACGA	DLGAP4	ENSG00000080845	protein_coding	CDS	+
m6A_ID_398824	chr10	124380858	GCTGCCCCCACAAAGGCTGGCTCACCCACAACTGTGGCCATCACGAAGACGCTGGTGTCAT	GCTGCCCCCACAAAGGCTGGCTCACCCACAACTGTGGCCATCACAAAGACGCTGGTGTCAT	DMBT1	ENSG00000187908	protein_coding	CDS	+
m6A_ID_206217	chr7	96637110	ACAGTATCTGGCCCTTCCAGAGAGAGCCGAACTGGCAGCTTCCTTAGGACTGACACAAACA	ACAGTATCTGGCCCTTCCAGAGAGAGCCAAACTGGCAGCTTCCTTAGGACTGACACAAACA	DLX6	ENSG00000006377	protein_coding	CDS	+
m6A_ID_398825	chr11	7614410	CAGTGCTGCTAGTAATGAAACCTACCAGGAACGCTTGGCACGTCTAGAAGGGGATAAGGAG	CAGTGCTGCTAGTAATGAAACCTACCAGGAATGCTTGGCACGTCTAGAAGGGGATAAGGAG	PPFIBP2	ENSG00000166387	protein_coding	CDS	+
m6A_ID_398826	chr10	61022404	CTTATGATAACTCATAGCATTTCTCTTAGAACTAAAGCTAAAGCTGTCAGAAGAACAAGGG	CTTATGATAACTCATAGCATTTCTCTTATAACTAAAGCTAAAGCTGTCAGAAGAACAAGGG	FAM13C	ENSG00000148541	protein_coding	CDS	-
m6A_ID_398827	chr1	184787809	TTGAGAAAGAGGTGAATGAAGTCAGCCAGAACTTCCAGACCACCAAAGACAGTGTCCAGCT	TTGAGAAAGAGGTGAATGAAGTCAGCCATAACTTCCAGACCACCAAAGACAGTGTCCAGCT	FAM129A	ENSG00000135842	protein_coding	CDS	-
m6A_ID_398828	chr19	49644752	TAGCCAAGCTGACAGGCCCAGGAGACAAGGACCGAAGGAACAAGAGGAAGTGAGTGTGTGT	TAGCCAAGCTGACAGGCCCAGGAGACAAGGATCGAAGGAACAAGAGGAAGTGAGTGTGTGT	PPFIA3	ENSG00000177380	protein_coding	CDS	+
m6A_ID_398829	chr11	70202328	GGATGCCTTGGGACTTAGCAAATTGGGGGGACAGGCTGAAAAAAATCGTAAACTTCAAAAA	GGATGCATTGGGACTTAGCAAATTGGGGGGACAGGCTGAAAAAAATCGTAAACTTCAAAAA	PPFIA1	ENSG00000131626	protein_coding	CDS	+
m6A_ID_398830	chr11	57114102	CTCGGTGGTAACCAAGGTGAAGGGCTCCGGACTCTACGCCAACAGAGTCATGGATGTGTCT	CTCGGTGGTAACCAAGGTGAAGGGCTCCGGATTCTACGCCAACAGAGTCATGGATGTGTCT	P2RX3	ENSG00000109991	protein_coding	CDS	+
m6A_ID_398831	chrX	18842080	CTGTGAGCCAGTGGGCTTTTTGCATGGAGAACATTTTGGGGCTGAACTTACCATGGAGATC	CTGTGAGCCAGTGGGCTTTTTGCATGGATAACATTTTGGGGCTGAACTTACCATGGAGATC	PPEF1	ENSG00000086717	protein_coding	CDS	+
m6A_ID_398832	chrX	18797171	CAGAGAGGAACCCGTATGTTTTTAATGGTGACTTTGTAGATCGAGGAAAGAATTCCATAGA	CAGAGAGGAACCCGTATGTTTTTAATGGTGACTTTGTAGATCGAGGAAATAATTCCATAGA	PPEF1	ENSG00000086717	protein_coding	CDS	+
m6A_ID_398833	chr22	46627873	AATTCGCCAAGGCCATCCCAGGCTTCGCAAACTTGGACCTGAACGATCAAGTGACATTGCT	AATTCGCCAAGGCCATCCCAGGCTTCACAAACTTGGACCTGAACGATCAAGTGACATTGCT	PPARA	ENSG00000186951	protein_coding	CDS	+
m6A_ID_398834	chr7	113522340	AAGAATCATCAGTAACATCAGAAGAAAATAACTTTGAGAATCCAAAGAATACAGGTAATAT	AAGAATCATCAGTAACATCAGAAGAAAATAACTTTGATAATCCAAAGAATACAGGTAATAT	PPP1R3A	ENSG00000154415	protein_coding	CDS	-
m6A_ID_398835	chr7	31736673	GATCCCTGTTCTTCATAACACTGACCTGGAACAGAAAAAGCCAAGGAGAAAAGACACACCT	GATCCCTGTTCTTCATAACACTGACCTGGAACAGAAAAAGCCAAGGATAAAAGACACACCT	PPP1R17	ENSG00000106341	protein_coding	CDS	+
m6A_ID_398836	chr20	37531371	GGGTGGCTCCTGAGCAGCAGATGATTGCGGACATCCACTGCATGATCGCAGCGGGCCAGGA	GGGTGGCTCCTGAGCAGCAGATGATTGCGGACATCCACTGCATGATTGCAGCGGGCCAGGA	PPP1R16B	ENSG00000101445	protein_coding	CDS	+
m6A_ID_398837	chr8	82439313	TAGATAAGGAGTCCCTGATTCAAGTTCAGGACTGGGATGGCAAAGAAACCACCATAACGAG	TAGATAAGGAGTCCCTGATTCAAGTTCAGGAATGGGATGGCAAAGAAACCACCATAACGAG	FABP12	ENSG00000197416	protein_coding	CDS	-
m6A_ID_398838	chr2	88424076	GACAGTGGTTCAGTTGGAAGGTGACAATAAACTGGTGACAACTTTCAAAAACATCAAGTCT	GACAGTGGTTCAGTTGGAAGGTGACAATAAAATGGTGACAACTTTCAAAAACATCAAGTCT	FABP1	ENSG00000163586	protein_coding	CDS	-
m6A_ID_398839	chr7	42006128	TCACTATGCTGAACATGCTCAACAGAAGGGACAGCAGCGCCAGCACCATCAGCTCGGCCTA	TCACTATGCTGAACATGCTCAACAGAAGGAACAGCAGCGCCAGCACCATCAGCTCGGCCTA	GLI3	ENSG00000106571	protein_coding	CDS	-
m6A_ID_398840	chr12	75807437	TTGTGCTGTTACTCCATGTTCAAAAATTGGACATATTATACATGCAGCAATTTTCATATGC	TTGTGCTGTTACTCCATGTTCAAAAATTGGGCATATTATACATGCAGCAATTTTCATATGC	GLIPR1L2	ENSG00000180481	protein_coding	CDS	+
m6A_ID_398841	chr8	99042789	CCACAAACAAGCATCTCTTCTATGCCGAAGACTTCAGCACAATGGATGAGATAAGTGAAAA	CCACAAACAAGCATCTCTTCTATGCCGAAGACCTCAGCACAATGGATGAGATAAGTGAAAA	MATN2	ENSG00000132561	protein_coding	CDS	+
m6A_ID_398842	chr13	39613309	AGGAACTTTACTTTTGCAGTTTCCTGGAGAACTGAGAAAATTCTTTACCGGCTGGATGTGG	AGGAACTTTACTTTTGCAGTTTCCTGGAGAGCTGAGAAAATTCTTTACCGGCTGGATGTGG	NHLRC3	ENSG00000188811	protein_coding	CDS	+
m6A_ID_166649	chr3	186978654	GGAGAGGCTTTACCTGCCCTACAGATGTGGACGAGTGCAAGGAGAGGGAGGACGAGGAGCT	GGAGAGGCTTTACCTGCCCTACAGATGTGGATGAGTGCAAGGAGAGGGAGGACGAGGAGCT	MASP1	ENSG00000127241	protein_coding	CDS	-
m6A_ID_398843	chr5	14687709	TTGGACTGAAATTTGATGGGAAGAATGAGGACCTGGTTGATAAAATTAAAGAGTCCCTTAC	TTGGACTGAAATTTGATGGGAAGAATGAGGACATGGTTGATAAAATTAAAGAGTCCCTTAC	FAM105B	ENSG00000154124	protein_coding	CDS	+
m6A_ID_398844	chr5	16067591	AACAGCTCGGGGGAGGTTGTGATGAGAGTGACTTCAGTGTGACAAAAGCATAAGATGATGC	AACAGCTTGGGGGAGGTTGTGATGAGAGTGACTTCAGTGTGACAAAAGCATAAGATGATGC	2019-03-11	ENSG00000183654	protein_coding	CDS	-
m6A_ID_398845	chr13	20717300	GCATCTTGGTGCTGGGGGCCGCGGCGGAGGACGTGTGGGGCGATGAGCAGTCAGACTTCAC	GCATCTTGGTGCTGGGGGCCGCGGCGGAGGATGTGTGGGGCGATGAGCAGTCAGACTTCAC	GJA3	ENSG00000121743	protein_coding	CDS	-
m6A_ID_398846	chr17	60814478	CAGTGGTGGGTGTGAGTGGTGGCCCCGAGAACTCACTCAATACTTGAGGACTATTTTTTCC	CAGTGGTGGGTGTGAGTGGTGGCCCCGATAACTCACTCAATACTTGAGGACTATTTTTTCC	RP11-156L14.1	ENSG00000265702	antisense	Exon	+
m6A_ID_398847	chr12	79988181	AGTAGTAAGAGAAAGACAAGAAAACCTAAGACTTGTGAGACTGATGCAAGATAAAGAGGAA	AGTAGTAAGAGAAAGACAAGAAAACCTAAAACTTGTGAGACTGATGCAAGATAAAGAGGAA	PAWR	ENSG00000177425	protein_coding	CDS	-
m6A_ID_398848	chr12	102572526	GATGAGGAAAACACAATCCATCATCATGGAACGTCTATTCTTACACTTTTTAGGTAAGTTA	GATGAGGAAAACACAATCCATCATCATGGAACGTTTATTCTTACACTTTTTAGGTAAGTTA	PARPBP	ENSG00000185480	protein_coding	CDS	+
m6A_ID_398849	chr8	144803740	ACCCCACAGAGTCCCCCCGTGCAGCCAAGAACGTTCCCAGGCAGAACTCCGCTCCCCTGCT	ACCCCACAGAGTCCCCCCGTGCAGCCAATAACGTTCCCAGGCAGAACTCCGCTCCCCTGCT	MAPK15	ENSG00000181085	protein_coding	CDS	+
m6A_ID_398850	chr22	22153410	ATCCTGTTTTTTTTCTCTCTTAGATCTGTGACTTTGGCCTGGCCCGTGTTGCAGATCCAGA	ATCCTGTTTTTTTTCTCTCTTAGATCTGTGGCTTTGGCCTGGCCCGTGTTGCAGATCCAGA	MAPK1	ENSG00000100030	protein_coding	CDS	-
m6A_ID_398851	chr18	70526173	CTTTTCTCCAATAATTGGACGTTTCTGTGGACAACAAAATCCACCTGTCATAAAATCCAGT	CTTTTCTCCAATAATTGGACGTTTCTGTGAACAACAAAATCCACCTGTCATAAAATCCAGT	NETO1	ENSG00000166342	protein_coding	CDS	-
m6A_ID_398852	chr18	22029901	ACTGTGCCAGAAACATACTAGTGGAAAAGAACTACACAAATTCACCTGTAAGTGGCTCTTC	ACTGTGCCAGAAACATACTAGTGGAAAATAACTACACAAATTCACCTGTAAGTGGCTCTTC	IMPACT	ENSG00000154059	protein_coding	CDS	+
m6A_ID_398853	chr12	55420233	TCCCTTTTCCAGAGTCTGGAAATGTCAAAAACTTTTGTAAAATCCAAGGAGATGGGAGAGC	TCCCTTTTCCAGAGTCTGGAAATGTCAAAAACGTTTGTAAAATCCAAGGAGATGGGAGAGC	NEUROD4	ENSG00000123307	protein_coding	CDS	+
m6A_ID_398854	chr15	69561316	GTATGACTTAAAAGAAACTGCAGGGGAAAAACTCGGAAAAGAAGCAAGGTCCTTGTATGAG	GTATGACTTAAAAGAAACTGCAGGGGAAAAACTTGGAAAAGAAGCAAGGTCCTTGTATGAG	GLCE	ENSG00000138604	protein_coding	CDS	+
m6A_ID_398855	chr6	65596690	TGAACCTGAGTACCATGGGCCCTTCTGTGAACTTGATGTAAATAAATGTAAAATCTCACCT	TGAACCTGAGTACCATGGGCCCTTCTGTGAACGTGATGTAAATAAATGTAAAATCTCACCT	EYS	ENSG00000188107	protein_coding	CDS	-
m6A_ID_398856	chr10	105046868	AGATGGCACGCCACCTTCGGGAATACCAGGACTTGCTCAATGTCAAAATGGCTCTTGACAT	AGATGGCACGCCACCTTCGGGAATACCAGTACTTGCTCAATGTCAAAATGGCTCTTGACAT	INA	ENSG00000148798	protein_coding	CDS	+
m6A_ID_398857	chr16	14702939	AGGATTTATTACAAAGTGAAGAAAACAAGAACTTGGATTTAGAGCCATGTACCGGGTTAGT	AGGATTTATTACAAAGTGAAGAAAACAATAACTTGGATTTAGAGCCATGTACCGGGTTAGT	PARN	ENSG00000140694	protein_coding	CDS	-
m6A_ID_272266	chr13	113803323	AGCACAACCGGTTCACAAAGGAGACCTATGACTTCGACATCGCCGTGCTCCGGCTCAAGAC	AGCACAACCGGTTCACAAAGGAGACCTATGACTTTGACATCGCCGTGCTCCGGCTCAAGAC	F10	ENSG00000126218	protein_coding	CDS	+
m6A_ID_398858	chr13	37576632	TTTATATAAACATATTTATTTAGAAAGAGAACTGCCGTCCTGATGGAAGAGAACTTGGTGA	TTTATATAAACATATTTATTTAGAAAGATAACTGCCGTCCTGATGGAAGAGAACTTGGTGA	EXOSC8	ENSG00000120699	protein_coding	CDS	+
m6A_ID_398859	chr2	206480203	TTTCCAGGGGAGGACCCGCAGATCCTGTAGACTATCTGCCAGCAGCACCTCGGGGGCTCTA	TTTCCAGGGGAGGACCCGCAGATCCTGTAGACTATCTGCCAGCAGCACCTTGGGGGCTCTA	PARD3B	ENSG00000116117	protein_coding	CDS	+
m6A_ID_398860	chr12	110989691	ATTCTCAGGGACTTTAATGCGGACGTGTGAACGTTTAGTAAAAGAAGGACGGTTCGTACCT	ATTCTCAGGGACTTTAATGCGGACGTGTGAACATTTAGTAAAAGAAGGACGGTTCGTACCT	PPTC7	ENSG00000196850	protein_coding	CDS	-
m6A_ID_398861	chr4	80328120	TCCAAACCCGAGAGATTTTGGAAGCCATGAACCGTGACTGTGGAATTCCACTTCGTCATTT	TCCAAACCCGAGAGATTTTGGAAGCCATGAACCGTGACTGTGGAATTCCACTTTGTCATTT	GK2	ENSG00000196475	protein_coding	CDS	-
m6A_ID_398862	chr13	58209031	TGGAGGAGAGGAACGCCATGAACGTCATGAACGTGGTGAGCAGCCCCTCCCTGGCCACCTC	TGGAGGAGAGGAACGCCATGAACGTCATGAACATGGTGAGCAGCCCCTCCCTGGCCACCTC	PCDH17	ENSG00000118946	protein_coding	CDS	+
m6A_ID_398863	chr13	58208527	TGGTGAGCACTGTGCGCGCCCTAGACAGCGACTTCGGCGAGAGCGGGCGTCTCACCTACGA	TGGTGAGCACTGTGCGCGCCCTAGACAGTGACTTCGGCGAGAGCGGGCGTCTCACCTACGA	PCDH17	ENSG00000118946	protein_coding	CDS	+
m6A_ID_398864	chrY	4925491	CGTAGGCATAAACGGAGTTCAAAACTACGAACTAATTAAGGTGCGTTTTAAAATCACTTTG	CGTAGGCATAAACGGAGTTCAAAACTACAAACTAATTAAGGTGCGTTTTAAAATCACTTTG	PCDH11Y	ENSG00000099715	protein_coding	CDS	+
m6A_ID_159077	chr3	51994285	AATGGTGGAAATGTCTCCAGGCCTCCAGTGACCCTGCGCCTTGTCATCCCTGCCAGTCAGT	AATGGTGGAAATGTCTCCAGGCCTCCAGTGACTCTGCGCCTTGTCATCCCTGCCAGTCAGT	PCBP4	ENSG00000090097	protein_coding	CDS	-
m6A_ID_398865	chr4	134072851	GCATGAGCGTCTTCACCTACGTTTCTATCAACTCTGAGAACGGCTACTTGTACGCCCTGCG	GCATGAGCGTCTTCACCTACGTTTCTATGAACTCTGAGAACGGCTACTTGTACGCCCTGCG	PCDH10	ENSG00000138650	protein_coding	CDS	+
m6A_ID_398866	chr9	34657080	TTGTCTCCTGCCAAGCAGCCGACTATGAGAACTTCTCTTGCACTTGGAGTCCCAGCCAGAT	TTGTCTCCTGCCAAGCAGCCGACTATGATAACTTCTCTTGCACTTGGAGTCCCAGCCAGAT	GALT,IL11RA	ENSG00000258728,ENSG00000137070	protein_coding,protein_coding	CDS,CDS	+
m6A_ID_398867	chr22	17585667	TGCCTCAATGACTGCCTCAGACACTCCGCGACTGTTTCCTGCCCAGAAATGCCAGACACTC	TGCCTCAATGACTGCCTCAGACACTCCACGACTGTTTCCTGCCCAGAAATGCCAGACACTC	IL17RA	ENSG00000177663	protein_coding	CDS	+
m6A_ID_398868	chr5	179751819	TCCACAGAACAGATCCCTATCTTATACAGGACGTGTAAGTTTCTCAAGAAGTACCGGAACA	TCCACAGAACAGATCCCTATCTTATACAGGATGTGTAAGTTTCTCAAGAAGTACCGGAACA	GFPT2	ENSG00000131459	protein_coding	CDS	-
m6A_ID_398869	chrX	103498874	TCACGCAGTTTCAGCTGCAGGAGCTAGAGAACTTTTTCGATGAATCTCAATATCCCGACGT	TCACGCAGTTTCAGCTGCAGGAGCTAGATAACTTTTTCGATGAATCTCAATATCCCGACGT	ESX1	ENSG00000123576	protein_coding	CDS	-
m6A_ID_398870	chr11	128359232	GTAAAGACTGCTTTCTCGAGCTGGCCCCAGACTTTGTTGGGGACATCTTATGGGAACATCT	GTAAAGACTGCTTTCTCGAGCTGGCCCCAGACATTGTTGGGGACATCTTATGGGAACATCT	ETS1	ENSG00000134954	protein_coding	CDS	-
m6A_ID_184281	chr5	140038631	AACGGGAGCGTGATCGGGAAAGAGACAGAGACCGTGACCGAGAGCGAGAGCGAGAACGAGA	AACGGGAGCGTGATCGGGAAAGAGACAGAGACTGTGACCGAGAGCGAGAGCGAGAACGAGA	IK	ENSG00000113141	protein_coding	CDS	+
m6A_ID_398871	chr8	75274207	ACAAGAAGCATACATTGCAAAACAGAAACGACTTAAAGTAAGCCAATCAGCTGTCCTCAGT	ACAAGAAGCATACATTGCAAAACAGAAACAACTTAAAGTAAGCCAATCAGCTGTCCTCAGT	GDAP1	ENSG00000104381	protein_coding	CDS	+
m6A_ID_398872	chr4	76841095	ATCTGCCATCAAGGCCCTTAATGCTACAGGACAAGCAAACCTCAGCCTGGAGGCACTTTTC	ATCTGCCATCAATGCCCTTAATGCTACAGGACAAGCAAACCTCAGCCTGGAGGCACTTTTC	NAAA	ENSG00000138744	protein_coding	CDS	-
m6A_ID_398873	chr6	152163848	AGGAGACTCGCTACTGTGCAGTGTGCAATGACTATGCTTCAGGCTACCATTATGGAGTCTG	AGGAGACTCGCTACTGTGCAGTGTGCAATAACTATGCTTCAGGCTACCATTATGGAGTCTG	ESR1	ENSG00000091831	protein_coding	CDS	+
m6A_ID_398874	chr12	55759672	TACAGTAGCTGTATCTTCATGTACATTAAGACTTCTGCCAGAGAAAGGGTGACTTTAAGCA	TACAGTAGCTGTATCTTCATGTACATTAAGACTTCTGCCAGAGAAAGGGTGACTTTTAGCA	OR6C75	ENSG00000187857	protein_coding	CDS	+
m6A_ID_398875	chr13	41899965	AGAAATGTATGAGAAACAAATATGTGATAAACTTTTGGTGGAAGAAATTAAAGGTAAGTTG	AGAAATGTATGAGAAACAAATATGTGATACACTTTTGGTGGAAGAAATTAAAGGTAAGTTG	NAA16	ENSG00000172766	protein_coding	CDS	+
m6A_ID_398876	chr4	5798890	GAAGAAGCACCTCCTGCAGGAGCTGCGGGAACAGCGTGCACTGGAGCAGGGGTCCTCCCAG	GAAGAAGCACCTCCTGCAGGAGCTGCGGGAACAGTGTGCACTGGAGCAGGGGTCCTCCCAG	EVC	ENSG00000072840	protein_coding	CDS	+
m6A_ID_398877	chr1	59165687	CTGAAGAGGCGGATGTGGATATCGAAGGGGACGTGGTAGCGGCGGCGGGGGCACAGCCAGG	CTGAAGAGGCGGATGTGGATATCGAAGGGAACGTGGTAGCGGCGGCGGGGGCACAGCCAGG	MYSM1	ENSG00000162601	protein_coding	CDS	-
m6A_ID_398878	chr8	2040264	TGCAGTGGGACCGACCTAAGCATGAGGAGGACCTGCTGGGCTACTACGTGGACTGCTGTGT	TGCAGTGGGACCGACCTAAGCATGAGGAGAACCTGCTGGGCTACTACGTGGACTGCTGTGT	MYOM2	ENSG00000036448	protein_coding	CDS	+
m6A_ID_398879	chr3	129195579	TTTTCAGCACAGTCCATGGGCTTTACAAGGACCGCTATGCCTACAGGGATAGCATGACTGA	TTTTCAGCACAGTCCATGGGCTTTACAAGGACCACTATGCCTACAGGGATAGCATGACTGA	IFT122	ENSG00000163913	protein_coding	CDS	+
m6A_ID_398880	chr1	155205517	ACAGTCCCATCATTGTAGACATCACCAAGGACACGTTTTACAAACAGCCCATGTTCTACCA	ACAGTCCCATCATTGTAGACATCACCAAGCACACGTTTTACAAACAGCCCATGTTCTACCA	GBA	ENSG00000177628	protein_coding	CDS	-
m6A_ID_398881	chr15	65667721	CCCCAATGCAGGTCTTGGCCACTCTGCTGAACTGGCATTTGCTGTGGAGCCAAGTGATGAT	CCCCAATGCAGGTCTTGGCCACTCTGCTAAACTGGCATTTGCTGTGGAGCCAAGTGATGAT	IGDCC3	ENSG00000174498	protein_coding	CDS	-
m6A_ID_398882	chrX	153699920	TGGTGGAGCAGTCCCGCCTCCACGCCAGCGACTTCAGCGTCCTGAGTGCGCTCAACGAGCT	TGGTGGAGCAGTCCCGCCTCCATGCCAGCGACTTCAGCGTCCTGAGTGCGCTCAACGAGCT	PLXNA3	ENSG00000130827	protein_coding	CDS	+
m6A_ID_398883	chr17	30621389	TGCAGGTAACTCATCCACGTTACTTGAAGAACTCCCTGGTTTACCACCCACAGCTGCGAGC	TGCAGGTAACTCATCCACGTTACTTGAAGAGCTCCCTGGTTTACCACCCACAGCTGCGAGC	RHBDL3	ENSG00000141314	protein_coding	CDS	+
m6A_ID_398884	chr11	55798145	CTACAGCAATCACTCCTAAAATGCTGGCAAACTTCTTGGCATCCAGGAAAAGCATCTCTCC	CTACAGCAATCACTCCTAAAATGCTGACAAACTTCTTGGCATCCAGGAAAAGCATCTCTCC	OR5AS1	ENSG00000181785	protein_coding	CDS	+
m6A_ID_398885	chr12	15073968	TTTTTGTGTTATCCAGGTAGACAATGAACAACTGAATTTAGAGGACGAAGACATTGAAAGC	TTTTTGTGTTATCCAGGTAGACAATGAAGAACTGAATTTAGAGGACGAAGACATTGAAAGC	ERP27	ENSG00000139055	protein_coding	CDS	-
m6A_ID_398886	chr3	151163703	AGAGAACAGGAGCCTCAAAAGAAGAACAGGACTGACCCAAACATCTCTCCAGACCAGAGTT	AGAGAACAGGAGCCTCAAAAGAAGAACATGACTGACCCAAACATCTCTCCAGACCAGAGTT	IGSF10	ENSG00000152580	protein_coding	CDS	-
m6A_ID_398887	chr19	13007743	CAACCCTACAGGGTCCCTTCGGCTGCCTGAACAACGCCCGGTACGGCATCGCGTGGGGCGT	CAACCCTACAGGGTCCCTTCGGCTGCCTGAACAATGCCCGGTACGGCATCGCGTGGGGCGT	GCDH	ENSG00000105607	protein_coding	CDS	+
m6A_ID_398888	chr3	185542653	CTTTGGGGACAGGAAGCTGCCCCTGGCGGGACAGGTCCTGCTGAAGTCCGGCTACGCCTTC	CTTTGGGGACAGGAAGCTGCCCCTGGCGGAACAGGTCCTGCTGAAGTCCGGCTACGCCTTC	IGF2BP2	ENSG00000073792	protein_coding	CDS	-
m6A_ID_398889	chr15	65703612	TCCTGGGCCCAGAGCAGGCTGCAGTGCTAAACTGTAGCCTGGGGGCTGCTGCCGCTGGACC	TCCTGGGCCCAGAGCAGGCTGCAGTGCTTAACTGTAGCCTGGGGGCTGCTGCCGCTGGACC	IGDCC4	ENSG00000103742	protein_coding	CDS	-
m6A_ID_398890	chr1	6534582	TTGCGCTGGGCAAAGTGGACATCTACCTGGACCAGTCCAACACACCCCTGTCCCTCACCTT	TTGCGCTGGGCAAAGTGGACATCTACCTGGACCATTCCAACACACCCCTGTCCCTCACCTT	PLEKHG5	ENSG00000171680	protein_coding	CDS	-
m6A_ID_398891	chr15	99452108	GCCAAAGCAAAGGGGACATAAACACCAGGAACAACGGGGAGAGAGCCTCCTGTGAGTGACA	GCCAAAGCAAAGGGGACATAAACACCAGGAACAATGGGGAGAGAGCCTCCTGTGAGTGACA	IGF1R	ENSG00000140443	protein_coding	CDS	+
m6A_ID_324387	chr19	11527627	AGCGGCTGGTGGGAGAGTTGGTGTTTGGAGACCGTGAGCAGGACCCCAGCTTCATGCCCGC	AGCGGCTGGTGGGAGAGTTGGTGTTTGGAGACTGTGAGCAGGACCCCAGCTTCATGCCCGC	RGL3	ENSG00000205517	protein_coding	CDS	-
m6A_ID_398892	chr1	89844116	TACGGGATTTCACTCTGGAGCTGAAGTTGAACGGTCACCCTATCACAGAAGATGAATACCT	TACGGGATTTCACTCTGGAGCTGAAGTTGAATGGTCACCCTATCACAGAAGATGAATACCT	GBP6	ENSG00000183347	protein_coding	CDS	+
m6A_ID_398893	chr2	68385616	GATATTTACTCCTATTGTGGAACATTTGGGACTTCAGATACGCTTTAACTTGAAATCAAGG	GATATTTACTCCTATTGTGGAACATTTGAGACTTCAGATACGCTTTAACTTGAAATCAAGG	PNO1	ENSG00000115946	protein_coding	CDS	+
m6A_ID_398894	chr1	79106792	GACAACTTTTTAAACATGAGTAGATCTATGACTTCTCAAAGCCGGGTAAAAAATGCTGATC	GACAACTTTTTAAACATGAGTAGATCTATGACTTTTCAAAGCCGGGTAAAAAATGCTGATC	IFI44L	ENSG00000137959	protein_coding	CDS	+
m6A_ID_398895	chr7	142566290	AGTGCGCCAGGGCCGCCTGCAGCCACGGGGACGGAGGGAGCAGACTGTGGCCATCCAGGCC	AGTGCGCCAGGGCCGCCTGCAGCCACGGGGATGGAGGGAGCAGACTGTGGCCATCCAGGCC	EPHB6	ENSG00000106123	protein_coding	CDS	+
m6A_ID_357166	chrX	151818309	CATATCCCTCAGTTCACTTTCCTGGGAAGGACGATTACTAGCAAGGAGGTGTATTTCTACA	CATATCCCTCAGTTCACTTTCCTGGGAAGGATGATTACTAGCAAGGAGGTGTATTTCTACA	GABRQ	ENSG00000147402	protein_coding	CDS	+
m6A_ID_398896	chr2	133540009	GGAAGGCATCCAGATGCCTCTGCAACCGCGACTGATGCTGTGAGTTCAGAAGCCCCCCTCT	GGAAGGCATCCAGATGCCTCTGCAACCGTGACTGATGCTGTGAGTTCAGAAGCCCCCCTCT	NCKAP5	ENSG00000176771	protein_coding	CDS	-
m6A_ID_398897	chr3	97454886	CAGAAGGAGAGAAATCACAGACCAAAATTTACTGACATTGTCAGCTTCCTTGACAAACTGA	CAGAAGGAGAGAAATCACAGACCAAAATTGACTGACATTGTCAGCTTCCTTGACAAACTGA	EPHA6	ENSG00000080224	protein_coding	CDS	+
m6A_ID_398898	chr2	26760612	GGCAATCCTTCTACTCTCGGGTCCTGGAGAACTGTGAGGATGTGGCTGACTTTGATGAGGT	GGCAATCCTTCTACTCTCGGGTCCTGGATAACTGTGAGGATGTGGCTGACTTTGATGAGGT	OTOF	ENSG00000115155	protein_coding	CDS	-
m6A_ID_263494	chr12	76881295	GGAGGTTTGGCAGATGGAGAACCTGATCGAACTTCGGTGAGTAGTTCATATATGACATAGG	GGAGGTTTGGCAGATGGAGAACCTGATCAAACTTCGGTGAGTAGTTCATATATGACATAGG	OSBPL8	ENSG00000091039	protein_coding	CDS	-
m6A_ID_398899	chr17	34072926	TGGTGCTACAAGTGGAAGTCCCAGGACAGAACTTGGGAGAGACCCCATCCCACTAAGGGCC	TGGTGCTACAAGTGGAAGTCCCAGGACAAAACTTGGGAGAGACCCCATCCCACTAAGGGCC	GAS2L2	ENSG00000132139	protein_coding	CDS	-
m6A_ID_270268	chr13	47409738	CCATGCCAATACCAGTCTTTGGGCTACAGGACGATTCGAAGGTCTTTAAGGAGGGGAGTTG	CCATGCCAATACCAGTCTTTGGGCTACAGGATGATTCGAAGGTCTTTAAGGAGGGGAGTTG	HTR2A	ENSG00000102468	protein_coding	CDS	-
m6A_ID_398900	chr2	15608580	AGTTCCTGAAAATGTGGATGCTGCAAAAGAACTGCTTCAGTATGGATTAAAAGGCACAGAC	AGTTCCTGAAAATGTGGATGCTGCAAAACAACTGCTTCAGTATGGATTAAAAGGCACAGAC	NBAS	ENSG00000151779	protein_coding	CDS	-
m6A_ID_207734	chr7	103824459	TGGGGTAGCAAGTGAACGTGATACTCGCAAACTGTGGAGAAATATTGAACCTCATTTGAAG	TGGGGTAGCAAGTGAACGTGATACTCACAAACTGTGGAGAAATATTGAACCTCATTTGAAG	ORC5	ENSG00000164815	protein_coding	CDS	-
m6A_ID_398901	chr12	78579415	TTTGCTAGATGATGCTGGTGATGCAACTGGACATAAAGATGGCCGCAGTGTGAAAATTATA	TTTGCTAGATGATGCTGGTGATGCAACTGGACACAAAGATGGCCGCAGTGTGAAAATTATA	NAV3	ENSG00000067798	protein_coding	CDS	+
m6A_ID_398902	chr11	56511092	GGAAACATGACCTTGGTTATCTTAATCCGAACTGATTCCCACTTGCATACACCTATGTACT	GGAAACATGACCTTGGTTATCTTAATCCAAACTGATTCCCACTTGCATACACCTATGTACT	OR9G4	ENSG00000172457	protein_coding	CDS	-
m6A_ID_398903	chr12	78443821	GAAGAATGAGAACAGTTAAAAACATAGCAGACTTGAGGCAGAATTTAGAAGAGACTATGTC	GAAGAATGAGAACAGTTAAAAACATAGCATACTTGAGGCAGAATTTAGAAGAGACTATGTC	NAV3	ENSG00000067798	protein_coding	CDS	+
m6A_ID_398904	chr15	26812867	TTGTCTGTTTCCCATAGGTGCCTATCCTCGACTGTCACTGAGCTTTCGGTTGAAGAGGAAC	TTGTCTGTTTCCCATAGGTGCCTATCCTCGACTGTCACTGAGCTTTCAGTTGAAGAGGAAC	GABRB3	ENSG00000166206	protein_coding	CDS	-
m6A_ID_398905	chrX	24735476	AGTCAGGGGCAATGGAGTTTGAAGATGGTGACTTTGATGAGCCCATGGAAGTTGAAGAGGT	AGTCAGGGGCAATGGAGTTTGAAGATGGTGAGTTTGATGAGCCCATGGAAGTTGAAGAGGT	POLA1	ENSG00000101868	protein_coding	CDS	+
m6A_ID_398906	chr1	43917357	ACATATTCCACTGGCAGATCATGGATGGGAACCTGACAGGAAACATCCGGGAGTTCCTGCC	ACATATTCCACTGGCAGATCATGGATGGGGACCTGACAGGAAACATCCGGGAGTTCCTGCC	HYI	ENSG00000178922	protein_coding	CDS	-
m6A_ID_398907	chr19	9297217	CACCTCTCCGTCGTTTCTTTATTTTATGGGACAGGCATTGGGGTCCACTTCACTTCTGCGG	CACCTCTCCGTCGTTTATTTATTTTATGGGACAGGCATTGGGGTCCACTTCACTTCTGCGG	OR7D2	ENSG00000188000	protein_coding	CDS	+
m6A_ID_398908	chr16	71103344	TAATACCTCTTTGATCCCCATGACTTACAAACTGCGTATCCCTGGGGATGGCCTTGGCCAT	TAATACCTCTTTGATCCCCATGACTTGCAAACTGCGTATCCCTGGGGATGGCCTTGGCCAT	HYDIN	ENSG00000157423	protein_coding	CDS	-
m6A_ID_398909	chr9	101304262	GATAAGAAAAAATACCCTTATTTCTTTCGGACCGTCCCATCAGACAATGCGGTGAATCCAG	GATAAGAAAAAATACCCTTATTTCTTTCGGACCATCCCATCAGACAATGCGGTGAATCCAG	GABBR2	ENSG00000136928	protein_coding	CDS	-
m6A_ID_398910	chrX	86890581	CTTTTTATCTAGATTATATGCTATTGGTGGACGTGATGGAAGTTCCTGCCTCAAATCAATG	CTTTTTATCTAGATTATATGCTATTGGTGGACGTTATGGAAGTTCCTGCCTCAAATCAATG	KLHL4	ENSG00000102271	protein_coding	CDS	+
m6A_ID_398911	chr19	4318474	AAGGCTCGCGAGAAAGATGGCAAGGGGCGGACGGCGTCTCCCATCAACTCCCCAGCCAGGT	AAGGCTCGCGAGAAAGATGGCAAGGGGCGGACGGCATCTCCCATCAACTCCCCAGCCAGGT	FSD1	ENSG00000105255	protein_coding	CDS	+
m6A_ID_398912	chr14	44975770	TCTCAGCAGACCAGCCGTACAGGATACTGGACCATGATGAACATCCCCCCTGTAGAAAAAG	TCTCAGCAGACCAGCCGTACAGGATACTGGATCATGATGAACATCCCCCCTGTAGAAAAAG	FSCB	ENSG00000189139	protein_coding	CDS	-
m6A_ID_398913	chr14	44975770	TCTCAGCAGACCAGCCGTACAGGATACTGGACCATGATGAACATCCCCCCTGTAGAAAAAG	TCTCAGCAGACCAGCCGTACAGGATACTGGCCCATGATGAACATCCCCCCTGTAGAAAAAG	FSCB	ENSG00000189139	protein_coding	CDS	-
m6A_ID_398914	chr1	152192775	GGGCAGTCTCCCAGCTCCGGCCAACATGGGACTGGCTTTGGTCGATCTTCCAGCAGTGGCC	GGGCAGTCTCCCAGCTCCGGCCAACATGGTACTGGCTTTGGTCGATCTTCCAGCAGTGGCC	HRNR	ENSG00000197915	protein_coding	CDS	-
m6A_ID_398915	chr8	104337561	CATACAACATGATGGCCGGAACCAAGAAAAACTAAAGAAATTTATGATTCGAATTGGAGTC	CATACAACATGATGGCCGGAACCAAGAAAAACTAAATAAATTTATGATTCGAATTGGAGTC	FZD6	ENSG00000164930	protein_coding	CDS	+
m6A_ID_398916	chr14	102550320	CTCAGTGCATTTGGTTTATATTTTTTTCAGACTTCATTAGAGGGGTGGTAGACTCGGAGGA	CTCAGTGCATTTGGTTTATATTTTTTTCAGACTTCATTAGAGGGGTGGTAGACTTGGAGGA	HSP90AA1	ENSG00000080824	protein_coding	CDS	-
m6A_ID_398917	chr12	130648620	TGATCCTGGTCATGCGCAGGGTGGCGGGGGACGAGCTCACCGGGGTCTGCTACGTGGGCAG	TGATCCTGGTCATGCGCAGGGTGGCGGGGGACAAGCTCACCGGGGTCTGCTACGTGGGCAG	FZD10	ENSG00000111432	protein_coding	CDS	+
m6A_ID_398918	chr3	47308710	GGATTATAGCCTCCCACACTATGAACAAAAACTCTTCCAGATCACACTGCATTTTCACCAT	GGATTATAGCCTCCCACACTATGAACAAACACTCTTCCAGATCACACTGCATTTTCACCAT	KIF9	ENSG00000088727	protein_coding	CDS	-
m6A_ID_398919	chr10	7820917	TATATTCAGTACATAGACAGGGACCCAGAAACTATCCGCCGGCAACTGGAACTGGAGAAAA	TATATTCAGTACATAGACAGGGACCCAGACACTATCCGCCGGCAACTGGAACTGGAGAAAA	KIN	ENSG00000151657	protein_coding	CDS	-
m6A_ID_398920	chr13	70281762	GAATCCTATGACCCACAAACTAATGAGTGGACACAGGTAAGATTGTCATCAGCATAATTCA	GAATCCTATGACCCACACACTAATGAGTGGACACAGGTAAGATTGTCATCAGCATAATTCA	KLHL1	ENSG00000150361	protein_coding	CDS	-
m6A_ID_398921	chr19	36317545	GGTTCTAACTCCACTTTTTGCCTGTCAGGGACCCTGGGACCTCCACTGGCCTGAAGACACA	GGTTCTAACTCCACTTTTTGCCTGTCAGGGACCCTGGGACCTCCACTGGCCTGAATACACA	NPHS1	ENSG00000161270	protein_coding	CDS	-
m6A_ID_398922	chr4	48546855	TGCCAAGAATCCTAGCATAAAGAGTGCTGAACAGTTAACTACATTTTTGAAACATGTGGTT	TGCCAAGAATCCTAGCATAAAGAGTGCGGAACAGTTAACTACATTTTTGAAACATGTGGTT	FRYL	ENSG00000075539	protein_coding	CDS	-
m6A_ID_398923	chr17	46804405	CTTTTCCTCCCTCCCTTTCACGCCGCGCAGACTCCAGCGGGCAGCACCCTCCTGACGCCTG	CTTTTCCTCCCTCCCTTTCACGCCGCGCAGACTTCAGCGGGCAGCACCCTCCTGACGCCTG	HOXB13	ENSG00000159184	protein_coding	CDS	-
m6A_ID_398924	chr17	46607732	CCTTCAGAACCTAACACCCCCACGGCCCGGACCTTCGACTGGATGAAGGTTAAGAGAAACC	CCTTCAGAACCTAACACCCCCACGGCCCAGACCTTCGACTGGATGAAGGTTAAGAGAAACC	HOXB1	ENSG00000120094	protein_coding	CDS	-
m6A_ID_398925	chr20	57289130	ACTTCAGCGAGTTCACCTCAGCTGTGGCGGACATGAAGAACTCAGTGGCGGTAGGTTTGGA	ACTTCAGCGAGTTCACCTCAGCTGTGGCAGACATGAAGAACTCAGTGGCGGTAGGTTTGGA	NPEPL1	ENSG00000215440	protein_coding	CDS	+
m6A_ID_398926	chr1	18809603	CGGCTCTGGTACGAGTGCGCCACGTACCGGACGCCTTACCCGGATGCCTTCCAGTGCGCCG	CGGCTCTGGTACGAGTGCGCCACGTACTGGACGCCTTACCCGGATGCCTTCCAGTGCGCCG	KLHDC7A	ENSG00000179023	protein_coding	CDS	+
m6A_ID_398927	chrX	56296686	ACTTGAAGAGAAGACGGATTCACCAATGTGACTTTGCAGGATGCAGCAAAGTGTACACCAA	ACTTGAAGAGAAGACGGATTCACCAATGTGACGTTGCAGGATGCAGCAAAGTGTACACCAA	KLF8	ENSG00000102349	protein_coding	CDS	+
m6A_ID_398928	chr12	54379072	AAATGACATGCCCTCGCAATGTAACTCCGAACTCGTACGCGGAGCCCTTGGCTGCGCCCGG	AAATGACATGCCCTCGCAATGTAACTCCAAACTCGTACGCGGAGCCCTTGGCTGCGCCCGG	HOXC10	ENSG00000180818	protein_coding	CDS	+
m6A_ID_398929	chr6	6002604	ACTACCCGCAGGGCCTGGACGACAAGACGAACATCAAGACCGTGTGCACGTAAGTGTCCTC	ACTACCCGCAGGGCCTGGACGACAAGATGAACATCAAGACCGTGTGCACGTAAGTGTCCTC	NRN1	ENSG00000124785	protein_coding	CDS	-
m6A_ID_398930	chr2	50699557	AGCTAAAGAAACATACAAATCCTTACCAAAACTTGTACATGCCAAAGAAGGCTTTCAAGGC	AGCTAAAGAAACATACAAATCCTTACCAAAACTTGTACATGCCAATGAAGGCTTTCAAGGC	NRXN1	ENSG00000179915	protein_coding	CDS	-
m6A_ID_398931	chr10	21962363	AGTCTCCCCAGGATTTCCTGAGCTTTACAGACTCAGATCTGCGTAATGACAGTTACTCTCA	AGTCTCCCCAGGATTTCCTGAGCTTTACAAACTCAGATCTGCGTAATGACAGTTACTCTCA	MLLT10	ENSG00000078403	protein_coding	CDS	+
m6A_ID_398932	chr5	139245189	CTTCTCCAGATGTCCAAATGGATTCTTCGGACAGAGATGTTTGGAGAAACTGCCTTTGCGA	CTTCTCCAGATGTCCAAATGGATTCTTCAGACAGAGATGTTTGGAGAAACTGCCTTTGCGA	NRG2	ENSG00000158458	protein_coding	CDS	-
m6A_ID_398933	chr7	131060185	TAATTTTTTAATACTTTCTTTATTCCAGGAACATTTTAGTGGACAAACCAAATGACCAATC	TAATTTTTTAATACTTTCTTTATTCCAGTAACATTTTAGTGGACAAACCAAATGACCAATC	MKLN1	ENSG00000128585	protein_coding	CDS	+
m6A_ID_398934	chr3	69244255	CAGGCAAAATGCCAAAGGAGTATCCCCTGAACATAGGCGAGAAGCCTCCTCAGGTCAGAAG	CAGGCAAAATGCCAAAGGAGTATCCCCTCAACATAGGCGAGAAGCCTCCTCAGGTCAGAAG	FRMD4B	ENSG00000114541	protein_coding	CDS	-
m6A_ID_398935	chr7	4794932	TGATCGTGCAGGCCATCTCCTCCGCCCAGGACCGGCAGCTGACCCTGAGCGGGATCTACGC	TGATCGTGCAGGCCATCTCCTCCGCCCAGGACCGACAGCTGACCCTGAGCGGGATCTACGC	FOXK1	ENSG00000164916	protein_coding	CDS	+
m6A_ID_398936	chr16	86612520	ACATCGCGCTCATCGCCATGGCGATCCAGGACGCGCCCGAGCAGAGGGTCACGCTCAACGG	ACATCGCGCTCATCGCCATGGCAATCCAGGACGCGCCCGAGCAGAGGGTCACGCTCAACGG	FOXL1	ENSG00000176678	protein_coding	CDS	+
m6A_ID_398937	chr1	186097282	GCAGGTGAAGATACACACACTGTCAGCCTGACTGTGCATGTTCTCCCCACTTTTACTGAAC	GCAGGTGAAGATACACACACTGTCAGCCTAACTGTGCATGTTCTCCCCACTTTTACTGAAC	HMCN1	ENSG00000143341	protein_coding	CDS	+
m6A_ID_398938	chr16	29809809	AGGGCAGAATGCCAGTGTGCTTGCCTATGGACCCACAGGAGCTGGTGAGGGAGCCAGAAAA	AGGGCAGAATGCCAGTGTGCTTGCCTGTGGACCCACAGGAGCTGGTGAGGGAGCCAGAAAA	KIF22	ENSG00000079616	protein_coding	CDS	+
m6A_ID_398939	chr12	39726178	ACGGGAGGAACTCACAAAAAGACGAGAGAAACTTTCAAAAAGAAGGGAGAAGATAGTCAAG	ACGGGAGGAACTCACAAAAAGACGAGAGAAGCTTTCAAAAAGAAGGGAGAAGATAGTCAAG	KIF21A	ENSG00000139116	protein_coding	CDS	-
m6A_ID_398940	chr2	28627047	CCACCATCAACGCCATCACGACCAGCCAGGACCTGCAGTGGATGGTGCAGCCCACAGTGAT	CCACCATCAACGCCATCACGACCAGCCAAGACCTGCAGTGGATGGTGCAGCCCACAGTGAT	FOSL2	ENSG00000075426	protein_coding	CDS	+
m6A_ID_398941	chr13	39422607	ATTTTTTTGTTACTGTCATAGCTGGAACAGACTATGTGGGCATCAGCCGTAATTTAGATTT	ATTTTTTTGTTACTGTCATAGCTGGAACACACTATGTGGGCATCAGCCGTAATTTAGATTT	FREM2	ENSG00000150893	protein_coding	CDS	+
m6A_ID_398942	chr13	39438549	ACTGAAGTGAAGACTCATTATGGTTTCTTGACTGATGCTACCAAAAATCCAGAAATAATTG	ACTGAAGTGAAGACTCATTATGGTTTATTGACTGATGCTACCAAAAATCCAGAAATAATTG	FREM2	ENSG00000150893	protein_coding	CDS	+
m6A_ID_398943	chr1	74665352	TTCATTTCCTTGCTTTTTCCAAATAGGCAAACTTGTAGCACGTGGAGAATTCTGGGACATA	TTCATTTCCTTGCTTTTTCCAAATAGACAAACTTGTAGCACGTGGAGAATTCTGGGACATA	TNNI3K,FPGT-TNNI3K,FPGT	ENSG00000116783,ENSG00000259030,ENSG00000254685	protein_coding,protein_coding,protein_coding	CDS,CDS,CDS	+
m6A_ID_398944	chr1	183084718	GATGCAGCTGTAAGCCAGGAGTGATGGGGGACAAATGTGACCGTTGCCAGCCTGGATTCCA	GATGCAGCTGTAAGCCAGGAGTGATGGGGGACAAATGTGACCATTGCCAGCCTGGATTCCA	LAMC1	ENSG00000135862	protein_coding	CDS	+
m6A_ID_339937	chr20	43057090	CAACACAATGCCCACTCACCTCAGCAACGGACAGATGTGTGAGTGGCCCCGACCCAGGGGA	CAACACAATGCCCACTCACCTCAGCAACAGACAGATGTGTGAGTGGCCCCGACCCAGGGGA	HNF4A	ENSG00000101076	protein_coding	CDS	+
m6A_ID_398945	chr3	44879813	AGGACCTGGCTCATGCCACTGAGCAGCTGAACATGCTCACAGAGGCCTCAAAAAAACACTC	AGGACCTGGCTCATGCCACTGAGCAGCTGAACATGCTCACAGAGGCCTCAAATAAACACTC	KIF15	ENSG00000163808	protein_coding	CDS	+
m6A_ID_398946	chr4	90856087	TCTTCAAGACTGTATCAAGTCTATCAGAGGACCTCGAAAGCACCAGGCAAATAATTCAAAA	TCTTCAAGACTGTATCAAGTCTATCAGAGGACCTCAAAAGCACCAGGCAAATAATTCAAAA	MMRN1	ENSG00000138722	protein_coding	CDS	+
m6A_ID_398947	chr6	97730346	TGTTTCAGAACATGAAGTAAACAATGGAGAACTGTTCTGCTGCATCGACGTTCCTGACTGA	TGTTTCAGAACATGAAGTAAACAATGGATAACTGTTCTGCTGCATCGACGTTCCTGACTGA	MMS22L	ENSG00000146263	protein_coding	CDS	-
m6A_ID_198241	chr6	143090733	TATACTCTGGCTGCTATGCATAGGCCTGGAACCGGCAAGCTTACATCATCAAGTGCTTGGA	TATACTCTGGCTGCTATGCATAGGCCTGGAACTGGCAAGCTTACATCATCAAGTGCTTGGA	HIVEP2	ENSG00000010818	protein_coding	CDS	-
m6A_ID_398948	chr8	89128857	CTATTCCTCCGGCTGACCCAAGGAAAAATGACAGGCCAAAACCTCCTCGGCCTCCAACCGG	CTATTCCTCCGGCTGACCCAAGGAAAAAGGACAGGCCAAAACCTCCTCGGCCTCCAACCGG	MMP16	ENSG00000156103	protein_coding	CDS	-
m6A_ID_398949	chr17	72350580	CCCCGTCCCGGGCAGTCGGACATCATGGGGACGGCCCCAGGCCCTGGCTGCGTGGCCAGAA	CCCCGTCCCGGGCAGTCGGACATCATGGTGACGGCCCCAGGCCCTGGCTGCGTGGCCAGAA	KIF19	ENSG00000196169	protein_coding	CDS	+
m6A_ID_398950	chr12	39701479	GGAGATGCTTGTTCTGCAAGTACCAGTCGAACAGTAGCTATTCCTTCTGGAGAGAACCAGA	GGAGATGCTTGTTCTGCAAGTACCAGTCAAACAGTAGCTATTCCTTCTGGAGAGAACCAGA	KIF21A	ENSG00000139116	protein_coding	CDS	-
m6A_ID_315840	chr18	6942123	GCAGTCCTTTGACTTCAGCAGAGCGTTCGAACTGCACGGAGTTTTCCTTCATTCCTGTCCT	GCAGTCCTTTGACTTCAGCAGAGCGTTCAAACTGCACGGAGTTTTCCTTCATTCCTGTCCT	LAMA1	ENSG00000101680	protein_coding	CDS	-
m6A_ID_398951	chr12	117962984	TCCATGATGAGGCCGAAGAGTCAGAGGATGACTTCGAGGAGATGAACCTGTCCCTCCTCTC	TCCATGATGAGGCCGAAGAGTCAGAGGATGACTTTGAGGAGATGAACCTGTCCCTCCTCTC	KSR2	ENSG00000171435	protein_coding	CDS	-
m6A_ID_398952	chr12	118105337	CGAGCGCTCCCTCCGCTCCTTCTTTGTGGGACACGCACCTTTCCTGCCTTCCACCCCTCCT	CGAGCGCTCCCTCCGCTCCTTCTTTGTGGGACACACACCTTTCCTGCCTTCCACCCCTCCT	KSR2	ENSG00000171435	protein_coding	CDS	-
m6A_ID_398953	chrX	64749626	TAGAGGAAGAGGATCAAGAGGAAGATAAGAACATTGTTGTTGATGACATCACAGAACAGAA	TAGAGGAAGAGGATCAAGAGGAAGATAATAACATTGTTGTTGATGACATCACAGAACAGAA	LAS1L	ENSG00000001497	protein_coding	CDS	-
m6A_ID_398954	chr17	56353021	CCAGTGAGATGCCCGAGCTCACCTCCATGCACACCCTCTTACTTCGGGAGCACAACCGGCT	CCAGTGAGATGCCCGAGCTCACCTCCATGAACACCCTCTTACTTCGGGAGCACAACCGGCT	MPO	ENSG00000005381	protein_coding	CDS	-
m6A_ID_398955	chr6	150059870	AGTACACTCCATGCTGTAACCTTTCTTCGAACTCCTGAGATTCTTACTGTAAATTCAATTG	AGTACACTCCATGCTGTAACCTTTCTTCAAACTCCTGAGATTCTTACTGTAAATTCAATTG	NUP43	ENSG00000120253	protein_coding	CDS	-
m6A_ID_398956	chr4	113578429	TTAGTTAATCACCAAAGCTGAAAAGATTAGACTGGCAAAGACTCAACAAGCGAGTAAACAT	TTAGTTAATCACCAAAGCTGAAAAGATTCGACTGGCAAAGACTCAACAAGCGAGTAAACAT	LARP7	ENSG00000174720	protein_coding	CDS	+
m6A_ID_398957	chr7	135304234	CCTGTGGTCGCCGGGGCAGTGTTCACACTGACTGCTCACCTAAGCCAGGCCGTCCTCACTG	CCTGTGGTCGCCGGGGCAGTGTTCACGCTGACTGCTCACCTAAGCCAGGCCGTCCTCACTG	NUP205	ENSG00000155561	protein_coding	CDS	+
m6A_ID_398958	chrX	134030890	AAAGGAAGAAGAGGAAAAAAGATTAAAGGAACATTTAACTGAAAGTTTATTTTTTGAGCAG	AAAGGAAGAAGAGGAAAAAAGATTAAAGGAACATTTAACTGAAAGTTTATTATTTGAGCAG	MOSPD1	ENSG00000101928	protein_coding	CDS	-
m6A_ID_161479	chr3	108818290	AATATAGTGGGTCCATGAGAATTGGAAAAGACTTTATTCTTTTTACGAAGAAGGAAGAAAC	AATATAGTGGGTCCATGAGAATTGGAAAATACTTTATTCTTTTTACGAAGAAGGAAGAAAC	MORC1	ENSG00000114487	protein_coding	CDS	-
m6A_ID_398959	chr7	151064982	TTGTGGGAAAGAGAAGGTACTGTTTCTAAGACTCTACTTACTTCAAGGGATCCGAAACTAT	TTGTGGGAAAGAGAAGGTACTGTTTATAAGACTCTACTTACTTCAAGGGATCCGAAACTAT	NUB1	ENSG00000013374	protein_coding	CDS	+
m6A_ID_398960	chr1	107867359	AATCAAAGACAGGTTCGCGTTTTTTGCTGGACCTCGCCTACGCAATATGGCTTCCCTCTAC	AATCAAAGACAGGTTCGCGTTTGTTGCTGGACCTCGCCTACGCAATATGGCTTCCCTCTAC	NTNG1	ENSG00000162631	protein_coding	CDS	+
m6A_ID_398961	chr1	171086455	GAGCCAGAAATGCCATACTGACCCAGTGGGACCGGTCGTTGAAACCCATGCAGACACGAGT	GAGCCAGAAATGCCATACTGACCCAGTGGGAACGGTCGTTGAAACCCATGCAGACACGAGT	FMO3	ENSG00000007933	protein_coding	CDS	+
m6A_ID_398962	chr4	89415462	CCAAATGCCATCATTGGAAGACTTGAAAGAACTCAGTCCTGATTTGGGAAAGTAAGTAAAC	CCAAATGCCATCATTGGAAGACTTGAAAGAATTCAGTCCTGATTTGGGAAAGTAAGTAAAC	HERC5	ENSG00000138646	protein_coding	CDS	+
m6A_ID_398963	chr10	118708484	TTTTAGGTAAATAAAGTTAAACAAGAAAAGACTGTTTTAAATTCAGAAGTTCTTGAACAGA	TTTTAGGTAAATAAAGTTAAACAAGAAAATACTGTTTTAAATTCAGAAGTTCTTGAACAGA	KIAA1598	ENSG00000187164	protein_coding	CDS	-
m6A_ID_398964	chr4	89415431	TCCCACTGGCACTGTTTAAGAAACTTTTGGACCAAATGCCATCATTGGAAGACTTGAAAGA	TCCCACTGGCACTGTTTAAGAAACTGTTGGACCAAATGCCATCATTGGAAGACTTGAAAGA	HERC5	ENSG00000138646	protein_coding	CDS	+
m6A_ID_398965	chr15	28502332	GTCCCTTTTGTGGTGGACATCTGCTCAATGACTTTTGAGCAGCTGGATCTCCTGCTTCGGC	GTCCCTTTTGTGGTGGACATCTGCTCAATTACTTTTGAGCAGCTGGATCTCCTGCTTCGGC	HERC2	ENSG00000128731	protein_coding	CDS	-
m6A_ID_161422	chr3	108298511	CCTCAGAGTAATGTGAAATCTTTTTATCGAACTCTTATCACCTTGTTGGCCCATAGTAGTT	CCTCAGAGTAATGTGAAATCTTTTTATCAAACTCTTATCACCTTGTTGGCCCATAGTAGTT	KIAA1524	ENSG00000163507	protein_coding	CDS	-
m6A_ID_398966	chr7	128484811	AAGGGGGCTGGCACAGGTGGCCTGGGGCTGACCGTAGAGGGCCCCTGCGAGGCCAAGATCG	AAGGGGGCTGGCACAGGTGGCCTGGGGCTGACTGTAGAGGGCCCCTGCGAGGCCAAGATCG	FLNC	ENSG00000128591	protein_coding	CDS	+
m6A_ID_398967	chrX	153599405	TGAGCAAGCGCATCGCCAACCTGCAGACGGACCTGAGCGACGGGCTGCGGCTTATCGCGCT	TGAGCAAGCGCATCGCCAACCTGCAGATGGACCTGAGCGACGGGCTGCGGCTTATCGCGCT	FLNA	ENSG00000196924	protein_coding	CDS	-
m6A_ID_398968	chr15	63981806	CAAACATGCTATTCAGATAAAGGAAAAAGAACAAGAAATAAAACTACAGGTAATTGGTTTT	CAAACATGCTATTCAGATAAAGGAAAAAGAACAAGAAATAAAAATACAGGTAATTGGTTTT	HERC1	ENSG00000103657	protein_coding	CDS	-
m6A_ID_398969	chr15	63908688	CTGGAGGAGGTGGATCTGCTCTACGTGCAGACTCTCAACAGCATTCTTCACATTGAAGACA	CTTGAGGAGGTGGATCTGCTCTACGTGCAGACTCTCAACAGCATTCTTCACATTGAAGACA	HERC1	ENSG00000103657	protein_coding	CDS	-
m6A_ID_398970	chr15	63908720	AGCTGTGCTGTGTCCCACTCACCCTAGAGGACCTGGAGGAGGTGGATCTGCTCTACGTGCA	AGCTGTGCTGTGTCCCACTCACCCTAGAGGACCTTGAGGAGGTGGATCTGCTCTACGTGCA	HERC1	ENSG00000103657	protein_coding	CDS	-
m6A_ID_398971	chr15	64008615	GTTGATCCTCAGGAGCATTCATTTACTCGAACTATTGATGAAGAAGCTGAAATGGAAGAAC	GTTGATCCTCAGGAGCATTCATTTACTCAAACTATTGATGAAGAAGCTGAAATGGAAGAAC	HERC1	ENSG00000103657	protein_coding	CDS	-
m6A_ID_398972	chr9	5968983	TCTTGGAGAAGTTAATCCATTGGAAGAAAAACCTTTTCACGAACTACCTTTTTACCAAAAA	TCTTGGAGAAGTTAATCCATTGGAAGAAAAACTTTTTCACGAACTACCTTTTTACCAAAAA	KIAA2026	ENSG00000183354	protein_coding	CDS	-
m6A_ID_398973	chr1	240372007	CCTTGTCGACCAATGAAGCCTCTTTACTGGACCAGGATTCAACTACATAGTAAAAGGTAAC	CCTTGTCGACCAATGAAGCCTCTTTACTGGACCATGATTCAACTACATAGTAAAAGGTAAC	FMN2	ENSG00000155816	protein_coding	CDS	+
m6A_ID_134956	chr1	240492393	TTTGTTTTTCTAGAGAGCACAGTCAGACGAACTCGAAAAAATAGAAAAGCATGGCCGATCT	TTTGTTTTTCTAGAGAGCACAGTCAGACAAACTCGAAAAAATAGAAAAGCATGGCCGATCT	FMN2	ENSG00000155816	protein_coding	CDS	+
m6A_ID_398974	chr9	139694863	CGCCCCAGATCATCCGCCAGCTGGAGAACAACATCGAGAAGACAATGATCAAGATCATCAC	CGCCCCAGATCATCCGCCAGCTGGAGAAGAACATCGAGAAGACAATGATCAAGATCATCAC	CCDC183,RP11-216L13.17	ENSG00000213213,ENSG00000272896	protein_coding,protein_coding	CDS,CDS	+
m6A_ID_398975	chr1	233507793	CTCCCTTTTTGCCTCCAACAGATTTCCAGCACAAGATAACCGTGCAGGCCTCTCCCAACTT	CTCCCTTTTTGCCTCCAACAGATTTCCAGGACAAGATAACCGTGCAGGCCTCTCCCAACTT	MLK4	ENSG00000143674	protein_coding	CDS	+
m6A_ID_398976	chr6	26091084	TTGCTCTGTCTCCAGGTTCACACTCTCTGCACTACCTCTTCATGGGTGCCTCAGAGCAGGA	TTGCTCTGTCTCCAGGTTCACACTCTCTGGACTACCTCTTCATGGGTGCCTCAGAGCAGGA	HFE	ENSG00000010704	protein_coding	CDS	+
m6A_ID_398977	chr6	26091206	GATCATGAGAGTCGCCGTGTGGAGCCCCGAACTCCATGGGTTTCCAGTAGAATTTCAAGCC	GATCATGAGAGTCGCCGTGTGGAGCCCCAAACTCCATGGGTTTCCAGTAGAATTTCAAGCC	HFE	ENSG00000010704	protein_coding	CDS	+
m6A_ID_398978	chr12	68690744	TTTTTTTTTAAGTGGGAAAAGCAAGGATGAACAATTTGCAGTTACCTCAACATGAAGCCTT	TTTTTTTTTAAGTGGGAAAAGCAAGGATTAACAATTTGCAGTTACCTCAACATGAAGCCTT	MDM1	ENSG00000111554	protein_coding	CDS	-
m6A_ID_398979	chr10	134598469	CGCGGCTGCTCAAGAAGCACAAACCCTCGAACTTGGCGCTGGTCAGCCCGTGCGGCGGCGG	CGCGGCTGCTCAAGAAGCACAAACCCTCAAACTTGGCGCTGGTCAGCCCGTGCGGCGGCGG	NKX6-2	ENSG00000148826	protein_coding	CDS	-
m6A_ID_398980	chr3	52522563	AAGACTGTGGTCATCGCCAAGACCCCCGGGACGGGAGGCAGCCCCCAGGGCTCCTTTGCGG	AAGACTGTGGTCATCGCCAAGACCCCCGGGACTGGAGGCAGCCCCCAGGGCTCCTTTGCGG	NISCH	ENSG00000010322	protein_coding	CDS	+
m6A_ID_398981	chrX	138729017	ACAATGCTTGGATCATTACGTTTCCAGAAAACTGTAATTTTAGATGTATACCAGAGGAAGT	ACAATGCTTGGATCATTACGTTTCCAGAAAACTGTAATTTTAGATGTATACCAGATGAAGT	MCF2	ENSG00000101977	protein_coding	CDS	-
m6A_ID_398982	chr18	13826404	CTGTACATACACATGTTCCTCCTGGCGCGGACTCACGTCAAGCGGATCGCGGCTCTGCCCG	CTGTACATACACATGTTCCTCCTGGCGCTGACTCACGTCAAGCGGATCGCGGCTCTGCCCG	MC5R	ENSG00000176136	protein_coding	CDS	+
m6A_ID_180215	chr5	70952665	CAGCCCTCAACGCACCAATAGAGAAGACTGACTTCGGTATCTTCAGGATGTAACTGGAATA	CAGCCCTCAACGCACCAATAGAGAAGACTGACTTTGGTATCTTCAGGATGTAACTGGAATA	MCCC2	ENSG00000131844	protein_coding	CDS	+
m6A_ID_398983	chr15	23012406	CATTCTTTCTTCATACTTTCTCAATGAAAGACTTAATCTTCATGGGAAAATTGGGTGTTTG	CATTCTTTCTTCATACTTTCTCAATGAAATACTTAATCTTCATGGGAAAATTGGGTGTTTG	NIPA2	ENSG00000140157	protein_coding	CDS	-
m6A_ID_398984	chr6	138599714	TGCTCCTCAACCTGAAGCTCTCCCACGGTGACTACTACAGGAAGCGGCCGACCCTGGCGCC	TGCTCCTCAACCTGAAGCTCTCCCACAGTGACTACTACAGGAAGCGGCCGACCCTGGCGCC	KIAA1244	ENSG00000112379	protein_coding	CDS	+
m6A_ID_398985	chr6	20212371	CGCTCAGCGAGCTCCTGGGCATCCCGCTGGACCAGGTAACTGCAGGCCGGGAGCGCAGCGA	CGCTCAGCGAGCTCCTGGGCATCCCGCTGGATCAGGTAACTGCAGGCCGGGAGCGCAGCGA	MBOAT1	ENSG00000172197	protein_coding	CDS	-
m6A_ID_398986	chr14	51237128	AGGCAAAAACAGAAGAGAACTATATCCGGGACCGCCTTGCCCTCTCTTTAAAGGTAATCAT	AGGCAAAAACAGAAGATAACTATATCCGGGACCGCCTTGCCCTCTCTTTAAAGGTAATCAT	NIN	ENSG00000100503	protein_coding	CDS	-
m6A_ID_398987	chr14	51237140	AGGAAATTGAAAAGGCAAAAACAGAAGAGAACTATATCCGGGACCGCCTTGCCCTCTCTTT	AGGAAATTGAAAAGGCAAAAACAGAAGATAACTATATCCGGGACCGCCTTGCCCTCTCTTT	NIN	ENSG00000100503	protein_coding	CDS	-
m6A_ID_398988	chr13	67799664	AGCACCACGTGATTCAGGAACTCCCTTTGGACAACACCTTTGTTGGGGGTTGTGACACCCT	AGCACCACGTGATTCAGGAACTCCCTTTGGACAACACCTTTGTTGGGGGTCGTGACACCCT	PCDH9	ENSG00000184226	protein_coding	CDS	-
m6A_ID_398989	chr13	61986304	ATGACAACAGTCCTCGGTTTATCAACAAGGACTTCAGCTTTTTTGTGCCTGAAAACTTTCC	ATGACAACAGTCCTCGGTTTATCAACAAGGATTTCAGCTTTTTTGTGCCTGAAAACTTTCC	PCDH20	ENSG00000197991	protein_coding	CDS	-
m6A_ID_398990	chr13	61985422	AAGTACAGATTCCACTGAAAGGAAAAATTGACTTGCATATGCGAGAGAGAAAGCCAATGGA	AAGTACAGATTCCACTGAAAGGAAAAATTTACTTGCATATGCGAGAGAGAAAGCCAATGGA	PCDH20	ENSG00000197991	protein_coding	CDS	-
m6A_ID_398991	chr13	61987189	CAATTGCAGCTGTCCAGGCTGTGGATAAAGACTTGGGGACCAATGCTCAAATTACTTATTC	CAATTGCAGCTGTCCAGGCTGTGGATAAATACTTGGGGACCAATGCTCAAATTACTTATTC	PCDH20	ENSG00000197991	protein_coding	CDS	-
m6A_ID_398992	chr19	56369224	GAAACAGCCACGTACAGTGATCATTCAAGGACCACAAGGAATTGGAAAAACGACACTCCTG	GAAACAGCCACGTACAGTGATCATTCAAGGACCACAAGGAATTGGAAAAACAACACTCCTG	NLRP4	ENSG00000160505	protein_coding	CDS	+
m6A_ID_398993	chr2	197172755	ACGGCAGGATCTTCTACGTGGATCACGTAAACAGAACCACGACGTGGCAGCGACCGACAGC	ACGGCAGGATCTTCTACGTGGATCACGTGAACAGAACCACGACGTGGCAGCGACCGACAGC	HECW2	ENSG00000138411	protein_coding	CDS	-
m6A_ID_398994	chr3	13542270	ACCGTGGCGGGGGCTTCTGTGCCTATGCGGACATCACGCTCGCCATCAAGGTGTGTCTATG	ACCGTGGCGGGGGCTTCTGTGCCTATGCAGACATCACGCTCGCCATCAAGGTGTGTCTATG	HDAC11	ENSG00000163517	protein_coding	CDS	+
m6A_ID_226931	chr9	114202704	TCTCCATTTAATCTTGCTGAGAAACCAAAGACTGTGCAGCTGCTTTTGGACTTCATGCTAG	TCTCCATTTAATCTTGCTGAGAAACCAAAGCCTGTGCAGCTGCTTTTGGACTTCATGCTAG	KIAA0368	ENSG00000136813	protein_coding	CDS	-
m6A_ID_398995	chr4	154504792	AACCAGTACTACTACCTACTTCTACAACAAACTTTACAAAAATTGCTTCTTTTACCTGCAA	AACCAGTACTACTACCTACTTCTACAACAAACGTTACAAAAATTGCTTCTTTTACCTGCAA	KIAA0922	ENSG00000121210	protein_coding	CDS	+
m6A_ID_398996	chr16	50128694	GGGCCCTTTTGCAAACAATGGCCTCCAAGAACATTTCCCAGGTAAGAGTTTTAAAATTTTT	GGGCCCTTTTGCAAACAATGGCCTCCAATAACATTTCCCAGGTAAGAGTTTTAAAATTTTT	HEATR3	ENSG00000155393	protein_coding	CDS	+
m6A_ID_398997	chr16	27642400	CTCGTCTCTGGTGCAGATTATGGACGAAGAACTCTGTTTCGAGAAGCTGAAGAAGCCTTAA	CTCGTCTCTGGTGCAGATTATGGACGAATAACTCTGTTTCGAGAAGCTGAAGAAGCCTTAA	KIAA0556	ENSG00000047578	protein_coding	CDS	+
m6A_ID_398998	chr12	22680800	GTAGGTGGATGATGAAGACTTACAAGATGAACCTTTACAGATCACAGTTCTTGACCATGAT	GTAGGTGGATGATGAAGACTTACAAGATGAACCTTTACAGATCACAGTTCTTGACCATTAT	C2CD5	ENSG00000111731	protein_coding	CDS	-
m6A_ID_398999	chr1	47144275	TTCAGGATTTATTCCGCAAGACTGGCCAGGACGTGGATGGGAAGCTGACCTACCAGGAAAT	TTCAGGATTTATTCCGCAAGACTGGCCAGGATGTGGATGGGAAGCTGACCTACCAGGAAAT	EFCAB14	ENSG00000159658	protein_coding	CDS	-
m6A_ID_399000	chr6	46793172	CAAGATCCCTGAGTTTAACTCCATTATCGGACAGCGCCTGGATTTCAGTGCCATTGATTTA	CAAGATCCCTGAGTTTAACTCCATTATTGGACAGCGCCTGGATTTCAGTGCCATTGATTTA	MEP1A	ENSG00000112818	protein_coding	CDS	+
m6A_ID_298125	chr16	69778850	GGGAACAAGACCCTGAAGAAAGTGTCCGTGACCGTCAGCGACGACGGCACCCTGCACATGC	GGGAACAAGACCCTGAAGAAAGTGTCCGTGACTGTCAGCGACGACGGCACCCTGCACATGC	NOB1	ENSG00000141101	protein_coding	CDS	-
m6A_ID_399001	chr5	140502395	GGGTCTTAGCTAGAGATATAGATGCTGGAAACTTCGGGAGTGTTTCTTATGGCTTATTCCA	GGGTCTTAGCTAGAGATATAGATGCTGGAAACTTTGGGAGTGTTTCTTATGGCTTATTCCA	PCDHB4	ENSG00000081818	protein_coding	CDS	+
m6A_ID_399002	chr19	56235489	CTTTTGCAGATTTACTTCTGTGTACTTTGGACATGATTCAGAATTATTTAAGGCAGTTCTT	CTTTTGCAGATTTACTTCTGTGTACTTTGGGCATGATTCAGAATTATTTAAGGCAGTTCTT	NLRP9	ENSG00000185792	protein_coding	CDS	-
m6A_ID_254311	chr11	119044750	AGGCACGGGACTTTGTAGTGACCCGGAGGAACCGCAGGAACCAGCTGCTATCATCGTCAAC	AGGCACGGGACTTTGTAGTGACCCGGAGGAACTGCAGGAACCAGCTGCTATCATCGTCAAC	NLRX1	ENSG00000160703	protein_coding	CDS	+
m6A_ID_290900	chr16	2029084	GGCGCCAGGGCCGCCCTCGAGGGTGCGTGGACTCTGTGCCGCACCCCACGACGGAGCAGTG	GGCGCCAGGGCCGCCCTCGAGGGTGCGTGGATTCTGTGCCGCACCCCACGACGGAGCAGTG	NOXO1	ENSG00000196408	protein_coding	CDS	-
m6A_ID_399003	chr11	82878185	TTATGGTTTCAGCTTACAACAGGTTGATGAACATAGTAAACCTCCTCATCTGAGGCATAGG	TTATGGTTTCAGCTTACAACAGGTTGATGAACATAGTAAACCTCCTCATCTGAGGTATAGG	PCF11	ENSG00000165494	protein_coding	CDS	+
m6A_ID_399004	chr2	120404605	CTGCCATCCTTGATGCCTTACCAGAAGAGGACAGACTAGAAACAGTAGAACGGTATTTTTT	CTGCCATCCTTGATGCCTTACCAGAAGAGGACAGACTAGAAACAGTAGAACTGTATTTTTT	PCDP1	ENSG00000163075	protein_coding	CDS	+
m6A_ID_143716	chr2	120404624	ACCAGAAGAGGACAGACTAGAAACAGTAGAACGGTATTTTTTTTTTTTTTAATCTTTGGCC	ACCAGAAGAGGACAGACTAGAAACAGTAGAACTGTATTTTTTTTTTTTTTAATCTTTGGCC	PCDP1	ENSG00000163075	protein_coding	CDS	+
m6A_ID_399005	chr4	2940917	GGCGAGGATGCAACTCTCAGAAATCATGGAACGGTGAGGGGGACGTGTGTGTGCGACACGA	GGTGAGGATGCAACTCTCAGAAATCATGGAACGGTGAGGGGGACGTGTGTGTGCGACACGA	NOP14	ENSG00000087269	protein_coding	CDS	-
m6A_ID_123298	chr1	119934805	ATTGAAGTCTACCTGGATGGCGGGGTCCGAACTGGCAATGATGTGCTGAAGGCTCTGGCCC	ATTGAAGTCTACCTGGATGGCGGGGTCCAAACTGGCAATGATGTGCTGAAGGCTCTGGCCC	HAO2	ENSG00000116882	protein_coding	CDS	+
m6A_ID_399006	chr1	202727589	AAGCATTTGGCTTTGAACAAGCAGCCAGGGACTATACCCTCCGTACTTTTGGGGAAATGGC	AAGCATTTGGCTTTGAACAAGCAGCCAGGCACTATACCCTCCGTACTTTTGGGGAAATGGC	KDM5B	ENSG00000117139	protein_coding	CDS	-
m6A_ID_399007	chr19	52220433	CCCCTTCCACCTTACAGGTCTGTGACTCGGACACAAGGTTGGACCCCATGGCACTGCTGGA	CCCCTTCCACCTTACAGGTCTGTGACTCAGACACAAGGTTGGACCCCATGGCACTGCTGGA	HAS1	ENSG00000105509	protein_coding	CDS	-
m6A_ID_399008	chr22	38875658	GTGTACATGATATATGGGAAATTCCGTAAAACTTTTGACAGTGAGAATGACACATTCCGCC	GTGTACATGATATATGGGAAATTCCGTACAACTTTTGACAGTGAGAATGACACATTCCGCC	KDELR3	ENSG00000100196	protein_coding	CDS	+
m6A_ID_399009	chr2	86705356	GTGTGAAGAGTCAGATACATGAACCAGAGAACTTAATGCCCACACAGATCATTCCTGGAAA	GTGTGAAGAGTCAGATACATGAACCAGAAAACTTAATGCCCACACAGATCATTCCTGGAAA	KDM3A	ENSG00000115548	protein_coding	CDS	+
m6A_ID_399010	chr1	169677884	GGACTTACCATTATTCTGAAAAACCCATGAACTGGCAAAGGGCTAGAAGATTCTGCCGAGA	GGACTTACCATTATTCTGAAAAACCCATTAACTGGCAAAGGGCTAGAAGATTCTGCCGAGA	SELL	ENSG00000188404	protein_coding	CDS	-
m6A_ID_399011	chr20	62039790	GGAGCTGCCCGAGGACCCCAGCATGATGGGACGGCTCGGGAAGGTGGAGAAGCAGGTGCGA	GGAGCTGCCCGAGGACCCCAGCATGATGGGATGGCTCGGGAAGGTGGAGAAGCAGGTGCGA	KCNQ2	ENSG00000075043	protein_coding	CDS	-
m6A_ID_228865	chr9	131370211	GCAGTTTGGACAGCAGCTGTTGGCTCACGGACACTATGCCAGCCCTGAGATCAAGCAGAAA	GCAGTTTGGACAGCAGCTGTTGGCTCACAGACACTATGCCAGCCCTGAGATCAAGCAGAAA	SPTAN1	ENSG00000197694	protein_coding	CDS	+
m6A_ID_399012	chr5	169810804	AGTGCCACCTGATTGAGACCAACATCAGGGACCAGGAGGAGCTGAAGGGCAAGAAGGTGCC	AGTGCCACCTGATTGAGACCAACATCAGGGACCAGGAGGAGCTGAAGGGCAAAAAGGTGCC	KCNMB1	ENSG00000145936	protein_coding	CDS	-
m6A_ID_399013	chr10	17636337	CATCTTATATCCTGTTGGAGTTGCTGGTGAACTTCTTACAATATACGCTGCCTTGCCGCAT	CATCTTATATCCTGTTGGAGTTGCTGGTGAATTTCTTACAATATACGCTGCCTTGCCGCAT	PTPLA	ENSG00000165996	protein_coding	CDS	-
m6A_ID_399014	chr16	5061268	TCTACTACTGTGAGGTGCTCGCCTCTGAGGACTTCAGGTAGGAGGGCTCCGGAGCGGGGTC	TCTACTACTGTGAGGTGCTCGCCTCTGAGTACTTCAGGTAGGAGGGCTCCGGAGCGGGGTC	SEC14L5	ENSG00000103184	protein_coding	CDS	+
m6A_ID_399015	chr1	243589847	CAGTGTGTCCAGCATGGGAGAGTACATGAGACGATGAAGCAAAGGTAATCAAGGTTTCATG	CAGTGTGTCCAGCATGGGAGAGTACATGGGACGATGAAGCAAAGGTAATCAAGGTTTCATG	SDCCAG8	ENSG00000054282	protein_coding	CDS	+
m6A_ID_399016	chr16	89920752	CGCATCTGGAGACGCCTCGGGCAGAGCTGGACAGCCTGGGTCACACAGACTGGGTAAGGCT	CGCATCTGGAGACGCCTCGGGCAGAGCTGTACAGCCTGGGTCACACAGACTGGGTAAGGCT	SPIRE2	ENSG00000204991	protein_coding	CDS	+
m6A_ID_399017	chr13	50589828	TTGTTTAGTTTCATCTTAGATTTTTTGAGAACTCACCAGCTTTTATTACCCACTGAATTTT	TTGTTTAGTTTCATCTTAGATTTTTTGAAAACTCACCAGCTTTTATTACCCACTGAATTTT	KCNRG	ENSG00000198553	protein_coding	CDS	+
m6A_ID_399018	chr3	108672537	CCTACACAAGAGACCCATGTGTGGTACAGAACATTTATGATGGAATATCCATCCGGCCTGC	CCTACACAAGAGACCCATGTGTGGTACAGAACATGTATGATGGAATATCCATCCGGCCTGC	GUCA1C	ENSG00000138472	protein_coding	CDS	-
m6A_ID_399019	chr1	42621224	CTCCCTGCCCAGGGACCATCGCTAACGACGACTGTGAGCTGTGTGTGAACGTTGCGTGTAC	CTCCCTGCCCAGGGACCATCGCTAACAACGACTGTGAGCTGTGTGTGAACGTTGCGTGTAC	GUCA2B	ENSG00000044012	protein_coding	CDS	+
m6A_ID_399020	chr1	160057360	ACCGCTTCACGTCAGTGCTGACTCTGGAGGACGGCTTCTACGAAGTGGACTATGCCAGCTT	ACCGCTTCACGTCAGTGCTGACTCTGGAGGACGGCTTCTACAAAGTGGACTATGCCAGCTT	KCNJ9	ENSG00000162728	protein_coding	CDS	+
m6A_ID_191657	chr6	34029719	TTCGACAAGATCATCCGCCGCCTCCTGGAGACTTCGAACGCCAGGGCAGTCATCATCTTTG	TTCGACAAGATCATCCGCCGCCTCCTGGAGACTTTGAACGCCAGGGCAGTCATCATCTTTG	GRM4	ENSG00000124493	protein_coding	CDS	-
m6A_ID_399021	chr3	19295241	GGCTTCTGCGAGCTTGCTGGATTTGCCCGAACTGAAGTCATGCAGAAGAGTTGTAGCTGCA	GGCTTCTGCGAGCTTGCTGGATTTGCCCAAACTGAAGTCATGCAGAAGAGTTGTAGCTGCA	KCNH8	ENSG00000183960	protein_coding	CDS	+
m6A_ID_123540	chr1	144903188	GCATGTTTAATCAGCTCTGAGAGAGACCGAACTCTGCAGGTGGAACTGGAAGGGGCTCAGG	GCATGTTTAATCAGCTCTGAGAGAGACCAAACTCTGCAGGTGGAACTGGAAGGGGCTCAGG	PDE4DIP	ENSG00000178104	protein_coding	CDS	-
m6A_ID_399022	chr1	144864141	GGGAGGAACGTCTTTCCCTCCAGGAAAACGACTCCAGGTAAGAGGGGACCCATTGACAGAG	GGGAGGAACATCTTTCCCTCCAGGAAAACGACTCCAGGTAAGAGGGGACCCATTGACAGAG	PDE4DIP	ENSG00000178104	protein_coding	CDS	-
m6A_ID_399023	chr3	7340375	ACACTATGTTTTCTTCTCTTAAACAGGTGGACTCTGCATTGCCCAGTCCGTGAGAATCCCC	ACACTATGTTTTCTTCTCTTAAACAGGTGGAATCTGCATTGCCCAGTCCGTGAGAATCCCC	GRM7	ENSG00000196277	protein_coding	CDS	+
m6A_ID_155599	chr3	19575442	AGATCAGAGGAGGGCAGCTTCAGTCAGGGAACTGTGAGTTCCTTCAGTCTGGAAAACTTAC	AGATCAGAGGAGGGCAGCTTCAGTCAGGTAACTGTGAGTTCCTTCAGTCTGGAAAACTTAC	KCNH8	ENSG00000183960	protein_coding	CDS	+
m6A_ID_399024	chr1	144994676	CCCAGCACCTCAATGACCTGAAGAAGGAGAACTTCAGCCTCAAGCTGCGCATCTACTTCCT	CCCAGCACCTCAATGACCTGAAGAAGGATAACTTCAGCCTCAAGCTGCGCATCTACTTCCT	PDE4DIP	ENSG00000178104	protein_coding	CDS	-
m6A_ID_399025	chr6	128540148	GCTTCCTTCAGATTGCAAGAAGTGACAAAAACTGACCAGGATTTGTATCGCTGTGTAACTC	GCTTCCTTCAAATTGCAAGAAGTGACAAAAACTGACCAGGATTTGTATCGCTGTGTAACTC	PTPRK	ENSG00000152894	protein_coding	CDS	-
m6A_ID_399026	chr6	30879221	TGCCTCTTTCTCCCTAGAGCCGGGGCATGGACCTGGTAGAGATTCTCTCCTTCCTCTTCCA	TGCCTCTTTCTCCCTAGAGCCGGGGCATGGACCTGGTAGATATTCTCTCCTTCCTCTTCCA	GTF2H4	ENSG00000213780	protein_coding	CDS	+
m6A_ID_399027	chr10	129868617	AAGCCTTACTCGAGTACTACCTCTACGGGGACACAGAGCTGGACGTGTCCTCCCTGGAGAA	AAGCCTTACTCGAGTACTACCTCTACGGGGACACAGAGCTGGATGTGTCCTCCCTGGAGAA	PTPRE	ENSG00000132334	protein_coding	CDS	+
m6A_ID_240863	chr10	129868629	AGTACTACCTCTACGGGGACACAGAGCTGGACGTGTCCTCCCTGGAGAAGCACCTGCAGAC	AGTACTACCTCTACGGGGACACAGAGCTGGATGTGTCCTCCCTGGAGAAGCACCTGCAGAC	PTPRE	ENSG00000132334	protein_coding	CDS	+
m6A_ID_399028	chr9	8484225	GGTGGGCTGCAGCACAGGGTCACGGCAAAGACTGCACCAGATGTATTACGTACCAAGCCTG	GGTGGGCTGCAGCACAGGGTCACGGCAAATACTGCACCAGATGTATTACGTACCAAGCCTG	PTPRD	ENSG00000153707	protein_coding	CDS	-
m6A_ID_399029	chr6	165827167	TTTTGGTTCTGTCACCCCACAGAGAAGTAGACTTGTACACAGGCTACACCACGCGGAACAT	TTTTGGTTCTGTCACCCCACAGAGAAGTAGACATGTACACAGGCTACACCACGCGGAACAT	PDE10A	ENSG00000112541	protein_coding	CDS	-
m6A_ID_399030	chr16	70162729	CAGGCTCAATCTTTCTGGCCCAAACTCAGGACCGACTGATCTCCCTGAAGCGCATCAACGC	CAGGCTCAATCTTTCTGGCCCAAACTCAGGATCGACTGATCTCCCTGAAGCGCATCAACGC	PDPR	ENSG00000090857	protein_coding	CDS	+
m6A_ID_399031	chr7	105143001	CTATCTGTTTTTTTTAATAGGTTATCGAGGACACCAAAGAGAAAAGAACCATCATCCATCA	CTATCTGTTTTTTTTAATAGGTTATCAAGGACACCAAAGAGAAAAGAACCATCATCCATCA	PUS7	ENSG00000091127	protein_coding	CDS	-
m6A_ID_399032	chr18	42531163	GTCAGTCCCATCAGCCGAGAGTTTCCTGGCACTAAGAAAAGAAAGCGACGACGCAATTTAG	GTCAGTCCCATCAGCCGAGAGTTTCCTGGAACTAAGAAAAGAAAGCGACGACGCAATTTAG	SETBP1	ENSG00000152217	protein_coding	CDS	+
m6A_ID_399033	chrX	24545779	TTAAAACCCTCGTTACTTTGGGTAAAGAAGACTTATCCATTAAGGTAACTGTTTTATGTGC	TTAAAACCCTCGTTACTTTGGGTAAAGAATACTTATCCATTAAGGTAACTGTTTTATGTGC	PDK3	ENSG00000067992	protein_coding	CDS	+
m6A_ID_399034	chrX	24557273	CTTTGTAGAGACAAGATCAAGACTAATAGAACTTTCTAGAGGACTGAATGCTGTGGTCCTC	CTTTGTAGAGACAAGATCAAGACTAATATAACTTTCTAGAGGACTGAATGCTGTGGTCCTC	PDK3	ENSG00000067992	protein_coding	CDS	+
m6A_ID_399035	chr17	67149470	TGCTTCTAGATGAGCCGTTCACCGGGATGGACCCCGAGGGGCAGCAGCAAATGTGGTAAGG	TGCTTCTAGATGAGCCATTCACCGGGATGGACCCCGAGGGGCAGCAGCAAATGTGGTAAGG	ABCA10	ENSG00000154263	protein_coding	CDS	-
m6A_ID_399036	chr14	95034610	TGACTTATCCGGCATCACCAAACAGCAAAAACTGGAGGCATCCAAAGTAAGTCGTCAACAG	TGACTTATCCGGCATCACCAAACAGCCAAAACTGGAGGCATCCAAAGTAAGTCGTCAACAG	SERPINA4	ENSG00000100665	protein_coding	CDS	+
m6A_ID_399037	chr5	149495386	GCTCCAGGTGGAGCCGGAGCCAGAGCTGGAACAGTTGCCGGATTCGGGGTGCCCTGCGCCT	GCTCCAGGTGGAGCCGGAGCCAGAGCTGGAACAGTTGCCAGATTCGGGGTGCCCTGCGCCT	PDGFRB	ENSG00000113721	protein_coding	CDS	-
m6A_ID_170984	chr4	55152111	GCCTGGCCAGAGACATCATGCATGATTCGAACTATGTGTCGAAAGGCAGTGTACGTCCTCA	GCCTGGCCAGAGACATCATGCATGATTCAAACTATGTGTCGAAAGGCAGTGTACGTCCTCA	FIP1L1,PDGFRA	ENSG00000145216,ENSG00000134853	protein_coding,protein_coding	CDS,CDS	+
m6A_ID_399038	chr20	41306628	GGGCAGAGACCCACATAGTCGACTCTCCCAACTATAAGCTGTGGCATCTGGACCCCGATGT	GGGCAGAGACCCACATAGTCGACTCTCCGAACTATAAGCTGTGGCATCTGGACCCCGATGT	PTPRT	ENSG00000196090	protein_coding	CDS	-
m6A_ID_278628	chr14	95085655	TGCATCACCTGACTATACCTTACTTCCGGGACGAGGAGCTGTCCTGCACCGTGGTGGAGCT	TGCATCACCTGACTATACCTTACTTCCGGGACAAGGAGCTGTCCTGCACCGTGGTGGAGCT	SERPINA3	ENSG00000196136	protein_coding	CDS	+
m6A_ID_399039	chr12	15661613	CCTTGATGTCCTGGACATCTTCCCAAGAGAACTACAACAGCACCATTGTGTCTGTGGTGTC	CCTTGATGTCCTGGACATCTTCCCAAGAGAACGACAACAGCACCATTGTGTCTGTGGTGTC	PTPRO	ENSG00000151490	protein_coding	CDS	+
m6A_ID_399040	chr7	157903569	GCCCCGAGGAAGGAAGGCGGCTGGTGGAGGACGTCGCCCGCCTCCTGCAGGTGCCCAGCAG	GCCCCGAGGAAGGAAGGCGGCTGGTGGAGGATGTCGCCCGCCTCCTGCAGGTGCCCAGCAG	PTPRN2	ENSG00000155093	protein_coding	CDS	-
m6A_ID_399041	chr3	124157829	GAGATAAGCTGGGGCCAGCAGCAGAGATCGACCATGTCATTCCCCTCATCAGCAAACATTT	GAGATAAGCTGGGGCCAGCAGCAGAGATGGACCATGTCATTCCCCTCATCAGCAAACATTT	KALRN	ENSG00000160145	protein_coding	CDS	+
m6A_ID_399042	chr17	44109045	CTACAGTCTGTCCAGCCCTGGGAGCGGCGGACCTTCCCCCTGGCGCACAGTCCCCAGGCGG	CTACAGTCTGTCCAGCCCTGGGAGCGGCGGACCTTCCCCCTGGCACACAGTCCCCAGGCGG	KANSL1	ENSG00000120071	protein_coding	CDS	-
m6A_ID_399043	chrX	153070576	TGAGAATGAGGGGGAGCTGCGTGCTCGTAAACTGAAATCACCCCCTGCCCAGCAGGTGAGG	TGAGAATGAGGGGGAGCTGCGTGCTCGTGAACTGAAATCACCCCCTGCCCAGCAGGTGAGG	PDZD4	ENSG00000067840	protein_coding	CDS	-
m6A_ID_399044	chr13	23908522	CTTCTCATCACACTGGACAGTGTTTTGCAAACTTTTGATGCAAAACGACCCAAGTTTCTAA	CTTCTCATCACACTGGACAGTGTTTTGCAAACTTTTGATGCAAAACAACCCAAGTTTCTAA	SACS	ENSG00000151835	protein_coding	CDS	-
m6A_ID_230326	chr9	138586280	CTTCCAGGTCTGCGTTGGGGTCTGATGTGGACGATGGGACGTCCTTCCTGCTGACTGCTGG	CTTCCAGGTCTGCGTTGGGGTCTGATGTGGATGATGGGACGTCCTTCCTGCTGACTGCTGG	SOHLH1	ENSG00000165643	protein_coding	CDS	-
m6A_ID_399045	chr16	31371105	TCTCCTCCCGCAACTTTGCCACGATGATGAACTTCGTGAGAGCTGTGATAAGCCAGTTCCA	TCTCCTCCCGCAACTTTGCCACGATGATTAACTTCGTGAGAGCTGTGATAAGCCAGTTCCA	ITGAX	ENSG00000140678	protein_coding	CDS	+
m6A_ID_399046	chr22	45241173	TCTCAGCCTCAAAGACAAAAATCAAGGCGAACTCATCCCCCCTGTGCTGAGGTTCACAGTG	TCTCAGCCTCAAAGACAAAAATCAAGGCAAACTCATCCCCCCTGTGCTGAGGTTCACAGTG	ARHGAP8,PRR5-ARHGAP8	ENSG00000241484,ENSG00000248405	protein_coding,protein_coding	CDS,CDS	+
m6A_ID_399047	chr12	108931910	CATAACCGCGCTATTAGAAACTGCCCCTGGACAGTTGCCTTATGGAGTCGGTACCTCTTGG	CATAACCGCGCTATTAGAAACTGCCCCTGGGCAGTTGCCTTATGGAGTCGGTACCTCTTGG	SART3	ENSG00000075856	protein_coding	CDS	-
m6A_ID_399048	chr12	108920090	GCAACCTGCCCTACAGCATGCAGGAGCCGGACACGAAGCTCAGGCCACTCTTCGAGGCCTG	GCAACCTGCCCTACAGCATGCAGGAGCCGGACACAAAGCTCAGGCCACTCTTCGAGGCCTG	SART3	ENSG00000075856	protein_coding	CDS	-
m6A_ID_399049	chr7	92735302	AAGATTGACCAAAAACACAGGGAAATTTTGACTGAACAAGACGTGAATGGAGCAGTCTTGA	AAGATTGACCAAAAACACAGGGAAATATTGACTGAACAAGACGTGAATGGAGCAGTCTTGA	SAMD9	ENSG00000205413	protein_coding	CDS	-
m6A_ID_399050	chr7	92735302	AAGATTGACCAAAAACACAGGGAAATTTTGACTGAACAAGACGTGAATGGAGCAGTCTTGA	AAGATTGACCAAAAACACAGGGAAATTTGGACTGAACAAGACGTGAATGGAGCAGTCTTGA	SAMD9	ENSG00000205413	protein_coding	CDS	-
m6A_ID_399051	chr7	92731566	ATGAATACTTTGTCCTGCTAAAACCCAGGAACAATATTAAGCAAAATGAAGAGGCCAAAAC	ATGAATACTTTGTCCTGCTAAAACCCAGGAACAACATTAAGCAAAATGAAGAGGCCAAAAC	SAMD9	ENSG00000205413	protein_coding	CDS	-
m6A_ID_399052	chr9	5069104	AAGAGTACAACCTCAGTGGGACAAAGAAGAACTTCAGCAGTCTTAAAGATCTTTTGAATTG	AAGAGTACAACCTCAGTGGGACAAAGAATAACTTCAGCAGTCTTAAAGATCTTTTGAATTG	JAK2	ENSG00000096968	protein_coding	CDS	+
m6A_ID_399053	chr12	50030505	GCGGAACCTCCTGCCTGTCTTTAGACATGGACAAGGAAGATGCACTGATCTGTTTTGAGGA	GCGGAACCTCCTGCCTGTCTTTAGACATGGGCAAGGAAGATGCACTGATCTGTTTTGAGGA	PRPF40B	ENSG00000110844	protein_coding	CDS	+
m6A_ID_146022	chr2	166897978	GGTTCTTTTTTTTTTTTTTCTTAATCTAGAACTTGAAGAATCCAGGCAGAAATGCCCACCC	GGTTCTTTTTTTTTTTTTTCTTAATCTATAACTTGAAGAATCCAGGCAGAAATGCCCACCC	SCN1A	ENSG00000144285	protein_coding	CDS	-
m6A_ID_399054	chr4	177114179	TTTAAATTACCTAAAGAACTAATCCATGGAACAATTCATTGTAAAGCTGGAGTGCCTGAAA	TTTAAATTACCTAAAGAACTAATCCATGGGACAATTCATTGTAAAGCTGGAGTGCCTGAAA	SPATA4	ENSG00000150628	protein_coding	CDS	-
m6A_ID_399055	chr19	43528982	AATAATTATATATGGACCGGCATACAGTGGACGAGAAACAGTATATTCCAATGCATCCCTG	AATAATTACATATGGACCGGCATACAGTGGACGAGAAACAGTATATTCCAATGCATCCCTG	PSG11	ENSG00000243130	protein_coding	CDS	-
m6A_ID_399056	chr14	88892727	GTAAAGTCATCACAAATGGTCCTGAGAAGAACTCCAGTTCCTCCCCGTCCAGTGTGGATTA	GTAAAGTCATCACAAATGGTCCTGAGAAGACCTCCAGTTCCTCCCCGTCCAGTGTGGATTA	SPATA7	ENSG00000042317	protein_coding	CDS	+
m6A_ID_399057	chrX	142596801	CAATCCAAAAGGAGGAGGACGAAGGCGTAGACTTATCTGAAGGATCTTCAAATGAGGATGA	CAATCCAAAAGGAGGAGGACGAAGGCGTAGACATATCTGAAGGATCTTCAAATGAGGATGA	SPANXN3	ENSG00000189252	protein_coding	CDS	-
m6A_ID_399058	chrX	142795421	ACTCCATCAATCCCGTCCAAGAGGAGGAGGACGAAGGCCTAGACTCAGCTGAAGGATCTTC	ACTCCATCAATCCCGTCCAAGAGGAGGAGGACAAAGGCCTAGACTCAGCTGAAGGATCTTC	SPANXN2	ENSG00000203924	protein_coding	CDS	-
m6A_ID_399059	chr17	49059990	TTTGTCAAACTATCACCTCTTAGACCTTGGACGGCCTCATCATTCCATCCGTTGCATGACT	TTTGTCAAACTATCACCTCTTAGACCTTGGATGGCCTCATCATTCCATCCGTTGCATGACT	SPAG9	ENSG00000008294	protein_coding	CDS	-
m6A_ID_399060	chr1	118693891	TACCGTGGCTGTCCAGGTCCCTCAGCGTAAACTCTTCAGTATGGTGTCGTGGCAAGACATT	TACCGTGGCTGTCCAGGTCCCTCAGCATAAACTCTTCAGTATGGTGTCGTGGCAAGACATT	SPAG17	ENSG00000155761	protein_coding	CDS	-
m6A_ID_156347	chr3	37512609	TCACACCAACCCTGACCGGAGATGCACCGAACTGGACATGGCTCGAGGTGGGTGACCATTA	TCACACCAACCCTGACCGGAGATGCACCAAACTGGACATGGCTCGAGGTGGGTGACCATTA	ITGA9	ENSG00000144668	protein_coding	CDS	+
m6A_ID_399061	chr19	56041599	ACATCCACGCCCGCGGCCTGGTGTACCGGGACCTGAAGCCGGAGAACGTCCTGGTGTGCGA	ACATCCATGCCCGCGGCCTGGTGTACCGGGACCTGAAGCCGGAGAACGTCCTGGTGTGCGA	SBK2	ENSG00000187550	protein_coding	CDS	-
m6A_ID_399062	chr1	118570981	GAAGTAGAACCAGAACCTGTTTTACAAGAGACTTTGGATGTTCCCACCTTCCAGAGCCTAA	GAAGTAGAACCAGAACCTGTTTTACAAGACACTTTGGATGTTCCCACCTTCCAGAGCCTAA	SPAG17	ENSG00000155761	protein_coding	CDS	-
m6A_ID_399063	chr11	16256162	TTCAAAAGATTGGAAGGAAAAAATGGAAAGACTAAATACCAGTGAACTTCTTGGAGAAATT	TTCAAAAGATTGGAAGGAAAAAATGGAAATACTAAATACCAGTGAACTTCTTGGAGAAATT	SOX6	ENSG00000110693	protein_coding	CDS	-
m6A_ID_399064	chr12	66605292	TCATAGAAGGAACTAGAAATTTCCACAAAGACTTCCTAATTGGAGAAGGAGAGATTTTTGA	TCATAGAAGGAACTAGAAATTTCCACAAATACTTCCTAATTGGAGAAGGAGAGATTTTTGA	IRAK3	ENSG00000090376	protein_coding	CDS	+
m6A_ID_399065	chr6	31106524	AACTCGTCCCCCCCACGTTAATCCTGACCGACTTTGCCACATGGAGCCAGCAAACCATTTC	AACTCGTCCCCCCCACGTTAATCCTGACCAACTTTGCCACATGGAGCCAGCAAACCATTTC	PSORS1C1	ENSG00000204540	protein_coding	CDS	+
m6A_ID_399066	chr5	50683374	CCAAGTGCAGCATCGGCTTCAGCAAGAACGACTTCGTGATGCGTGCCCGCTCCAAGGTGTA	CCAAGTGCAGCATCGGCTTCAGCAAGAACGACTTTGTGATGCGTGCCCGCTCCAAGGTGTA	ISL1	ENSG00000016082	protein_coding	CDS	+
m6A_ID_399067	chr1	97216995	GTTTTTGTTTTCATAGAGAGGATCTGACGAACTACTCTCAGGCAGTGTTCTCAGTAGTCCG	GTTTTTGTTTTCATAGAGAGGATCTGACAAACTACTCTCAGGCAGTGTTCTCAGTAGTCCG	PTBP2	ENSG00000117569	protein_coding	CDS	+
m6A_ID_399068	chr18	43573638	CATTTGAGGCTCAAGAATGTGAACGAATAAACTTCTTCCGGAATGCATTGTGGTTACATGT	CATTTGAGGCTCAAGAATGTGAACGAATACACTTCTTCCGGAATGCATTGTGGTTACATGT	PSTPIP2	ENSG00000152229	protein_coding	CDS	-
m6A_ID_399069	chr20	33080341	TAAAGAAATTGATAATGAGAAGAGAATGAGACTTCTGCAGTTTGTTACTGGAACCTGCCGA	TAAAGAAATTGATAATGAGAAGAGAATGAAACTTCTGCAGTTTGTTACTGGAACCTGCCGA	ITCH	ENSG00000078747	protein_coding	CDS	+
m6A_ID_399070	chr2	54122787	TTGCATTATGACAGCAAAACTATACCAAGAACTAAAAAAGAATGGGAGTCAAGTTGCTTTG	TTGCATTATGACAGCAAAACTATACCAATAACTAAAAAAGAATGGGAGTCAAGTTGCTTTG	PSME4	ENSG00000068878	protein_coding	CDS	-
m6A_ID_399071	chr5	1878858	AGAAGGAGCTGGAGCTTAGTGACTTGGACGACTTCGACCCGCTGGAAGCAGAGCCGCCGGC	AGAAGGAGCTGGAGCTTAGTGACTTGGACGACTTTGACCCGCTGGAAGCAGAGCCGCCGGC	IRX4	ENSG00000113430	protein_coding	CDS	-
m6A_ID_399072	chr2	32656136	CACCATGGTGATGCTGCTCAGCATACTCGAACTTGGAAACTACAGACCGACAGGTAAAAGA	CACCATGGTGATGCTGCTCAGCATACTCAAACTTGGAAACTACAGACCGACAGGTAAAAGA	BIRC6	ENSG00000115760	protein_coding	CDS	+
m6A_ID_399073	chr9	125330503	CAACAAGCGTTGTCCCCAAGATGCTGATGAACTTCCTGTCAGAAAAGAAGACCATCTCCTA	CAACAAGCGTTGTCCCCAAGATGCTGATTAACTTCCTGTCAGAAAAGAAGACCATCTCCTA	OR1L8	ENSG00000171496	protein_coding	CDS	-
m6A_ID_399074	chr12	120760027	CAAAAGCTCCATATAACAAGGCACACAAGAACCTGGACACCAAGAAGTATTGTCAGAGTTG	CAAAAGCTCCATATAACAAGGCACACAAGAACTTGGACACCAAGAAGTATTGTCAGAGTTG	PLA2G1B	ENSG00000170890	protein_coding	CDS	-
m6A_ID_399075	chr2	152107552	AGAGAAAAGAATGATCAAAAGGGCATGTGAACAATTAAGTTCGAGATACCTTGAAGTCCTG	AGAGAAAAGAATGATCAAAAGGGCATATGAACAATTAAGTTCGAGATACCTTGAAGTCCTG	RBM43	ENSG00000184898	protein_coding	CDS	-
m6A_ID_399076	chr12	130833925	CATGTTCAACTTTTATCATCAGACAGAAGAACATAAATTTCAAGAACAAGTTTCCAAAGAA	CATGTTCAACTTTTATCATCAGACAGAAGAACATACATTTCAAGAACAAGTTTCCAAAGAA	PIWIL1	ENSG00000125207	protein_coding	CDS	+
m6A_ID_399077	chr22	29709507	CGCCCATCCTCGTGGTAGGCAACAAGCGGGACAGGCAGCGGCTGCGCTTCGGACCGCGGCG	CGCCCATCCTCGTGGTAGGCAACAAGCGAGACAGGCAGCGGCTGCGCTTCGGACCGCGGCG	RASL10A	ENSG00000100276	protein_coding	CDS	-
m6A_ID_399078	chr1	248344238	GGGCAAGTCTGAGAGTGAGTTACCTCATAAACTTTATGTTTTGCTGTTTGCTAAATTCTTC	GGGCAAGTCTGAGAGTGAGTTACCTCATAAACGTTATGTTTTGCTGTTTGCTAAATTCTTC	OR2M2	ENSG00000198601	protein_coding	CDS	+
m6A_ID_399079	chr1	248343713	TACCAATCTCATGAATCCTAAAATTTGTGGACTTATGGCTACCTTCTCCTGGATCCTGGGC	TACCAATCTCATGAATCCTAAAATTTGTGGATTTATGGCTACCTTCTCCTGGATCCTGGGC	OR2M2	ENSG00000198601	protein_coding	CDS	+
m6A_ID_399080	chr16	88039794	AGGACGGGGAGAGCGGCTCGGAGGCCAGCGACTCTGTGTCCAGCTGTGGGCAGGCGGGCAG	AGGACGGGGAGAGCGGCTCGGAGGCCAGCAACTCTGTGTCCAGCTGTGGGCAGGCGGGCAG	BANP	ENSG00000172530	protein_coding	CDS	+
m6A_ID_274250	chr14	35222874	TTATTGATGACATTGAGTTAATGTTTTCGAACTGCTTTGAATACAACCCTCGTAACACAAG	TTATTGATGACATTGAGTTAATGTTTTCAAACTGCTTTGAATACAACCCTCGTAACACAAG	BAZ1A	ENSG00000198604	protein_coding	CDS	-
m6A_ID_399081	chr14	20215598	ACTTGATATTCTTGGCTTGATGAAAAAAGAACAAGATTCTAATGTGACAGAATTTGTTCTT	ACTTGATATTCTTGGCTTGATGAAAAAAGAACAATATTCTAATGTGACAGAATTTGTTCTT	OR4Q3	ENSG00000182652	protein_coding	CDS	+
m6A_ID_399082	chr22	32588999	GCTGTTGCTCTTCCATGGTCTCTCGGAAGAACAAAATCAGGCGCAATCGGCAGCTAGAGAG	GCTGTTGCTCTTCCATGGTCTCTCGGAAGAACAAAATCAGGCGCAATTGGCAGCTAGAGAG	RFPL2	ENSG00000128253	protein_coding	CDS	-
m6A_ID_302140	chr17	4720027	ATCTTATCACCAAGGACTGGGTGCAGCTGGACCGGCCTTTCGAAGGTGAAGCCTCCCACCC	ATCTTATCACCAAGGACTGGGTGCAGCTGGACTGGCCTTTCGAAGGTGAAGCCTCCCACCC	PLD2	ENSG00000129219	protein_coding	CDS	+
m6A_ID_399083	chr7	103230097	TAAGTGAGCCCACCATGTATCACACAGGGGACTTTGAAGAATGGACAAGAATCACCATTGT	TAAGTGAGCCCACCATGTATCACACAGGGGAATTTGAAGAATGGACAAGAATCACCATTGT	RELN	ENSG00000189056	protein_coding	CDS	-
m6A_ID_399084	chr11	73106163	TTCCGCGTGGCTCGAATTCCTGAGCAGCGGACAAGTTCAATGGTGTCTGAGGTGAAGACCA	TTCCGCGTGGCTCGAATTCCTGAGCAGCAGACAAGTTCAATGGTGTCTGAGGTGAAGACCA	RELT	ENSG00000054967	protein_coding	CDS	+
m6A_ID_399085	chr14	68191894	CTGCCAGTGAAATCCGAGTGGATACAAAGAACTCCCAGGTGCTGGTGCGGAAATTGGACCT	CTGCCAGTGAAATCCGAGTGGATACAAATAACTCCCAGGTGCTGGTGCGGAAATTGGACCT	RDH12	ENSG00000139988	protein_coding	CDS	+
m6A_ID_399086	chr6	117250122	ACAGACACATCATCTCCAGTTGCATGTCGAACTCCAGTCCTAGGTAAATTATTTTAGCAGT	ACAGACACATCATCTCCAGTTGCATGTCAAACTCCAGTCCTAGGTAAATTATTTTAGCAGT	RFX6	ENSG00000185002	protein_coding	CDS	+
m6A_ID_399087	chr2	198498518	GCAGTCATCTGAAAGCGGAATTGAGGAAGAACTTCATCATGAAAGTGGACAGTATCAAATG	GCAGTCATCTGAAAGCGGAATTGAGGAACAACTTCATCATGAAAGTGGACAGTATCAAATG	RFTN2	ENSG00000162944	protein_coding	CDS	-
m6A_ID_399088	chr12	667681	ACCCTGCCCACATCTGTCCCCAGGACCCGCACAGCATCATCTTCCTCTGTGACCTCCACAT	ACCCTGCCCACATCTGTCCCCAGGACCCGGACAGCATCATCTTCCTCTGTGACCTCCACAT	B4GALNT3	ENSG00000139044	protein_coding	CDS	+
m6A_ID_399089	chr6	144093562	ACGGGCCTATCTTGTACACCGATGATGAGGACGAAGACGAAGATGAGGATGGCAGTGGAGA	ACGGGCCTATCTTGTACACCGATGATGAGGACAAAGACGAAGATGAGGATGGCAGTGGAGA	PHACTR2	ENSG00000112419	protein_coding	CDS	+
m6A_ID_399090	chr22	37627357	TCCTGGTGGGCACCAAGCTGGACCTGCGGGACGACAAGGACACCATCGAGAAACTGAAGGA	TCCTGGTGGGCACCAAGCTGGACCTGCGGGACGACAAGGACACCATCGATAAACTGAAGGA	RAC2	ENSG00000128340	protein_coding	CDS	-
m6A_ID_399091	chr17	5257674	TTCCTTTTAGGAGGATGATGAACAACAAAGACTCAATAAGAGAAAGGATCACAAAAAAGCA	TTCCTTTTAGGAGGATGATGAACAACAAATACTCAATAAGAGAAAGGATCACAAAAAAGCA	RABEP1	ENSG00000029725	protein_coding	CDS	+
m6A_ID_354288	chrX	69504451	CTTGACACACACTTCAGCGGTTGAAATCGAACTGGAATCCTTCGAGGAGTCAGGCAACAGA	CTTGACACACACTTCAGCGGTTGAAATCAAACTGGAATCCTTCGAGGAGTCAGGCAACAGA	RAB41	ENSG00000147127	protein_coding	CDS	+
m6A_ID_399092	chr2	197735691	ATAATTGTTTTAAACTAGGTGACAGTTAAGACTTCCTTTTCACAAATACTTGGACAGGTAA	ATAATTGTTTTAAACTAGGTGACAGTTAATACTTCCTTTTCACAAATACTTGGACAGGTAA	PGAP1	ENSG00000197121	protein_coding	CDS	-
m6A_ID_399093	chr1	179398688	TGAAAGAAATAGAGTCATATTGGCTAGAAGACTTTACCTTAATGAAAAAGGCTGGAATAAA	TGAAAGAAATAGAGTCATATTGGCTAGAATACTTTACCTTAATGAAAAAGGCTGGAATAAA	AXDND1	ENSG00000162779	protein_coding	CDS	+
m6A_ID_399094	chr17	29758839	TGTCCCTGCTTCATTCCCACAGGTGGAAAAACTTGTGAAATATTTGGATCCCAACGACCTG	TGTCCCTGCTTCATTCCCACAGGTGGAAACACTTGTGAAATATTTGGATCCCAACGACCTG	RAB11FIP4	ENSG00000131242	protein_coding	CDS	+
m6A_ID_399095	chr13	23824770	TTTTGCAAATTTTATAAATCTCTTTCTAGGACTCATCTCTGCTTCTACAATCAACCCAGAA	TTTTGCAAATTTTATAAATCTCTTTCTAGGACACATCTCTGCTTCTACAATCAACCCAGAA	SGCG	ENSG00000102683	protein_coding	CDS	+
m6A_ID_399096	chr16	532595	GCACCTACAGTGAGTGTGAGACCTTCACGGACGAGGACACCAGCACCCTGGTGCACCCTGA	GCACCTACAGTGAGTGTGAGACCTTCACGGATGAGGACACCAGCACCCTGGTGCACCCTGA	RAB11FIP3	ENSG00000090565	protein_coding	CDS	+
m6A_ID_399097	chr20	54948536	GAGTTATTCATAGAGACATTAAGCCAGAGAACTTACTTCTTGGATCAGCTGGAGAGCTTAA	GAGTTATTCATAGAGACATTAAGCCAGATAACTTACTTCTTGGATCAGCTGGAGAGCTTAA	AURKA	ENSG00000087586	protein_coding	CDS	-
m6A_ID_399098	chr4	17492307	TCAATGCCTGAGGCTGACTTCAGCTCCTGGACACCCTTAGAATTCCTAGTTGAGTGAGTAT	TCAATGCCTGAGGCTGACTTCAGCTCCTGGACACCCTTAAAATTCCTAGTTGAGTGAGTAT	QDPR	ENSG00000151552	protein_coding	CDS	-
m6A_ID_399099	chr3	9476535	TAGGGGAATGAGCAGGGGGAAGGTTATTAGACTTCATCGGCGGAAGCAGGACAACATATCA	TAGGGGAATGAGCAGGGGGAAGGTTATTATACTTCATCGGCGGAAGCAGGACAACATATCA	SETD5	ENSG00000168137	protein_coding	CDS	+
m6A_ID_399100	chr17	40647710	GAACCCAGCCCTCCCTGGAGTGTTTGGTGGACCATACCCTTTTGGCATTGATCCAGTAAGA	GAACCCAGCCCTCCCTGGAGTGTTTGGTGGATCATACCCTTTTGGCATTGATCCAGTAAGA	ATP6V0A1	ENSG00000033627	protein_coding	CDS	+
m6A_ID_399101	chr16	57741463	TGCTATCGGGGAAGCGCGAGGTGCCTGAGAACTTCTTCATCGACCCATTCACAGGACATAG	TGCTATCGGGGAAGCGCGAGGTGCCTGAAAACTTCTTCATCGACCCATTCACAGGACATAG	CCDC135	ENSG00000159625	protein_coding	CDS	+
m6A_ID_399102	chr8	87111302	GATGCAAGGCCAGCCTCCTGACCCAGCAAGACTATATCAACCTGGTCCAGTGTGAGACCCT	GATGCAAGGCCAGCCTCCTGACCCAGCAAGATTATATCAACCTGGTCCAGTGTGAGACCCT	ATP6V0D2	ENSG00000147614	protein_coding	CDS	+
m6A_ID_399103	chr7	31609414	AACAAGGGATGGTTCAAATGACTGTGAAAGACTACATGAGGTAGGTAGCAGAATCAGTGTT	AACAAGGGATGGTTCAAATGACTGTGAAATACTACATGAGGTAGGTAGCAGAATCAGTGTT	CCDC129	ENSG00000180347	protein_coding	CDS	+
m6A_ID_399104	chr15	50264943	GTCTAGGACACAGTTATTTTATAAACTGGGACCGGAAGATGTATTATTCTCGAAAAGCAAT	GTCTAGGACACAGTTATTTTATAAACTGGGACCAGAAGATGTATTATTCTCGAAAAGCAAT	ATP8B4	ENSG00000104043	protein_coding	CDS	-
m6A_ID_399105	chr6	64408347	ATTGAATTGTTCTAATTTTAAGACTTACAGACTCAAATTTGAAGGTACCAGAGGAAAAGGC	ATTGAATTGTTCTAATTTTAAGACTTACATACTCAAATTTGAAGGTACCAGAGGAAAAGGC	PHF3	ENSG00000118482	protein_coding	CDS	+
m6A_ID_399106	chr13	26151238	GACAGAAAAAGAATGTCTGTAATTGTTCGAACTCCTTCAGGACGACTTCGGCTTTACTGTA	GACAGAAAAAGAATGTCTGTAATTGTTCAAACTCCTTCAGGACGACTTCGGCTTTACTGTA	ATP8A2	ENSG00000132932	protein_coding	CDS	+
m6A_ID_399107	chr18	55361852	AAGAATAGTGGGAAAACCAGATTTAAAAGAACTAAAATTGATTACTTGATGAACTACATGG	AAGAATAGTGGGAAAACCAGATTTAAAAAAACTAAAATTGATTACTTGATGAACTACATGG	ATP8B1	ENSG00000081923	protein_coding	CDS	-
m6A_ID_399108	chr5	134332024	CATCTGAGTTGTCCATGAAGGTCTATGTGGACCCCATCAACTACTGGAAGAACGGCTACAA	CATCTGAGTTGTCCATGAAGGTCTATGTGTACCCCATCAACTACTGGAAGAACGGCTACAA	CATSPER3	ENSG00000152705	protein_coding	CDS	+
m6A_ID_399109	chr1	161970072	AACCGTGTCCCAGCAGATCAACTCCATCGAACTTCTGCAGACGCGACCCCTGGCTCTGCCT	AACCGTGTCCCAGCAGATCAACTCCATCAAACTTCTGCAGACGCGACCCCTGGCTCTGCCT	OLFML2B	ENSG00000162745	protein_coding	CDS	-
m6A_ID_399110	chr7	106526598	TCTTCTCTTAAGGAAACCTATTTCATATTGACTTCGGGCACATTCTTGGGAATTACAAAAG	TCTTCTCTTAAGGAAACCTATTTCATATTGACTTTGGGCACATTCTTGGGAATTACAAAAG	PIK3CG	ENSG00000105851	protein_coding	CDS	+
m6A_ID_161306	chr3	105586434	TTTTCTTTTTTTAAATCTGCCTTTTAAAGAACTAAAATTCCAGATGGCAAACTCAATGAAT	TTTTCTTTTTTTAAATCTGCCTTTTAAATAACTAAAATTCCAGATGGCAAACTCAATGAAT	CBLB	ENSG00000114423	protein_coding	CDS	-
m6A_ID_399111	chr20	61443952	CCCGACCACGAGGCCAGCACCCAGGGTCGGACCTGTGGGCCAGAGCATAGCAAGGGTGGGG	CCCGACCACAAGGCCAGCACCCAGGGTCGGACCTGTGGGCCAGAGCATAGCAAGGGTGGGG	OGFR	ENSG00000060491	protein_coding	CDS	+
m6A_ID_399112	chrX	13780516	TTCAAGACAAAAGTGAATTTTCAGATGTGGACAAGCTAGCTTTTAAGGATAATGAGGAGTT	TTCAAGACAAAAGTGAATTTTCAGATGTGGACAAGCTAGCTTTTATGGATAATGAGGAGTT	OFD1	ENSG00000046651	protein_coding	CDS	+
m6A_ID_301887	chr17	3844758	CGCCCCCAAGGAAGGAGGACATGGAGCTGGACGACTGCAGCAAGTTTGTGCAGTACGAGGT	CGCCCCCAAGGAAGGAGGACATGGAGCTGGATGACTGCAGCAAGTTTGTGCAGTACGAGGT	ATP2A3	ENSG00000074370	protein_coding	CDS	-
m6A_ID_399113	chr17	3854061	AGCCAAGCCATTCTCCCCGCACAGTGGGGGACAAAGTGCCTGCTGACCTCCGCCTCATCGA	AGCCAAGCCATTCTCCCCGCACAGTGGGGAACAAAGTGCCTGCTGACCTCCGCCTCATCGA	ATP2A3	ENSG00000074370	protein_coding	CDS	-
m6A_ID_399114	chr6	100896361	CCAGCCTGGACATGAAGCTCATCTTTCTGGACTCCAGGTGGGTGGGCAGGGCCGGAAAGGG	CCAGCCTGGACATGAAGCTCATCTTTCTGGGCTCCAGGTGGGTGGGCAGGGCCGGAAAGGG	SIM1	ENSG00000112246	protein_coding	CDS	-
m6A_ID_399115	chr11	78412961	GGAACATCCGAATTCGGTTTATCCGGAAGAACAAGCCTTTCCTCAACACCCAGAACATGTA	GGAACATCCGAATTTGGTTTATCCGGAAGAACAAGCCTTTCCTCAACACCCAGAACATGTA	TENM4	ENSG00000149256	protein_coding	CDS	-
m6A_ID_399116	chr3	141299228	TACATTCTTTAGGATGCACAGACAATTAGAACATTAACTCTCATCTCAAAAACTATACAAA	TACATTCTTTAGGATGCACAGACAATTAGCACATTAACTCTCATCTCAAAAACTATACAAA	RASA2	ENSG00000155903	protein_coding	CDS	+
m6A_ID_399117	chr2	55764699	AATAATGAATAATTCCCAAGGGGATGGTGAACATTTTGCACACCCACCCTCAGGTAAGGTT	AATAATGACTAATTCCCAAGGGGATGGTGAACATTTTGCACACCCACCCTCAGGTAAGGTT	CCDC104	ENSG00000163001	protein_coding	CDS	+
m6A_ID_399118	chr10	60994238	TTATTGACCTCAACAAGAAAGAGAACAAGAACTCCAATAAATTTAAACACAAGGTAAAATC	TTATTGACCTCAACAAGAAAGAGAACAATAACTCCAATAAATTTAAACACAAGGTAAAATC	PHYHIPL	ENSG00000165443	protein_coding	CDS	+
m6A_ID_399119	chr17	46148801	CGGAGGATGATGACAAAAAAGATGACAAGAACTAACGCTCCTGAGTACCAGCCCCTGTCAC	CGGAGGATGATGACAAAAAAGATGACAAGAAATAACGCTCCTGAGTACCAGCCCCTGTCAC	CBX1	ENSG00000108468	protein_coding	CDS	-
m6A_ID_399120	chr6	13657441	TGGACATTCGTTTTGTTCTTCTGGAACTGGACAACCTTATGGACCAACTTTCACTACTGGT	TGGACATTTGTTTTGTTCTTCTGGAACTGGACAACCTTATGGACCAACTTTCACTACTGGT	RANBP9	ENSG00000010017	protein_coding	CDS	-
m6A_ID_399121	chr19	14024219	CCAAACCAATACTCACGCCTTATCTTAGACACTGGAAAACCTGCTCGCCTCCATCCGTAAG	CCAAACCAATACTCACGCCTTATCTTAGAAACTGGAAAACCTGCTCGCCTCCATCCGTAAG	CC2D1A	ENSG00000132024	protein_coding	CDS	+
m6A_ID_399122	chr4	15534859	TTCCGTGATGCTGAACAAGAAAAAGATAGAACATTGCTTAAGACTATCATAAAAGTTTGGA	TTCCGTGATGCTGAACAAGAAAAAGATAGAACCTTGCTTAAGACTATCATAAAAGTTTGGA	CC2D2A	ENSG00000048342	protein_coding	CDS	+
m6A_ID_399123	chrX	9907336	CCAAGGCGGAGCTGCTGATCAAGATGAAGGACCTGCAGGAGCAGCAGGAGCACGAAGAGGA	CCAAGGCGGAGCTGCTGATCAAGATGAAGGGCCTGCAGGAGCAGCAGGAGCACGAAGAGGA	SHROOM2	ENSG00000146950	protein_coding	CDS	+
m6A_ID_399124	chrX	138901548	TTGGAATTTTCTCCCAAAGAATCTGTTTGAACAGTTTAGAAGAATTGCAAATTTTTATTTT	TTGGAATTTTCTCCCAAAGAATCTGTTTGAACAGTTTAGAATAATTGCAAATTTTTATTTT	ATP11C	ENSG00000101974	protein_coding	CDS	-
m6A_ID_248755	chr11	64674881	CCAACTGCTTTGATCTCACCCCAGACTCGGACTCGGATGACGAGGATGCCCACTTCTTCTC	CCAACTGCTTTGATCTCACCCCAGACTCAGACTCGGATGACGAGGATGCCCACTTCTTCTC	ATG2A	ENSG00000110046	protein_coding	CDS	-
m6A_ID_399125	chr12	75685599	TTTCATCCCTGTGAACATGTCAATTGCAGAACTGCTTCTATGGAACAGGAGGATGATATAA	TTTCATCCCTGTGAACATGTCAATTGCATAACTGCTTCTATGGAACAGGAGGATGATATAA	CAPS2	ENSG00000180881	protein_coding	CDS	-
m6A_ID_399126	chr1	1421548	TCGCCATAGCAACCAGGAACACCAAGAAGAACCGGGGCCTGTACAGGCACATCCTGCTGTA	TCGCCATAGCAACCAGGAACACCAAGAAGAACTGGGGCCTGTACAGGCACATCCTGCTGTA	ATAD3B	ENSG00000160072	protein_coding	CDS	+
m6A_ID_399127	chr1	1430914	AGGACGGGGTCCTCACTGAGGCCATGATGGACGCCTGTGTGCAAGATGCTGTCCAGCAGTA	AGGACGGGGTCCTCACTGAGGCCATGATGGATGCCTGTGTGCAAGATGCTGTCCAGCAGTA	ATAD3B	ENSG00000160072	protein_coding	CDS	+
m6A_ID_399128	chr15	25947103	TCAACATTGCATATGCCTGCAAACTGCTGGACCACGACGAGGAGGTCATCACCCTGAATGC	TCAACATTGCATATGCCTGCAAACTGCTGGACCATGACGAGGAGGTCATCACCCTGAATGC	ATP10A	ENSG00000206190	protein_coding	CDS	-
m6A_ID_399129	chr15	25972336	TGCTGAGGGGCTGCACCCTTAGGAACACGGACGCAGTCGTCGGCATTGTCATCTACGCAGG	TGCTGAGGGGCTGCACCCTTAGGAACACAGACGCAGTCGTCGGCATTGTCATCTACGCAGG	ATP10A	ENSG00000206190	protein_coding	CDS	-
m6A_ID_399130	chr1	116247823	ATCTGAGCATCCTGTGGATCGACCCGGACGACTTTCCTCTGGTGAGTGGCTCCAGCCAGCG	ATCTGAGCATCCTGTGGATCGACCCGGACAACTTTCCTCTGGTGAGTGGCTCCAGCCAGCG	CASQ2	ENSG00000118729	protein_coding	CDS	-
m6A_ID_399131	chr1	116247826	CCGATCTGAGCATCCTGTGGATCGACCCGGACGACTTTCCTCTGGTGAGTGGCTCCAGCCA	CCGATCTGAGCATCCTGTGGATCGACCCGGACAACTTTCCTCTGGTGAGTGGCTCCAGCCA	CASQ2	ENSG00000118729	protein_coding	CDS	-
