# Supplementary material for: A Ten-N6-Methyladenosine (m6A)-Modified Gene Signature Based on a Risk Score System Predicts Patient Prognosis in Rectum Adenocarcinoma
Source: Front Oncol. 2021 Feb 17;10:567931. doi: 10.3389/fonc.2020.567931 (PMC7925823; doi:10.3389/fonc.2020.567931)
Supplement: Supplementary file 3 [file Table_2.xlsx]

## Sheet: 974-m6A候选基因集-expr_log
id	TCGA-AF-2691-11A-01R-A32Z-07	TCGA-AF-2693-01A-02R-1736-07	TCGA-AF-5654-01A-01R-1660-07	TCGA-AG-3732-01A-11R-1660-07	TCGA-AG-3742-01A-11R-1660-07	TCGA-AH-6897-01A-11R-1928-07	TCGA-CI-6623-01B-11R-1830-07	TCGA-CI-6624-01C-11R-1830-07	TCGA-DC-4749-01A-01R-1736-07	TCGA-DC-5337-01A-01R-1660-07	TCGA-DC-6157-01A-11R-1660-07	TCGA-DC-6158-01A-11R-1660-07	TCGA-DC-6160-01A-11R-1660-07	TCGA-AG-4022-01A-01R-1736-07	TCGA-DT-5265-01A-21R-1830-07	TCGA-AF-2692-11A-01R-A32Z-07	TCGA-AF-3400-11A-01R-A32Z-07	TCGA-AF-A56K-01A-32R-A39D-07	TCGA-AF-A56N-01A-12R-A39D-07	TCGA-AG-3591-01A-01R-1736-07	TCGA-AG-3592-01A-02R-1736-07	TCGA-AG-3902-01A-01R-A32Z-07	TCGA-CL-5918-01A-11R-1660-07	TCGA-DC-6682-01A-11R-1830-07	TCGA-DY-A0XA-01A-11R-A155-07	TCGA-DY-A1DC-01A-31R-A155-07	TCGA-DY-A1DE-01A-11R-A155-07	TCGA-EF-5831-01A-01R-1660-07	TCGA-EI-6506-01A-11R-1736-07	TCGA-EI-6507-01A-11R-1736-07	TCGA-EI-6514-01A-11R-1736-07	TCGA-EI-6882-01A-11R-1928-07	TCGA-F5-6571-01A-12R-1830-07	TCGA-F5-6702-01A-11R-1830-07	TCGA-F5-6811-01A-11R-1830-07	TCGA-F5-6812-01A-11R-1830-07	TCGA-F5-6814-01A-31R-1928-07	TCGA-F5-6861-01A-11R-1928-07	TCGA-CI-6622-01A-11R-1830-07	TCGA-EF-5830-01A-01R-1660-07	TCGA-EI-6883-01A-31R-1928-07	TCGA-AG-3725-01A-11R-1736-07	TCGA-AF-6655-01A-11R-1830-07	TCGA-DC-6155-01A-11R-1660-07	TCGA-DY-A1H8-01A-21R-A155-07	TCGA-EI-6881-01A-11R-A32Z-07	TCGA-EI-6884-01A-11R-1928-07	TCGA-EI-7002-01A-11R-1928-07	TCGA-G5-6641-01A-11R-A32Z-07
ABCA1	6.87014	7.04308	6.11844	6.82044	7.44293	6.752	6.43477	5.18946	5.18371	5.02142	7.23981	6.08509	7.18067	6.3626	6.42311	6.6188	5.54917	5.63924	5.70755	6.18625	5.58893	7.34087	5.8467	5.95343	6.48192	6.24347	6.64156	5.92893	6.28653	6.12906	5.8765	5.85161	7.45042	6.74403	6.19018	6.82347	6.27931	6.01913	6.46958	6.02299	5.60216	5.41862	4.95111	5.92831	5.9169	6.17528	6.50429	6.78003	6.07523
ABCA10	3.23724	3.58044	1.52148	4.05815	4.32041	2.532	1.62667	1.35692	1.4124	0.793173	2.557	2.13957	2.15473	1.49573	1.12817	2.31895	1.80148	3.75146	1.5904	2.83224	2.37962	3.837	1.09313	0.630527	3.09907	1.10968	2.48659	1	1.45112	3.33287	1	1.76027	2.05768	3.55319	1.09004	1.88387	0.270485	0.0632565	2.5042	1.49038	2.0059	2.03989	2.90231	1.44871	1.07929	0.982341	1.64747	2.19635	2.13788
ABCA5	5.35855	6.2202	5.62788	6.44589	6.45304	4.11978	5.55029	5.41892	5.04707	5.11334	5.67953	6.20809	5.0451	5.34766	5.74987	6.0372	5.566	6.44981	4.9308	6.47918	5.7903	6.16144	5.27518	5.21139	5.06428	5.45995	6.22227	5.00388	6.21045	6.29419	5.36822	5.75033	5.68898	6.74456	5.61192	6.14555	4.65668	4.06455	5.47379	5.40526	6.00903	5.15342	5.42941	5.87594	6.32105	6.26302	6.01885	4.48636	5.15248
ABCA6	5.14575	5.4687	2.95223	5.66758	6.14376	3.67713	1.08769	1.52397	1.7001	-0.123072	4.39106	1.94541	4.72775	2.30667	2.42745	4.55803	2.15816	2.36516	2.58078	2.46186	0.721394	5.69439	1.86631	2.97232	2.53376	2.26235	1.10031	0.0100493	1.33334	2.37145	0.66593	1.56611	3.81718	4.42482	2.34155	2.77118	2.7554	0.574138	2.83142	0.237599	1.52039	2.19405	2.53074	2.44196	1	2.02381	2.02695	3.29496	4.13678
ABCB4	3.4192	4.44026	3.89428	3.48206	3.96901	4.77952	3.11205	2.29122	2.15963	3.11558	3.87628	3.59681	3.38468	4.20933	3.74313	4.23134	2.34048	3.15839	3.11978	4.66672	1.53232	3.12032	4.66266	4.18013	3.24671	1.26382	3.75119	3.46004	2.29843	2.69687	2.77005	1.97156	4.31148	3.91559	3.53113	3.96332	3.04309	2.52003	3.53612	3.20804	2.84216	2.62304	2.42538	2.40421	1.9266	3.10262	3.10786	2.70718	4.96829
ABCB5	3.05819	3.81528	-0.876349	3.8235	3.17634	1.97239	-0.858258	0.34529	1	1	1.45838	1	0.596581	0.397097	-0.663588	2.10538	1	1	0.411712	0.193179	-0.664949	3.38999	1	1	1.10665	1	1	-0.682999	0.352486	1	1	-1.07294	0.804912	1.16671	0.618801	0.631112	1.11779	-1.03536	1	1	1	1	1	1	1	1	-0.224394	-0.288616	0.479645
ABCC11	-0.77046	0.341744	-0.183202	1	0.108316	2.033	0.933541	-1.041	0.824614	0.570019	-0.0457299	0.915811	1.40752	-0.98913	0.722706	0.852626	1.99564	0.113864	1.22266	1.73362	1.41454	1	1.4986	1.58603	1.10665	1	0.694846	1.95596	-0.0529789	0.499623	1.76453	1.22964	2.72673	0.47356	-0.990745	0.631112	0.963632	1.1619	0.168814	1	0.539588	0.248109	-0.465056	0.244748	2.06013	0.800027	1.16196	0.627755	1.03925
ABCC5	6.50125	6.50613	6.25369	6.42466	6.48501	5.71599	6.33995	5.41736	6.63036	6.23127	6.60846	6.18055	6.598	5.91959	6.35212	7.17488	6.59787	7.15177	7.09322	6.61751	6.77993	6.28439	7.34567	6.17256	6.16501	6.87851	6.59678	5.36428	6.21425	6.40705	6.3737	6.66945	6.42653	7.25293	5.77438	6.26501	5.5738	6.40483	6.65803	6.98462	6.053	6.53878	6.64325	6.51509	6.72592	6.35454	6.72695	6.59695	6.21783
ABCC6	4.34153	4.64244	5.42621	5.4213	4.69834	5.12672	6.00138	4.76113	4.40257	5.7931	4.7501	5.70495	5.72352	4.18131	5.88463	4.75795	5.42392	4.56238	5.24404	6.2935	4.10578	4.57004	5.5039	5.52536	3.82574	4.7024	5.85532	5.66604	6.04062	5.69815	6.11782	5.19614	5.7828	5.15339	5.44869	5.04995	4.91489	2.18355	5.21655	6.29206	4.52855	4.53517	4.92864	5.48471	5.70916	5.25438	5.60607	4.11205	5.31989
ABCG2	3.91167	6.36702	4.88565	5.65971	6.61257	2.91337	2.9704	2.25485	3.20417	3.81848	4.21699	2.83271	3.10211	3.32832	3.75525	6.75434	3.73714	4.21651	2.97668	2.42677	5.21283	6.25582	4.01987	3.36488	3.50454	1.80281	5.00227	4.57959	2.14428	4.51152	3.26118	2.9524	3.12403	4.14988	3.95099	3.65154	2.50409	2.62824	3.19735	2.37769	4.55895	2.79367	5.13343	3.45018	1.85249	3.31773	1.79056	3.12917	3.72809
ABCG8	1	-1.04441	0.733041	-0.972332	1	1	0.75118	1	0.60147	2.68026	1	1	1	1.31343	1	0.159479	1.56033	3.00424	-0.97445	1	1.41454	-0.617298	2.2458	0.81284	2.31061	-0.682009	2.01658	0.0100493	0.352486	0.905108	0.442761	1.12428	1	-0.912797	1	-0.755235	-0.828051	1	0.456538	-0.455549	1	1	2.71306	-0.853786	-0.712534	1	1	3.51811	1.98373
ABR	7.79895	8.29543	7.88452	8.33017	8.14502	8.11307	7.89577	8.48526	7.8704	7.70971	8.57694	8.42567	8.12398	7.65589	8.08058	8.28825	7.78848	8.59502	7.98347	7.97821	7.56354	7.78802	8.12295	8.45279	7.86571	7.83049	7.90583	7.43422	8.11284	8.5036	7.8863	8.35169	7.94919	8.0066	7.7773	8.14209	7.35389	8.41648	8.47209	8.40028	8.20313	8.33178	8.05719	8.29384	8.26229	7.91513	7.74571	8.31811	8.29213
ACACA	6.93165	7.39707	6.76851	6.84935	7.1756	7.151	7.37951	7.99964	6.63397	7.16377	7.13894	7.37287	7.49024	7.84909	7.63495	7.24509	7.1373	7.23107	7.73061	7.76928	7.0762	6.47855	7.37102	7.39509	7.23497	7.15428	6.96676	6.48548	6.80351	7.40139	7.65618	7.4825	7.45325	7.14371	7.58838	7.35254	7.11638	7.44811	7.55344	6.9191	7.43795	7.39531	6.87584	7.07596	7.25863	7.26181	6.99932	7.7734	6.96657
ACLY	8.2944	8.03684	8.07309	7.77267	7.68233	8.26303	8.3802	8.85664	7.87613	8.33307	8.36191	8.303	8.34321	8.65022	8.66622	8.19593	8.50362	8.09833	8.24107	8.45247	8.14436	7.48796	8.43666	8.44636	7.95483	7.89016	7.71569	7.80075	7.99504	8.49192	8.51665	8.25357	8.27238	8.29472	8.39708	8.38302	8.3978	8.20604	8.65336	7.7141	8.80402	8.41705	7.91179	8.25917	8.15257	8.42729	8.044	8.76968	8.15031
ACOXL	1.71445	1.03489	2.30164	1.97215	0.513721	0.298399	1	0.750755	1	0.570019	0.35977	0.404998	1.69519	2.41203	1	1.45875	0.954203	0.519329	0.817221	0.480882	1.28102	1.1744	-0.00551518	0.119648	1.79979	0.0110388	-0.691548	-0.682999	0.352486	1.1928	0.848226	1.22964	1.78574	0.185898	-0.297463	1.54739	0.963632	0.351009	1.70927	-0.455549	2.3854	-1.13819	-0.465056	-0.160756	0.896986	-0.809456	0.181154	0.627755	2.22885
ACTL7B	1	-1.04441	-0.876349	-0.972332	1	1	-0.858258	1	-0.784824	1	1	1	1	1	1	1	-0.144448	1	1	1	0.0281987	1	1	1	1	1	-0.691548	1	1	1	1	1	1	1	-0.297463	-0.755235	1	1	-0.929883	-0.455549	1	-1.13819	1	1	1	1	0.181154	-0.98163	-0.906588
ADAM15	7.8455	8.04443	8.14303	8.03301	7.4354	8.02127	8.07529	8.59214	8.20453	8.12097	7.70643	7.68778	8.21226	8.84134	7.13862	8.21826	8.0419	7.96947	8.11905	7.70353	8.77726	7.49248	7.85586	8.06383	8.55605	7.61502	7.90565	8.11762	7.46903	8.4295	8.12117	8.46115	7.50811	7.66059	8.26419	7.54211	8.37329	7.88457	8.04347	7.84177	8.8073	8.11382	8.15132	7.38412	8.1566	7.48439	8.36278	7.6323	7.27068
ADAM2	1	-1.04441	1	1	1	1	1	1	1	1	1	1	1	1	1	1	1	1	1	1	1	1	1	1	1	1	1	0.92636	1	1	1	1	1	1	1	1	1	0.351009	1	1	0.539588	1	1	1	1	1	1	1	1
ADAM32	1.0213	2.28767	4.46593	2.49345	2.74734	4.45729	2.50905	3.27651	3.92472	4.15356	2.03375	4.37526	1.91835	2.99981	1.28232	2.72442	-0.144448	4.24904	0.411712	3.37123	3.92006	2.32709	3.60543	4.08367	2.71608	3.5226	2.56663	4.21474	2.75041	2.00373	2.61183	3.86152	4.85089	3.33577	1.31192	4.63389	3.12313	1.90913	3.78872	1.15392	1.74355	4.34664	3.69389	2.44196	2.54563	2.13503	5.36103	1.09775	4.9164
ADAM8	6.12624	4.84711	5.71527	5.27961	4.15133	5.83311	4.86207	5.37738	3.88802	4.72108	6.5535	4.67233	5.92446	7.09786	4.81705	5.10586	4.8426	4.9814	4.71917	5.3787	4.84449	3.82531	6.32957	5.23568	6.44658	4.47697	5.60932	5.28305	5.07102	5.5857	5.36458	5.30547	5.57983	6.21417	4.37532	4.98782	5.19775	5.06948	5.33552	4.85768	4.78806	4.4378	4.61018	5.04052	4.5554	5.06553	5.33441	7.06581	4.51831
ADAMTS14	4.56226	4.23867	5.5517	4.16351	3.89247	5.71894	4.06174	4.50419	4.62236	5.22401	4.50291	4.57421	5.47369	5.1223	4.07261	3.91289	4.89577	5.33692	5.29832	5.6078	4.28386	3.14385	5.02822	4.26282	5.37634	3.55202	8.03939	4.77222	4.984	5.09729	4.85254	4.37809	5.4477	5.20538	5.51662	5.16102	4.13473	4.25799	5.80481	5.95957	4.70365	5.17539	4.37129	3.305	4.27797	4.67953	4.83508	5.74931	4.10399
ADAMTS18	3.70688	1.15269	2.52479	0.973616	0.108316	1.68469	1.08769	0.904947	1.51776	-0.123072	2.2569	3.17755	2.5425	0.956741	-0.663588	-0.939048	1.80148	2.41646	1.22266	1.86716	2.16831	0.481253	2.7671	1.79366	2.20526	0.416537	2.19891	1.71481	1.04567	1.88595	0.848226	1.69964	2.41436	2.58379	2.90116	1.54739	0.558186	1.26726	1.8428	3.09982	1.83885	0.653626	1.61445	-0.853786	1	0.800027	1.0284	1.09775	4.07009
ADAMTS20	1	1	1	1	1	1	1	1	1	1	1	1	1	-0.98913	1	1	-0.83748	1	1	1	1	-0.617298	1	1	1	1	1	3.26815	1	1	2.38869	1	1	1	1.64841	1	1	1	1	1	1	1	1	1	2.58338	1	1	1	1
ADAMTSL1	5.20081	6.27068	4.05807	5.90191	6.63037	4.14144	4.49835	4.11807	5.49558	2.92142	4.23098	3.44949	4.13027	3.24494	4.07261	5.64288	3.7676	3.72479	3.40747	3.99241	2.86146	5.50952	3.17257	4.79562	4.71756	3.14655	3.17974	3.62097	2.89149	3.91738	3.73861	2.7772	5.43478	4.42	4.59659	3.5075	3.77706	4.21171	4.45929	2.37769	3.17862	5.03146	3.54234	4.00593	2.61974	4.63301	3.95004	4.42097	5.76031
ADAMTSL4	6.46876	6.61511	4.92873	6.22439	6.34856	5.09969	4.0093	3.7712	3.24054	3.91114	5.05722	3.66306	5.28794	5.15072	4.80447	6.35251	4.48055	4.39746	4.84849	4.59583	4.33904	5.90033	4.73071	5.05655	6.09253	5.13204	4.81387	4.78496	4.99691	5.6515	4.79628	4.18454	4.88245	5.45547	5.29906	4.64298	5.48362	4.53303	4.99447	6.33006	3.83541	4.2137	4.44766	4.38786	5.22771	4.59327	4.17011	6.21498	5.98091
ADCY2	3.61157	5.50797	2.93025	4.74802	5.9239	3.67713	1.70671	2.17789	1.4124	2.27479	3.60497	2.3974	3.91077	2.92286	2.55529	5.09394	2.74595	2.51177	3.06849	3.15501	1.12684	5.77792	3.15152	4.23056	3.61895	2.36243	2.91946	1.39634	2.6879	2.10909	2.52222	0.31335	4.08206	3.96248	3.74554	4.18646	2.60587	1.96042	2.7591	0.643064	1.74355	2.3882	2.53074	-0.853786	-0.0192848	3.34948	1.56741	3.50693	3.92167
ADCY9	6.19651	7.27372	6.01725	6.825	7.17176	5.48579	5.0924	6.02634	6.14861	5.40036	6.12601	5.62892	6.72618	6.1158	6.01727	6.94807	6.35461	5.92651	6.16033	5.95733	5.65407	6.40552	6.40469	7.10038	6.25123	6.26681	5.89056	5.31336	6.08045	6.46964	6.58212	6.16267	5.90071	6.5575	6.21868	6.24424	6.09846	5.88831	6.37406	5.18638	6.31722	6.07119	6.18529	6.00468	5.56042	6.58324	6.46214	5.77639	5.77922
ADCYAP1	4.93997	4.56859	4.03625	3.95496	3.96901	4.06733	2.08621	0.750755	2.74154	-0.816219	0.35977	3.06756	2.64428	2.41203	3.5108	4.08474	3.25677	2.46525	2.73901	2.94472	2.16831	3.68672	2.07395	3.6939	4.6476	1	4.55556	1.51414	1.33334	3.5078	0.848226	0.536493	3.69529	3.26167	3.78847	3.37195	4.0317	2.95366	3.45224	1	3.55183	2.86918	4.83333	1	1	3.19793	1.0284	-0.98163	1.92657
AGTPBP1	5.97948	5.69006	5.64274	5.68057	5.81871	5.87688	5.40134	6.2404	6.71572	5.24053	5.76695	6.084	5.94489	5.72621	5.7046	5.59173	5.66522	6.4247	6.21762	6.09763	6.58289	5.7088	5.48138	5.78841	5.39938	5.88739	6.17859	5.37134	6.35393	6.27265	5.92446	6.44999	5.95047	6.43715	5.71498	5.55837	5.39248	5.72394	5.9129	6.06951	6.1318	6.07414	5.69832	5.61382	5.8111	5.36021	6.50727	6.03311	5.20482
AHR	7.55896	7.29592	7.39821	7.28872	7.62363	8.53553	7.23614	6.874	7.49767	7.10891	7.65143	7.99868	7.66305	7.48198	7.83177	7.17428	7.35555	7.58637	6.90018	6.76872	7.95322	7.40621	7.46588	6.95092	8.07534	7.22077	7.63311	8.10489	7.83745	7.23305	7.8325	7.54209	7.10387	7.5924	7.5183	7.44648	7.51971	7.25973	7.28981	6.71074	8.12485	7.33697	8.0546	6.551	6.46989	7.15822	6.94076	7.2438	8.02186
AKAP6	4.5814	6.38439	4.48018	5.529	6.66008	4.28739	3.89535	2.51437	4.23247	2.51595	3.25015	3.44949	2.99448	4.19261	3.8582	6.04835	3.62834	3.99543	3.90064	3.54892	3.14176	5.88544	4.32525	5.22361	5.32124	3.91303	4.96453	4.02643	3.33144	2.60986	3.81007	3.23111	4.81528	4.18103	5.05672	3.05148	4.52374	4.22218	3.19735	3.25805	3.10452	2.47277	4.0783	4.47399	3.9415	5.01068	4.09979	3.89349	5.08482
ALDH1A1	6.9393	8.67641	6.31502	8.16268	8.96864	5.17106	7.48508	5.45126	5.04707	6.59953	6.95783	6.83415	7.31106	5.16993	5.76613	8.16116	6.80926	7.89145	5.52071	5.49483	8.03378	8.73049	6.0733	7.05538	7.84361	4.45957	7.93638	8.31343	6.50241	6.25302	6.09614	5.02737	5.69652	6.25663	7.62729	6.88878	6.1867	9.87984	7.82327	6.68888	7.21581	7.0007	5.49343	5.61692	5.15684	6.45112	5.20938	9.20017	8.35562
ALK	1.30898	3.45528	1	2.52422	3.40412	0.298399	1	1	1	1	1.20708	1	1	-0.295983	-0.663588	2.67177	-0.144448	1	0.634882	1	-0.664949	2.81664	-0.00551518	1.10051	0.413499	-0.682009	1.10031	-0.682999	-0.746126	0.211961	-0.943405	1	-0.2937	1.03318	0.618801	0.854245	0.963632	-0.342209	-0.236609	1	-0.558966	-0.445038	2.17407	-0.853786	-0.712534	1	1	1.32088	-0.906588
ALOX15B	4.57188	2.38945	2.41943	3.85602	2.35957	1.90784	1.70671	2.05006	0.824614	1.95634	4.22401	1.50359	3.12232	2.56618	3.20761	3.18799	2.15816	4.4446	2.11648	1.29179	3.41264	4.4764	2.79787	2.23994	3.12155	2.576	1.87348	2.98047	3.59771	3.19089	2.31458	1.92277	2.98345	2.77616	1.84256	3.09497	3.24942	1.79789	4.14539	1.49038	5.70816	2.29583	1.48092	2.83499	1.77244	2.28164	1.79056	4.28099	2.42556
ALS2CR11	0.838978	0.341744	-0.876349	0.819471	1.71772	-0.800287	1	-0.347857	-0.784824	0.282393	1.20708	0.692647	-0.0965109	-0.98913	1	-0.246028	-0.144448	1.98567	-0.281435	0.480882	0.0281987	1.57989	-0.00551518	-0.285817	-0.685179	-0.682009	1.50576	0.0100493	1	-0.193463	0.155122	-0.379797	-0.2937	-0.912797	-0.990745	-0.0620882	1	-1.03536	1.01614	-0.455549	-0.558966	-1.13819	1.32676	1	1	0.289231	-0.224394	0.810041	1.03925
ALX1	-0.77046	1	1.20303	1	0.513721	1	1	1	1	1.66865	2.2056	2.19672	1	3.30129	1	1	1	1	0.411712	1	-0.664949	1	1	1	1	0.927349	4.67451	1.26283	1	1.75241	0.66593	1	1	1.72633	1.64841	-0.0620882	-0.828051	-1.03536	1	-0.455549	0.134094	1.05907	1	-0.853786	4.49703	1	1	1	1
AMN	4.25342	7.14527	5.99986	7.86829	6.4884	3.63061	6.71221	5.90407	4.12784	4.93632	6.04901	5.06525	5.4447	6.88936	5.27921	7.43925	5.36091	6.20857	6.24508	5.11559	5.77923	6.33729	5.50794	7.25457	5.22839	5.74602	6.69128	6.64468	4.84115	6.72074	5.80524	5.06908	6.05106	4.72919	4.99076	4.47056	5.92416	5.18924	5.83986	6.01991	6.27399	4.34249	5.24544	6.19102	7.26104	5.13077	5.93158	4.46503	4.9223
AMOTL1	6.82342	8.20166	6.11753	7.32898	8.62297	6.44972	5.15058	5.41736	5.27664	4.41486	6.69009	5.6325	6.70082	6.25076	5.52262	7.61862	5.63786	5.01914	5.47749	5.87903	5.20722	8.08815	5.78295	6.80304	6.47961	4.80685	5.94185	5.82567	5.52111	5.54308	5.02519	4.86985	6.54203	6.58504	6.91589	6.36688	6.02835	5.47643	6.15779	3.86196	5.18716	5.38394	5.4699	5.56448	4.53981	6.29309	4.90851	6.04383	6.44323
AMZ1	2.06275	1.25806	1.20303	0.414028	1.49457	1.50239	0.240355	0.34529	0.824614	0.793173	3.4043	1	2.10066	1.20806	0.722706	0.852626	0.548699	-0.579283	1.10489	0.886326	-0.664949	0.76895	0.399983	0.630527	2.40593	1.51513	1.10031	-0.682999	0.640221	0.722803	2.00093	1.63511	1.78574	1.38986	0.395617	1.19074	1.25133	1.4496	1.70927	-0.455549	0.827241	-0.0395728	1	1.71107	-0.712534	0.289231	1.16196	1.50321	1.92657
ANK2	6.53137	7.65648	4.21735	6.71708	8.12047	5.3942	2.94843	3.05336	3.37407	2.61774	4.87063	3.6758	5.24098	3.73822	4.33362	7.16465	3.94992	3.29192	3.98127	3.79505	2.97268	7.21981	4.21402	5.29206	4.95324	2.53679	4.37744	2.64911	3.73124	3.5322	3.00773	2.75569	5.01951	5.56886	5.66736	4.8358	4.89547	3.46449	3.99747	2.43485	3.78476	3.11034	4.09936	2.32417	2.37858	4.73967	3.90279	4.1541	4.985
ANKDD1A	4.13482	4.26867	3.3431	4.58067	4.61363	4.13427	3.65262	3.24947	2.99938	3.35814	4.2379	3.54046	4.01431	3.9161	3.3254	3.90504	3.2733	3.49826	4.01587	4.09178	2.16831	4.78983	3.94576	3.33856	4.03338	3.73675	3.99988	2.98047	2.96748	3.6777	4.28759	2.59061	4.83916	3.76011	4.07194	3.72215	3.44855	3.58966	4.30132	5.29068	3.33278	3.46702	3.09036	3.33577	3.91251	3.33373	2.91115	3.98114	3.26774
ANKLE1	2.43108	1.66351	1.76266	1.73575	1.61235	1.14572	0.75118	1.03847	1.29462	2.12818	2.30568	2.19672	1.40752	1.71888	2.55529	2.1519	1.46501	2.75293	3.77419	3.41205	2.22547	1.32856	2.96493	2.19912	1.71279	2.20829	3.99988	-0.682999	2.83742	2.15788	1.8897	3.6184	3.03851	0.696741	2.94117	0.631112	1.25133	3.07555	1.90344	3.51477	1.92587	1.92943	1.14445	2.72964	2.23198	0.800027	1.72157	2.70718	1.29058
ANKRD12	6.15906	6.80829	6.00706	6.84694	7.17004	6.39122	5.84003	5.94188	5.11508	5.58235	6.49317	6.59117	6.69971	6.12397	6.46491	6.66873	6.55199	7.65502	5.98008	5.93511	6.69265	6.69187	5.85957	5.92079	6.12723	6.29426	6.07588	5.80001	5.95832	6.47727	5.92133	5.97195	6.55218	6.57557	6.2859	6.49545	6.14636	6.6393	6.31373	6.20761	6.68518	5.75449	6.39147	5.96831	6.20525	6.21257	5.98022	6.66034	6.52702
ANKRD26	4.51275	4.87972	4.59165	4.88849	5.21423	5.04912	4.55341	5.31512	5.04413	4.66439	4.92412	4.55338	5.66076	5.07926	4.80024	4.05807	4.82191	4.69372	5.03671	5.2473	4.7512	4.64534	5.27008	4.90439	4.95679	5.40468	4.66039	4.85029	5.25779	4.8941	5.58005	4.96968	5.5484	5.6355	4.84123	5.46739	4.56551	4.81112	4.73664	4.76483	4.63391	5.00173	4.95111	5.10712	4.51865	5.00174	4.77624	5.25074	4.73526
ANKRD50	6.32544	6.50823	5.91031	6.20778	7.03289	6.63641	6.33168	6.17939	5.63681	5.49549	6.54392	6.45862	6.83002	5.95684	6.62329	6.3774	5.96926	6.29802	6.25673	6.68188	5.96049	6.27935	6.59846	6.37351	6.18286	6.21662	5.50701	5.67127	6.29356	6.38228	5.69243	6.06829	6.97033	6.39045	6.32921	6.40255	6.02095	6.54538	6.03435	5.14659	6.41637	5.76559	6.36264	6.12991	6.42561	6.56208	5.8771	6.11502	6.5889
ANKRD52	6.72952	7.42242	7.00099	7.29259	7.2021	7.3054	6.99187	7.05583	6.85001	6.65226	7.21131	7.29862	7.65835	7.65747	7.14838	7.46084	7.57114	7.30943	7.46554	7.31147	7.40131	6.59199	7.34952	7.29211	7.30139	7.17074	6.94191	7.06147	6.97747	7.62634	7.52049	7.48979	7.06577	7.44641	7.05301	7.08	7.18191	7.60604	7.6121	7.01925	7.87194	7.40879	6.92519	6.62824	6.55994	6.74911	7.34119	7.85743	7.01089
ANO7	3.38843	5.61732	4.99006	5.25424	5.02094	1.59769	3.71647	2.98437	3.18548	3.32689	2.89875	3.66306	3.28783	2.69971	2.63225	5.34685	3.60508	7.06851	3.60015	3.37123	5.63036	4.61376	3.36181	4.40097	4.29849	4.0453	4.33242	3.20872	3.36478	5.51527	2.27536	3.10143	3.45581	1.16671	3.99295	3.13664	2.90955	3.00773	4.4455	2.67997	6.15513	3.41572	4.14018	2.64262	3.78735	2.90417	4.51623	3.06135	2.73094
ANXA1	8.34282	7.76294	7.19793	7.81401	8.27748	7.87057	7.67404	6.04073	6.89027	6.00158	7.91603	6.82659	7.35961	8.30257	6.32575	7.71363	7.23987	7.51632	6.95673	6.70542	8.42033	8.04723	6.91173	7.39854	7.84913	5.84733	6.44422	6.52254	6.70747	6.93179	6.58158	7.63536	7.3529	7.09298	7.12427	7.44346	7.12133	7.7589	7.49112	5.00406	7.29106	6.7228	6.60913	6.54551	5.75834	6.54879	6.23556	8.29086	7.00321
AP3B2	4.00023	4.09713	0.733041	3.51634	3.42247	0.80924	0.75118	1.15625	0.60147	0.570019	6.57705	1.60894	-0.0965109	-0.295983	1.82132	3.65598	1.46501	0.519329	0.817221	-0.212327	1	2.32709	0.910796	1.41896	1.26079	-0.682009	1.87348	1	-0.0529789	1.8214	4.52031	0.31335	2.05768	0.47356	0.618801	-0.755235	2.69824	0.756451	3.89853	3.68761	0.539588	1.16443	1.9329	0.755558	-0.712534	1.13652	0.87426	0.116894	2.1844
AP3D1	8.17449	8.13101	8.27397	7.95236	7.83029	8.24879	8.5639	8.17633	8.11886	8.34353	8.19192	8.21869	7.92009	8.60255	8.19932	8.34603	8.34858	8.09201	8.51083	8.38029	7.88263	7.5071	8.27839	8.32134	7.8928	8.05937	8.27757	8.44625	8.30607	8.57648	7.91953	8.64769	8.11513	8.5426	7.89603	7.96103	8.42548	8.51114	8.51681	7.91085	8.28875	8.47938	8.24117	8.42775	7.75386	8.37531	8.80358	8.40007	8.09937
APEH	7.70924	7.82669	7.84128	7.88451	7.43442	8.00891	8.14655	8.4525	8.52374	8.39699	7.52707	7.72373	7.89824	7.73504	7.78404	8.04643	7.73638	7.72274	8.21639	8.04029	8.04572	7.64779	7.73431	8.37897	7.60543	7.71767	7.54681	8.26782	8.26396	8.05412	8.0453	8.19632	7.85475	7.82216	7.71219	8.11055	8.02255	8.13659	7.83708	7.39614	8.02786	8.34785	7.85643	7.72572	7.24191	7.92692	8.27774	7.84708	7.84087
APOE	9.31243	6.95649	7.13892	7.60449	6.41182	7.15802	5.30508	5.31859	6.21187	5.82493	8.93712	6.63676	8.07518	7.75133	7.71434	8.03649	6.42576	5.72334	7.60429	6.94778	5.9525	7.63145	5.37671	5.68676	8.4	6.57279	6.3116	7.12523	7.60315	6.91761	7.20983	6.46021	7.78344	7.88089	5.79606	7.56794	8.3757	7.41872	6.82983	4.40429	5.63127	6.0442	4.40254	7.62332	5.89824	6.53402	6.96822	8.95879	6.99028
APOL1	7.58586	6.88387	7.33725	6.83359	6.94829	7.14287	6.86577	7.07004	5.78326	6.48692	8.77457	6.60277	7.59258	7.36786	7.45938	6.54523	7.15267	7.03897	6.89293	7.01538	7.28595	6.62402	6.6357	6.77384	8.83814	5.6653	6.50447	7.49638	6.54352	7.09132	7.61808	6.77403	7.26925	7.39252	7.32491	7.69287	7.60787	8.52716	7.65264	6.66492	7.39463	6.74152	6.3648	6.69151	7.49957	7.20988	7.49612	8.04026	6.97643
ARFGAP1	7.73931	7.01189	7.88577	6.87469	6.69445	7.58048	8.23106	7.93969	7.26844	8.14819	7.34418	8.12779	7.6724	7.09169	7.93463	7.13426	7.4487	7.56511	8.62715	8.49329	7.14139	6.76974	8.39349	7.45445	7.72738	7.58227	8.98104	7.54321	7.54093	8.1472	7.74274	7.66338	8.20197	7.93075	7.76886	7.73976	7.83439	7.48766	8.10692	8.28801	6.96282	7.89652	7.58731	8.51849	7.26001	7.96228	8.28391	7.4571	8.49217
ARHGAP18	6.83643	6.67014	7.10772	6.86881	6.72502	7.98976	7.26858	7.03086	7.17166	6.94677	7.51803	7.49393	6.31032	6.94499	7.28585	6.32419	6.42786	7.09162	6.87125	7.65405	7.07184	6.88705	7.06226	7.34614	6.32339	6.98366	6.58785	7.59812	7.09304	6.89324	6.37502	6.78607	7.72246	7.24694	7.44381	7.27295	7.48892	6.83676	6.92963	6.40828	6.95412	6.70177	7.36821	7.10539	6.94056	6.98624	6.80075	6.75417	7.30103
ARHGAP20	4.55742	4.9394	3.25073	4.91103	5.17404	3.35868	1.70671	2.00355	1.98778	0.975503	3.89589	2.67365	3.87373	3.03618	2.73761	3.95121	2.74595	2.67882	2.32128	1.92778	2.94602	4.83798	2.00942	2.99136	3.37533	1.6205	1.10031	0.92636	2.75041	3.37604	1.45437	1.492	3.63813	3.57592	3.35315	3.68747	3.21494	2.29689	2.78379	1	2.90669	2.4172	2.17407	1.63102	-0.712534	2.23512	1.97289	3.19268	3.13641
ARHGAP42	4.9655	5.93176	4.75481	5.73086	5.75014	5.71738	5.24208	5.37738	4.96436	5.29522	6.32074	6.20804	5.51474	4.82481	5.61488	6.21777	4.99431	4.673	5.38155	5.02668	4.76882	5.5605	5.99589	5.22966	4.12707	5.14063	4.92531	4.6968	5.19408	5.50187	5.63573	5.04477	5.28208	5.85805	5.34794	5.49664	4.57456	4.44948	5.23345	3.99882	5.36788	5.28985	4.93769	5.57422	4.48604	5.74737	3.91879	4.98444	5.43186
ARHGAP5	7.41907	7.76039	7.57058	7.6075	8.07087	7.93484	7.80167	7.08494	7.13126	6.79559	7.88918	7.59514	7.52243	8.11347	7.63171	7.83098	7.83884	7.72398	7.2952	7.13114	7.09727	7.72692	7.94871	7.68599	7.75347	7.8329	7.45669	7.68652	7.93526	7.23216	7.05347	7.30727	7.95914	7.40967	7.24999	7.32536	7.67112	7.80931	7.62586	7.56999	8.24513	6.89777	8.19855	7.36139	7.21306	7.55464	7.48631	7.44118	8.09519
ARHGEF15	5.93885	5.19574	5.43895	5.20979	5.32322	5.01392	3.86915	4.87252	4.77201	3.89328	5.47577	4.94114	5.17387	5.07229	3.92138	4.7877	4.83231	4.21651	4.74903	4.87839	4.06249	4.69586	4.18417	4.99996	5.08008	4.25238	4.70216	4.07049	4.66555	5.19558	4.6877	4.42011	5.27274	5.10344	5.45823	4.36281	5.17082	4.70448	5.46881	3.9265	4.39678	5.0664	4.88687	4.9662	3.96037	4.70805	4.18238	4.84724	5.07224
ARHGEF33	1.79449	1.99999	1.6085	2.20577	2.81633	0.80924	0.528037	0.34529	4.21913	-0.816219	2.09438	1.09811	1.15619	1.49573	-0.663588	1.83345	0.548699	1.90562	1.51035	3.61636	1.63768	2.74995	1.4986	0.81284	1.87983	0.0110388	1.25445	0.703197	0.352486	0.905108	2.49047	1.12428	1.65221	0.696741	0.955242	1.19074	0.270485	1.4496	1.8428	1.74169	0.827241	1.50089	1.83759	2.09055	1.9266	1.38782	1.16196	1.58324	1.03925
ARID2	6.10581	6.6544	6.15091	6.33893	6.74028	6.45326	6.09449	6.12528	5.45351	6.02963	6.50967	6.50976	6.57484	6.42178	6.62397	6.4292	6.55014	6.51827	6.26681	6.35087	6.32719	6.22106	6.95676	6.24582	6.27902	6.56214	6.21128	6.4478	6.42556	6.43653	6.47886	6.19875	6.45741	6.56375	6.39271	6.37251	6.30757	6.6309	6.37473	6.76704	6.71127	6.12798	6.63173	6.19102	6.20624	6.42621	6.24258	6.08134	6.3027
ARID4A	6.32957	6.22299	6.217	6.53923	6.82427	6.38594	5.87754	5.79528	5.78186	5.93251	6.38564	6.15436	6.0657	5.94328	6.20542	5.94227	6.41022	6.91404	5.81329	5.50474	6.05893	6.51515	6.00333	6.15994	5.64103	6.62712	5.62027	6.11037	6.33897	6.03993	5.66718	5.65807	6.47996	6.23798	5.89995	6.13441	6.06351	6.30746	6.34954	5.60126	6.13304	5.47657	6.55341	6.13268	5.57167	6.09334	6.08558	6.26751	6.5613
ARMC9	5.60967	5.54714	5.32207	5.61388	5.54853	5.63112	4.64709	5.28874	4.73665	5.07263	5.96925	5.15279	5.86445	4.93776	5.01999	5.23256	5.14131	5.25845	5.41063	5.73444	5.33155	5.5668	5.28025	5.62907	6.23556	4.37416	5.32713	3.93202	4.94426	4.84346	4.8495	5.42834	5.29916	5.51053	5.52997	6.17629	5.05521	5.60977	5.40172	4.53491	5.2699	5.24027	5.06046	5.32198	4.81697	5.76567	5.33826	5.43666	4.68807
ASAH2	1.79449	0.747209	0.91537	2.1632	2.41087	1.50239	0.528037	0.34529	2.85277	0.975503	1.20708	1.50359	1.51288	1.31343	1.12817	1.6258	1.64733	3.03164	0.411712	-0.212327	1.28102	0.992103	1.09313	1.41896	1.95395	1.51513	1.70644	0.92636	1.55648	2.33223	1.82907	2.81887	2.23203	0.47356	0.955242	1.44204	1.25133	1.1619	2.59657	0.237599	2.57645	0.653626	1.83759	1.544	0.896986	0.576894	1.16196	0.964204	1.73242
ASAP2	6.7262	7.50202	7.03712	7.3255	7.5822	7.16777	6.84341	7.11035	6.81007	6.78615	7.70104	7.46458	7.17445	7.55037	7.46529	7.63839	7.34219	7.05651	6.85228	7.01429	7.30238	7.04183	7.46046	7.23662	7.26855	7.20211	6.47942	6.67382	7.1758	7.43842	7.08102	7.39168	6.94803	7.18013	7.19776	7.151	7.16988	6.61008	6.68896	6.26107	7.08683	6.81972	7.08146	6.70724	7.45034	7.05732	5.80994	6.65505	7.192
ASAP3	5.95338	6.51763	5.40024	6.48935	6.31486	4.89353	4.74388	4.21129	4.75645	3.61457	5.69731	5.33704	6.09682	5.56334	4.39266	6.08728	5.14888	5.72882	5.16532	5.11316	6.54887	5.95073	5.35581	5.52984	5.82663	4.64092	4.31917	5.38069	5.08285	5.58879	5.76822	3.54217	6.19018	5.29788	5.30461	5.71407	4.95571	5.71461	5.14326	3.73413	6.0034	4.40702	4.94218	4.67951	5.42094	5.16186	6.30581	5.22083	5.39597
ASCC2	7.20029	7.05137	7.07021	7.11872	6.80037	6.62037	7.29885	7.16941	6.96192	7.02799	6.98561	6.84751	6.81269	6.77555	6.63282	7.23837	7.59493	6.80967	7.05128	7.34257	6.66025	6.82397	6.97413	7.23065	7.21737	7.08305	7.55785	7.30782	6.74499	7.27044	7.24933	6.70232	7.02319	7.2276	6.85984	7.00741	7.26565	7.14192	7.33997	7.793	6.74816	7.09162	7.01431	7.18107	7.22527	7.02894	7.06595	7.03692	6.89883
ASPN	6.80769	6.07348	6.42069	5.97468	7.05718	5.69203	4.68303	4.89919	5.89478	5.70142	7.72136	5.66246	7.06855	6.52017	6.33674	5.25322	4.72695	4.10285	5.43067	5.94151	4.83227	6.16711	5.99221	6.47231	6.86712	5.95909	5.9326	4.7014	6.86525	3.75775	6.11868	3.67198	7.03211	6.59057	6.9485	7.6995	6.34508	5.82325	5.14786	3.55181	3.56809	4.25092	4.69979	7.05119	2.68874	6.23113	4.94898	5.59616	6.63132
ASTN1	0.838978	4.50842	1.06949	3.2324	4.37798	1.14572	-0.858258	1	-0.0916768	1	0.64747	-0.693547	-0.0965109	-0.295983	0.0295588	3.79705	0.261056	0.519329	-0.281435	-0.905351	1	2.60153	1	1.50599	1.95395	1	2.14175	1	0.352486	-0.886732	1.25371	-0.379797	0.804912	0.696741	1.78193	-0.755235	2.30738	1.1619	-0.929883	1	-0.558966	-1.13819	2.3076	-0.853786	1	1.27004	0.181154	-0.98163	1
ASTN2	4.29845	5.16807	4.62076	4.80536	5.29006	4.1834	4.78012	3.01946	4.52839	3.32689	3.19299	4.00683	2.64428	3.25933	3.73086	4.91879	3.58127	4.73884	3.5363	3.70969	4.48839	4.78082	3.81223	4.56625	3.98771	4.37416	4.16057	3.57958	3.29695	3.74808	4.27142	2.98749	4.53061	3.78776	3.57369	4.04884	3.97591	3.94829	4.27422	4.02181	4.57675	3.64097	3.42683	4.04396	4.21479	3.5344	5.26045	4.05525	4.8267
ASXL2	6.35322	6.76622	6.41797	6.74728	6.86055	6.60285	6.5101	6.39622	6.1612	5.86209	7.01864	6.81459	7.02792	6.70203	6.64025	6.52422	6.73596	6.54117	6.51653	6.4315	6.53029	6.33443	7.05456	6.5654	5.01198	6.61906	4.85761	6.02009	6.09231	7.10088	6.76355	6.55702	7.25143	6.89479	6.24135	6.29059	6.02095	6.77868	6.63394	4.12944	7.06801	6.4104	6.25402	5.95846	5.46756	6.72696	6.0883	6.7986	7.08967
ATAD3B	5.51926	5.49505	5.60364	5.02664	4.50888	5.95323	5.84495	6.52688	6.20083	6.41214	4.75422	6.15117	6.76724	6.46959	5.41176	6.48562	5.58242	6.22866	7.01398	6.76453	6.12968	4.57004	5.97467	5.64248	6.92821	5.8341	7.19912	6.22065	5.81635	6.33811	6.80451	6.57674	5.96397	5.18535	6.33778	5.63338	4.85546	6.92779	6.10549	6.96025	6.24446	6.59728	6.19814	6.25681	6.76458	5.41911	6.49225	6.7195	4.65788
ATG2A	6.52596	6.90808	6.6711	6.78732	6.52174	6.70474	6.92831	6.76977	6.27823	7.0074	6.7628	7.04919	7.88124	6.65335	6.55459	6.97035	6.56975	6.5363	7.31347	6.869	6.40582	6.20267	6.77387	7.02343	6.11839	6.56214	7.03519	6.70893	6.31781	7.40315	7.2029	6.89294	6.98424	7.16504	6.70647	6.94239	6.61027	6.2665	6.76415	6.21397	6.62483	6.91542	6.26722	6.98643	6.95423	7.02261	7.15498	6.86879	6.90046
ATP10A	5.38864	4.82758	4.68428	4.23171	4.89993	5.50058	4.0834	3.57414	3.96012	3.78892	5.80795	4.49374	5.60889	4.82496	4.14043	4.44075	4.40945	3.86337	4.74247	5.11802	3.77775	4.12759	4.70854	4.99996	5.35989	3.14655	4.7067	3.20872	5.05904	4.21322	4.29823	3.49139	5.66085	5.14172	5.31562	5.65335	4.65668	4.67511	4.68699	2.589	3.2696	4.0822	3.42683	5.34865	2.50642	4.36675	3.95004	5.71038	4.934
ATP11C	6.52664	6.1853	5.85342	5.96405	6.37358	6.11452	5.69996	6.81572	6.13487	5.75323	6.90032	6.34601	6.90378	6.02475	6.27857	5.94943	6.84951	6.03276	6.11301	6.40779	5.70329	6.07722	6.76702	5.89216	6.08453	6.35142	5.76531	5.22226	6.03383	6.03106	6.60451	5.94545	6.66902	5.8706	6.05425	6.29927	6.11982	6.60625	6.28399	5.13172	6.09511	6.43692	6.4791	6.45265	5.61548	6.51245	5.42463	6.36688	5.82079
ATP2A3	7.14817	8.98721	8.15001	9.04014	8.1715	6.31294	8.33098	8.14281	7.0468	6.59591	7.03434	7.5756	6.88445	6.7515	6.49024	9.29641	8.41965	8.40692	7.02041	7.33759	7.41874	7.96282	7.67792	8.62305	7.94469	6.83216	5.44842	6.94152	6.94282	8.99409	5.59751	7.7908	7.52333	7.10623	7.46573	7.83004	8.00082	6.43775	7.61677	5.8866	8.43463	7.92102	8.51669	7.14142	7.00933	7.45161	7.5463	6.41524	7.77555
ATP6V0A1	7.05559	7.47804	7.10225	7.17006	7.23598	7.19813	7.47791	7.35923	6.47781	6.94847	7.18487	7.18905	7.09713	7.33807	7.71158	7.63197	7.34555	7.11875	7.13497	7.3702	6.58857	6.90668	7.43084	7.18444	7.50135	7.13915	7.30216	6.69903	6.33897	7.4049	7.49528	7.42261	7.05682	7.59845	7.35907	7.42093	7.16652	7.20428	7.24857	7.03891	6.95248	7.04887	7.07722	7.31997	7.38497	7.40018	7.44911	7.04545	7.07441
ATP6V0D2	4.02534	4.20249	3.83312	4.7929	3.55827	2.88868	2.85533	2.00355	2.54739	1.7487	3.96164	2.13957	3.38468	3.35464	3.74313	4.31313	3.36712	1.50016	2.39274	1.65952	2.86146	5.46487	2.07395	2.0656	4.07706	0.927349	1.94759	3.44404	3.66062	3.45716	2.27536	2.51057	2.14865	3.81467	2.05387	3.61427	3.00053	4.16869	3.54755	0.643064	3.5014	2.66851	0.633609	2.14185	1.59013	3.23365	2.17356	4.77087	2.58986
ATP8A2	1.53212	3.12985	1.42619	1.97215	3.12871	1.83885	0.528037	0.34529	0.60147	-0.123072	1.96921	1	-0.0965109	1.57578	0.94585	2.79852	-0.144448	1.21248	1.10489	1.174	-0.664949	1.57989	0.687682	1.85428	1.61747	0.416537	0.40713	0.415547	1	0.905108	0.442761	1	0.959082	1.16671	1.31192	2.07803	-0.135018	0.351009	1.55513	-0.455549	0.827241	0.80777	0.633609	0.532391	0.673811	1.49317	-0.917542	1.58324	1.57826
ATP8B1	8.10185	9.01912	8.1829	9.1982	8.87463	7.61569	8.34613	7.95642	7.76997	8.09947	7.59956	8.26756	7.46179	7.93377	8.45843	9.01587	8.36117	7.74112	7.82115	7.72444	7.48917	8.77995	7.78262	8.61626	7.96607	8.45648	7.24161	7.56147	8.53411	8.65312	5.97162	7.97632	8.24895	7.94405	7.86476	8.01935	8.03631	8.44294	8.12654	7.38675	8.80134	7.85513	8.15281	7.97747	7.27436	8.38269	7.90227	8.06219	8.02544
ATP8B3	2.91842	2.04651	2.30164	3.03504	2.41087	1.83885	1.22121	1.59807	1.16109	0.282393	2.69515	2.01441	2.15473	3.67427	0.722706	2.0053	1.56033	1.81861	3.47979	1.92778	1.733	2.47369	2.13458	1.72912	4.05982	1.51513	1.10031	1.39634	1.96195	1.51125	2.88512	1.69964	3.0907	2.03172	2.64693	2.90838	1.73683	2.14273	2.20571	1.33624	2.87494	1.99734	1.48092	2.23716	0.673811	1.67551	1.72157	2.73187	1.49124
ATP8B4	5.11287	4.41079	3.56625	4.97574	4.74785	3.76414	3.18481	3.30282	3.29272	2.07413	4.06518	2.80286	3.7101	3.16971	3.5108	4.10428	3.18778	3.05831	3.05079	2.96577	3.07277	4.61376	2.93896	3.88861	4.01536	2.75189	3.09272	2.95449	2.94278	3.68807	2.79415	2.9524	4.08206	4.4054	3.39137	3.95435	2.78281	3.60907	3.66534	2.25252	4.08535	3.36166	3.22389	3.1351	2.54563	3.56004	3.27217	4.18308	3.26774
ATRNL1	1.71445	4.58668	1.52148	3.29039	4.68299	0.80924	0.75118	-1.041	-0.0916768	1.58166	1.34062	-0.000500125	-0.0965109	0.802584	1.97547	3.32353	1.87048	1.7233	0.634882	-0.212327	0.0281987	3.37164	1.69926	3.67503	1.95395	1	1.79344	0.703197	1.55648	-0.193463	-0.250386	0.718815	0.622617	1.97766	2.22822	2.42287	0.781341	0.756451	0.861961	1	0.827241	1.16443	1.48092	2.67248	1.48476	2.65633	0.87426	0.627755	-0.906588
ATXN10	7.6908	7.51572	7.28981	7.38684	7.43013	6.97884	7.08021	7.58489	7.27762	7.46142	7.31282	7.14627	7.1005	7.2446	6.8072	7.48615	6.33485	6.5224	6.79946	7.23342	7.26278	7.53514	7.59141	7.10347	7.27276	7.09947	6.81568	7.32127	6.57839	6.76067	7.46297	6.98948	7.12238	6.81614	7.07618	7.20514	7.27538	7.78005	7.12601	6.30257	7.30729	7.08036	7.06977	7.06838	6.86313	7.10959	7.07105	7.73843	6.84052
AURKA	6.54742	5.44467	6.77804	5.56004	5.20815	6.41797	7.08944	7.77067	7.43747	8.16027	6.03424	6.56053	7.23581	6.98708	7.5982	5.89173	7.22391	6.13246	7.36971	7.24388	6.56928	5.83154	7.22036	6.76564	6.42884	7.40216	6.939	6.81466	7.62653	7.28439	7.38179	7.36865	6.4964	6.64684	7.30863	7.14841	7.33554	7.12234	7.53063	7.32936	7.02725	7.79893	6.7317	6.40523	6.68938	6.46438	7.21463	7.02233	6.76797
B4GALNT3	6.04628	7.19638	7.1101	7.40103	6.49432	7.48329	7.52061	6.58705	6.09967	6.24251	6.14463	6.70941	6.53742	5.40107	6.28723	7.9514	7.29072	7.13048	6.99687	7.16828	6.19786	6.48433	7.42463	6.62696	6.34131	8.5974	6.26031	5.96069	6.71267	7.68485	6.45036	7.12788	6.39653	7.17153	5.76628	6.49758	6.99793	6.9017	6.91014	5.19345	6.53768	6.78953	6.65545	6.61063	5.31582	6.95701	7.08353	5.38991	5.96755
BAIAP3	3.35845	4.61787	3.57	5.21093	4.40093	6.89219	4.44163	3.46027	1.70176	4.33854	2.81765	4.04413	2.10178	4.8144	4.40103	4.9361	4.31855	6.08815	5.01382	3.42714	3.74352	4.1632	4.65432	6.0878	6.36127	6.59432	5.96834	4.22321	3.26287	3.88624	3.02866	2.45546	5.56548	4.96055	3.75627	3.23584	3.04558	3.37262	2.90081	5.56986	4.82136	2.47412	4.61262	4.58923	4.46753	3.98812	4.62843	3.34982	6.05743
BANP	5.32986	5.22077	5.51216	5.3081	5.07809	4.97124	5.39751	5.18753	5.28823	5.45285	5.41602	5.09018	5.51657	5.55762	5.26334	4.88686	5.28492	5.68792	5.64284	5.26418	5.41044	4.73451	5.07592	5.4378	5.43518	5.68952	5.54686	5.63045	5.29416	5.31387	5.37545	5.25498	5.6171	5.45889	5.49092	5.00372	5.38249	5.48088	5.48858	5.36159	5.3326	5.55888	5.43216	5.74326	5.83576	5.59417	5.49761	5.55644	5.52146
BAZ1A	6.96104	6.66388	6.89213	6.6572	6.51681	7.15381	7.01688	7.05462	6.68084	6.82963	7.17797	6.93341	7.1161	7.14148	7.04885	6.91679	7.36956	7.30981	6.9777	6.64681	6.88471	6.39567	7.30004	6.91203	6.82038	7.39287	6.90543	7.10013	7.20546	7.06209	6.66981	6.90776	7.09463	6.83185	6.14104	6.8512	7.30752	7.19259	7.18693	6.92036	7.38899	6.62996	7.43453	6.95485	6.66904	6.62485	6.8839	7.13859	6.92696
BAZ2A	7.47455	7.86188	7.77542	7.98479	7.82307	8.03863	8.05205	7.77666	7.07428	7.4393	8.03167	7.93509	7.97779	8.01483	8.20001	7.71264	7.93528	8.06874	7.94987	7.9816	7.63974	7.32987	8.27251	7.78612	7.47865	7.95387	7.64038	7.62755	7.83696	8.17781	8.1124	7.81025	8.19201	8.38759	7.90632	7.83572	7.81545	8.1997	7.90107	7.95153	8.20808	7.57174	7.70174	7.61079	7.64032	7.84146	8.00672	8.25975	8.23593
BIRC6	7.46252	7.78791	7.31699	7.46021	7.81039	7.60628	7.66215	7.60408	7.21587	7.21611	8.06474	7.84902	7.87193	7.5878	7.89051	7.86952	7.82355	7.54546	7.73902	7.79708	7.2653	7.00825	8.22002	7.53406	7.38673	7.77641	7.12536	7.08839	7.32074	8.0998	7.65286	7.71106	8.06474	7.59301	7.36143	7.61606	7.18357	7.6871	7.83411	6.15517	7.47332	7.40334	7.53267	7.37856	7.33569	7.71734	7.42105	7.57066	8.10902
BPTF	6.84534	7.33707	6.77946	7.17297	7.56647	7.15697	6.99963	7.05156	6.29521	6.71744	7.37429	7.1292	7.20526	7.13912	7.61915	7.03745	7.18006	7.49412	7.14275	7.30957	6.79789	6.78997	7.42759	7.07813	6.51829	7.47385	6.65455	6.92379	7.49981	7.3645	7.37742	6.98316	7.43977	7.47868	7.05685	7.4243	7.13395	7.39042	7.46524	6.78369	7.43086	6.85005	6.91962	7.27382	7.13256	7.46877	7.00839	7.50832	7.6011
BRD1	6.96191	7.0538	6.78324	6.82623	7.01654	6.66143	6.779	6.86113	6.35167	6.77662	6.91323	7.19656	6.89324	6.44686	6.55898	6.95368	6.33024	6.75961	6.95421	6.93645	6.33907	6.59936	6.94677	6.92578	6.98764	7.15388	7.04047	6.95027	6.69405	6.94497	7.10303	6.38177	6.89207	7.08964	6.63005	6.69257	7.10926	6.92779	6.58937	6.50197	6.92476	6.69307	6.71432	6.92726	6.7674	6.81911	7.00839	6.99626	7.13154
BRWD3	5.33434	5.49216	5.13975	5.46065	5.38128	6.01981	5.93859	5.90791	5.43379	5.19502	6.5797	5.64671	6.31608	6.04257	6.10949	5.36164	5.77447	6.06581	5.28119	5.8665	5.63036	4.92783	6.10709	5.02249	4.86396	6.1838	4.98871	5.41273	5.85513	5.74799	6.46623	5.8769	6.46266	6.20692	5.59965	5.51202	4.94333	6.11773	6.24111	4.30665	5.54575	5.67749	5.9615	6.18402	4.99797	6.1083	4.87552	5.86311	5.30596
BSN	3.53361	4.01171	2.95223	3.26181	4.02031	2.09017	1.22121	2.05006	2.21092	2.31925	5.92812	3.17755	3.16154	2.30667	1.97547	3.4797	2.15816	3.18192	3.87747	2.62093	1.82001	2.90901	3.61886	3.25518	3.22691	3.58059	2.67583	0.92636	1.81886	2.10909	4.0537	1.0065	2.9644	2.55302	2.30518	2.85573	2.80947	3.53939	3.19735	4.16945	2.57645	2.57542	2.62605	2.90732	1.99558	2.59179	3.10786	4.14819	4.30284
BZW2	8.03177	7.42242	8.07387	7.44817	7.25545	8.23065	7.68404	8.52283	8.87832	8.34406	7.67544	8.14925	7.95606	7.75309	7.75753	7.53827	8.0469	7.67421	8.01264	7.58377	8.50597	7.66943	7.99419	7.73859	7.64623	8.386	8.25335	8.53976	8.5156	7.5782	8.68993	7.95958	7.35504	7.73953	8.08844	8.06596	8.06573	7.96788	8.30642	7.71325	7.45991	8.56377	8.08776	7.94261	7.77736	8.26672	8.04234	7.99696	8.02952
C12orf40	1	1	1	1	1	1	-0.858258	1	1	-0.816219	-0.738772	1	1	1	1	1	1	-0.579283	1	1	1	1	1	1	1	1	1	1	1	1	0.66593	1	1	1	1	1	1	1	1	1	1	-1.13819	1	1	1	1	1	1	1
C14orf105	1	1	-0.876349	1	1	1	1.22121	1	1	0.282393	1	1.38579	1	1.64989	1.28232	1	-0.144448	-0.579283	1.85865	1.86716	-0.664949	1	1.3808	1.10051	3.34024	1	1	3.1881	0.352486	1	-0.250386	1	1	1	-0.990745	-0.755235	1	1.67273	1.63516	4.27186	1	1	1	1.97933	-0.712534	1	1	3.64327	1.49124
C14orf182	2.11991	2.2513	1.89618	1.73575	1.36105	1.59769	1.22121	1.35692	2.47328	-0.123072	2.30568	1.50359	1.84935	3.25933	0.94585	1.89408	2.74595	2.59878	1.42333	0.480882	2.51315	1.4621	1.94042	1.21829	0.413499	0.927349	1.87348	2.08949	2.24964	1.41595	2.10101	1.22964	1.90352	1.65223	0.618801	1.95287	2.0051	0.756451	1.70927	1.49038	2.08002	2.08073	3.00074	1.44871	1.23346	0.576894	1.56741	1.65735	1.73242
C14orf93	5.42599	5.20351	5.86883	5.53349	5.3864	5.33968	5.35035	5.19539	5.91098	5.24521	5.20396	5.35373	4.89727	5.3316	5.58831	5.00103	5.26722	5.31788	5.47433	5.27044	5.33155	5.24059	5.12145	5.25744	5.69331	5.59455	5.96269	5.53151	5.23026	5.28297	5.06037	5.13765	5.43315	5.40264	5.37581	5.25608	5.3519	5.25995	5.08393	6.04577	4.96641	5.38394	5.58474	5.54471	6.36841	5.4578	5.66454	5.39162	6.00211
C15orf59	3.59899	4.4361	2.67894	3.59205	4.17731	3.27733	1.22121	1.84938	1.4124	1.7487	2.84468	1.60894	3.08149	2.62175	2.42745	3.87304	1.99564	2.19331	2.8321	3.04581	0.433729	4.11885	2.2971	3.57495	3.67159	0.416537	2.94612	0.703197	2.54974	1.8214	1.35908	1.0065	3.41988	3.14772	3.15248	3.27017	2.53918	1.85505	1.96059	0.237599	1.23271	2.08073	1.73224	2.365	0.673811	2.62458	2.12703	2.2764	3.35604
C16orf46	2.94312	2.99852	4.1072	2.93973	2.59319	3.79491	3.43222	3.57414	2.68092	3.34263	3.02236	3.52586	3.51436	3.62595	3.22823	2.74974	3.33682	3.22738	3.39489	3.66928	3.61176	2.87916	3.32672	3.63619	3.96885	3.36096	3.95293	3.41125	2.54974	3.0646	3.47532	3.33377	3.64789	3.57592	3.22885	3.09497	3.79686	4.15207	3.30432	3.07084	4.3826	3.06654	3.72466	3.39461	3.97889	3.36498	3.03376	3.66269	3.35604
C17orf104	2.11991	1.72806	0.91537	0.973616	2.12318	2.033	2.23281	1.90345	2.0484	1.48634	2.15153	2.2508	1.6082	2.96207	1.53364	0.447183	1.46501	1.7233	2.93746	2.03901	1.12684	1.32856	2.2458	1.72912	2.35941	1.88286	2.48659	0.92636	2.14428	2.24885	1.62143	1.97156	2.41436	2.08301	1.78193	2.18926	1.56978	2.46119	2.28909	1.94238	1.83885	2.19405	2.24306	1.71107	2.87106	1.5885	1.56741	2.31413	2.13788
C19orf38	4.09708	2.94445	3.61223	4.01814	2.81633	1.90784	1.44435	2.83022	2.35068	1.48634	2.95004	0.692647	1.98288	3.13797	2.42745	3.18799	2.15816	1.21248	1.42333	2.46186	2.33083	3.4431	1.78628	1.66013	3.09907	2.36243	1.10031	1.61949	1.55648	2.51455	1.69554	3.3215	2.8633	2.48848	1.49425	2.77118	2.78281	2.5482	2.8544	0.237599	2.149	2.11995	2.42538	2.85969	2.42303	2.28164	3.50135	3.90865	1.39595
C19orf44	5.13015	4.60964	4.56601	4.53438	5.00705	4.52105	4.47046	4.42838	4.33054	3.57126	4.64322	4.58391	3.91649	4.59173	4.25734	4.12256	4.31155	5.28268	5.51035	4.94086	4.93685	4.62122	4.22025	4.83461	5.10322	5.13891	5.21256	3.95599	3.89589	4.35001	3.58283	4.20179	4.68597	4.31012	4.55643	4.70479	4.4671	4.7674	5.23296	5.31735	4.59777	4.50694	4.64338	4.76489	4.09679	4.88719	4.9978	5.17621	4.9893
C1orf192	2.36504	3.18957	1.83164	3.31817	3.49267	3.72158	2.18629	2.98437	2.15963	2.61774	3.17318	2.63856	2.87385	2.64841	3.02529	2.97288	3.09426	2.97607	2.689	2.52856	2.91862	3.09622	2.34589	2.70995	1.95395	2.26235	-0.691548	1.10866	2.47278	2.72427	2.00093	3.02139	2.75083	3.30679	2.41054	2.77118	2.60587	2.18355	3.02146	1	2.9963	2.81309	2.47945	2.19064	1.07929	2.65633	2.79608	2.93032	2.96456
C2CD2	6.4119	6.44432	5.88053	6.31527	6.59673	6.23154	6.25164	6.92039	6.2082	5.52058	6.44199	6.74238	6.64455	6.50693	6.42231	5.89065	6.44175	6.18921	6.59588	6.46731	6.04196	6.37934	6.31977	6.67409	6.67308	6.32098	6.05259	5.86941	6.88194	6.17812	6.3261	6.41029	6.74684	6.38708	6.03221	6.74369	6.32259	6.57355	6.76187	5.97258	6.71057	6.51202	5.93194	6.32084	5.28896	6.52883	6.60707	6.52324	5.986
C2orf40	4.73488	5.51932	3.09388	5.34668	6.11955	1.97239	-0.858258	-0.347857	1.00694	1	2.99883	0.692647	1	0.109482	1	5.39591	1.93502	1.7233	0.971347	0.886326	0.944528	5.89588	-0.698562	4.19722	3.28518	1.10968	2.08113	2.31263	-0.746126	-0.886732	1.13594	-1.07294	-0.2937	2.80085	4.76825	0.854245	2.50409	0.910595	-0.236609	1	-0.558966	0.248109	0.921318	1.34333	-0.712534	3.77556	0.468815	1.58324	2.80693
C2orf62	0.328152	-1.04441	1	-0.972332	1	-0.800287	-0.858258	-1.041	1	-0.816219	0.35977	1	-0.789658	-0.84072	0.722706	1	-0.83748	1	0.124074	-0.905351	-0.664949	0.0757566	1	1	0.00806737	1	1	1	-0.746126	-0.886732	0.442761	-0.379797	0.11181	-0.219525	0.107957	-0.755235	0.270485	-1.03536	-0.929883	1	1	-0.445038	1	-0.160756	1	1	1	-0.288616	-0.906588
C2orf80	1	-1.04441	1	1	1	1	1	1	1	1	1	1	1	1	-0.663588	1	-0.83748	1	1	-0.905351	1	0.0757566	1	1	1	1	1	1	1	-0.886732	1	1	1	1	1	1	1	1	-0.929883	1	1	1	1	1	1	1	1	-0.288616	1
C2orf81	4.19483	3.92173	4.45409	3.98761	4.08149	3.7311	3.65416	4.52093	3.20694	3.50457	3.99701	3.27021	4.03516	4.52054	3.59415	3.69578	3.90422	5.09036	5.02564	4.61871	3.52808	3.95664	4.61008	3.79843	4.97318	3.86693	4.69491	3.75472	3.08559	3.51076	4.20165	4.595	4.3729	3.60242	3.79542	4.11963	3.578	2.77223	4.05915	4.92391	4.14651	3.78029	3.49487	3.90134	5.17387	4.1288	4.08256	3.72331	4.14641
C3	10.5696	9.11766	7.92054	9.63997	8.84541	8.90043	6.23184	7.76139	6.56377	6.75316	9.50508	7.84139	9.84275	7.07358	8.21212	8.74469	7.27436	7.09394	7.15018	8.07763	5.80899	8.10458	6.5413	8.72635	7.8822	7.8147	6.39276	7.07481	7.58573	6.53931	6.68937	6.71152	10.0869	9.60628	8.14302	8.78396	9.06355	6.3561	8.21399	6.13203	6.40415	7.32775	7.84911	7.94079	5.58465	8.17554	8.28693	8.32085	9.29383
C3orf20	1	1	1	1	1	1	-0.858258	1	-0.784824	-0.816219	1	1	1	1	1	-0.246028	1	0.113864	-0.97445	-0.905351	1	1	1	1	1	1	1	1	1	1	1	1	-0.986713	-0.912797	1	-0.755235	1	-1.03536	1	1	1	1	1	1	1	-0.809456	1	-0.98163	-0.906588
C5orf42	5.10448	5.66842	4.28265	5.34848	6.02313	5.19625	3.85129	3.99597	3.87863	4.41486	4.72922	5.05893	5.53286	4.22577	4.85386	5.08913	3.51914	5.12117	4.36777	4.82467	4.89578	5.37412	5.17066	4.70124	5.09871	5.02834	4.66039	1.26283	4.25112	4.52946	5.23027	2.79825	5.23176	4.25776	4.66883	5.58341	4.74783	4.848	5.20361	3.97529	5.35985	4.43019	4.5976	4.80908	4.63465	5.1041	4.58377	4.06815	5.79777
C5orf45	4.82593	4.90055	4.82055	4.94671	5.3452	4.3027	4.30718	4.28017	5.3872	4.46665	4.51328	4.64172	4.20453	4.20501	4.53882	4.3135	3.74637	5.71549	5.27131	5.30751	5.17102	5.44953	4.43008	4.78466	5.59292	5.26213	4.66973	4.62264	3.96127	4.1634	4.90428	4.36247	4.72415	4.92025	4.76198	5.00284	3.92375	5.19335	4.89069	5.87694	3.96274	4.68463	3.58905	5.21507	5.23709	5.10704	5.22815	5.1699	4.62461
C7orf72	1	1	1	-0.279185	1	1	1	1	1	1	1	1	1	1	1	-0.246028	1	-0.579283	1	1	1	-0.617298	1	-0.978964	1	1	1	1	1	1	1	1	1	1	1	1	1	1	-0.929883	1	1	1	1	1	1	1	1	1	1
C8B	-0.77046	1	1	1	1	1	1	1	1	1	1	1	1	0.397097	1	1	1	1	0.411712	1	1	1	1	1	1.79979	1	1	1	1	1	1	1.63511	1	1	1	1	-0.828051	1	1	1	1	1	1	2.88379	1	1	1	1	1.57826
C9orf135	1	-0.351403	-0.183202	1.59266	-0.584831	1	-0.858258	1	1	1	1	-0.693547	1	1	-0.663588	-0.939048	1	-0.579283	1	1	1	1.1744	1	1	1	1	1	1	1	1	1	1	1	1	1	1	1	1	-0.236609	1	0.827241	1	1	1	1	1	1	1	1
CACNA1B	1.17545	3.99889	2.16812	2.35991	3.63464	0.298399	1	-1.041	0.313788	-0.816219	0.35977	0.692647	1	0.802584	0.435024	2.79852	0.261056	5.08368	0.634882	1.73362	5.00498	2.0907	0.687682	1.32365	0.701165	0.0110388	6.8266	-0.682999	1	0.211961	0.442761	1	-0.986713	0.879046	1.40725	-0.755235	1.25133	1.04412	2.24827	-0.455549	3.66046	-1.13819	0.921318	0.244748	-0.0192848	-0.116309	2.99453	1	0.7028
CACNA2D4	4.3886	4.24877	5.46572	4.65533	4.24345	4.05182	3.97804	4.1685	4.19192	4.28362	4.72499	4.45385	3.66464	3.96666	4.37336	3.91289	4.39887	3.95332	3.23013	4.20051	3.36045	4.48252	6.35495	3.50971	5.7168	4.6745	5.99938	3.87078	2.91747	4.02601	4.3892	3.63658	4.33128	4.73625	3.73673	4.19358	4.10636	3.12357	3.82381	4.29807	3.41125	3.84545	3.89172	4.18307	3.82014	4.54718	4.13237	4.3216	5.34718
CALD1	9.34701	10.2637	8.4618	9.75473	10.9251	8.78768	7.56311	7.66584	7.98934	7.41086	9.34049	8.23751	9.09623	8.82001	8.28863	10.0069	8.21483	7.54635	8.0211	8.39813	7.60741	10.6582	8.35599	8.97149	9.27664	7.4465	8.63479	6.97419	8.37836	7.90454	8.1894	7.23574	9.20946	9.02052	9.59724	9.08813	8.82838	8.22143	8.67543	6.54845	7.63048	7.99444	7.79188	8.20435	6.17917	8.97592	7.57213	8.87652	8.58292
CAMSAP1	6.17073	6.49076	6.38902	6.1901	6.69031	7.01015	6.30261	6.19464	6.31933	5.51347	6.68114	6.59391	6.62547	6.63055	6.38306	6.25304	6.42084	6.35414	6.67179	6.43346	6.18416	6.06976	7.02978	6.46532	6.68512	6.615	6.38265	6.18903	6.44909	6.5231	6.7796	6.78607	6.74289	6.83142	6.64899	6.22303	6.92508	6.92011	6.51212	6.17911	6.63389	6.22703	6.5408	6.32008	6.23644	6.14141	6.73411	6.99866	6.67406
CAPN2	8.46282	8.90038	8.29789	8.94129	8.76671	8.16244	8.14299	8.33479	7.91069	8.60143	8.79482	7.75334	8.67721	8.41353	8.60521	9.22424	8.4869	8.42711	8.22664	7.50773	8.78296	8.69293	8.62065	8.40149	8.64523	7.75801	8.1242	7.48794	8.24547	8.70487	8.43792	8.68198	8.05235	8.69693	7.79809	8.45225	8.64182	7.31346	8.16414	7.31849	8.97858	8.22517	8.81944	8.35985	8.41156	8.65542	8.18949	8.16687	8.62418
CAPN5	7.45075	8.6491	8.07866	8.94702	8.3572	7.67804	8.09191	8.32773	8.30821	7.81873	8.37521	7.84394	7.35758	7.92088	7.89263	8.56647	8.17785	7.85366	7.53822	7.65214	7.6886	8.29513	7.31802	8.37265	8.52513	7.58382	7.55785	7.94456	8.44057	8.60624	7.83388	8.37119	7.14557	8.63037	7.4064	8.48092	7.77819	6.14703	7.84019	6.69282	8.49124	8.46982	8.08254	8.12616	8.33912	8.49988	8.24712	6.87229	7.658
CAPN6	5.94493	6.17876	5.46923	5.88312	6.86812	5.51153	6.31265	2.09451	2.35068	5.42403	2.3522	8.11427	2.42916	-0.295983	7.31883	5.81079	3.53187	6.77892	2.45943	5.44545	4.69639	5.49855	8.84252	4.07732	3.51958	4.54366	4.22852	7.1996	2.94278	3.91738	4.60944	3.62753	2.79735	4.72563	3.66331	2.74132	7.4014	4.15207	5.65224	5.53594	2.27417	5.03979	4.35529	2.19064	0.896986	4.52813	5.59277	1.32088	7.66693
CAPS2	2.66353	3.0826	3.13093	2.97895	2.99865	2.78331	2.75268	2.91026	2.43406	1.82281	2.89875	3.65016	3.21763	5.74423	3.3067	1.36344	0.771866	2.59878	2.91726	4.085	2.10769	3.52579	3.19319	1.58603	1.79979	0.0110388	5.25918	3.73574	0.863354	2.0578	2.61183	3.55202	3.28982	3.81467	2.62026	3.54888	-0.135018	1.90913	2.47142	2.31706	2.27417	2.73305	2.71306	3.88232	2.97642	3.63325	2.41472	2.23717	4.21135
CASQ2	5.85891	7.28536	4.26526	6.58257	8.09649	3.61863	0.528037	1	3.53267	-0.816219	1.65907	0.915811	0.308881	3.75576	3.76723	6.8647	2.29792	0.113864	1.85865	-0.212327	1.63768	7.61083	1.4986	5.3978	6.22164	1	6.15654	1.88186	2.47278	0.211961	0.442761	0.0256677	2.8418	4.61273	6.39271	1.03656	5.29657	3.83222	0.168814	1	0.827241	1.05907	1.83759	1.78517	0.673811	5.9323	3.8783	1.41619	3.1538
CATSPER3	0.615834	1.03489	2.06804	1.66676	1.37523	1.77622	1.91435	0.767327	1.16109	0.793173	1.34062	1.25228	1.00206	1.84405	1	1.64562	1.87048	2.19331	2.4562	2.13909	1.733	1.4868	0.399983	2.49768	2.26352	1.80281	2.74252	2.08949	1.33334	2.0578	0.871293	0.910796	1.72121	2.41949	1.7174	2.01741	1.1334	2.47742	1.70927	2.76335	1.92587	2.57542	2.24306	2.52234	3.46193	2.18633	2.74607	3.01558	1.49124
CBLB	6.22988	5.92901	5.94579	6.20854	6.14376	6.29154	6.05451	6.50282	5.93178	5.71608	6.70131	6.24561	6.56017	6.63154	6.27469	6.11961	6.42995	7.16529	6.04652	5.89362	6.77818	5.76447	6.4552	5.7218	5.87024	6.29984	5.02885	5.80306	6.37516	6.11095	6.00442	6.47981	6.07877	6.58615	6.05425	6.25963	6.12366	6.13941	6.12897	5.56063	5.96745	6.4986	6.27907	5.92717	5.56042	6.26978	5.74052	6.3784	6.48045
CBX1	7.36694	7.13579	6.83783	6.97042	7.32682	7.45718	7.04203	7.56715	7.07267	7.16855	7.37788	7.24765	7.15194	7.53281	7.41075	6.76882	7.12658	7.0291	6.75693	7.51371	7.0263	7.04135	7.15303	7.0443	6.87288	7.50103	6.87898	6.62678	7.08354	7.07682	7.65304	7.04406	7.38556	7.09298	7.81472	7.45603	7.68084	7.75038	7.72473	7.10923	7.2674	7.1461	6.5326	7.53388	7.59055	7.46265	7.18388	7.46721	7.40696
CC2D1A	7.25506	7.26981	7.08949	7.3605	6.97521	6.93654	7.58832	7.15269	7.46319	7.80025	6.90129	7.34066	7.0639	7.4011	7.0749	7.34233	7.49401	7.35559	7.7937	7.50862	7.23351	6.5612	6.94724	7.75257	7.18276	7.54795	7.69402	7.54401	7.67415	7.7563	7.73392	7.64309	7.159	7.27874	6.93883	7.06365	7.55829	7.42636	7.39722	7.29078	7.16496	7.67141	7.11622	7.64352	7.2267	7.44486	8.0778	7.03659	7.00431
CC2D2A	5.71112	6.32128	4.73307	6.06737	6.59597	5.81987	5.32385	4.55	4.185	5.02148	5.4139	5.60714	5.02143	5.4878	4.88937	5.49861	3.63977	5.5344	4.63857	4.0713	4.70574	6.38935	5.80266	5.41633	5.07063	4.78174	4.61184	4.4644	4.59624	4.0112	4.48143	4.20516	5.28792	5.01952	5.32289	5.3847	5.11468	4.94862	4.86931	4.57491	2.93746	4.32568	4.89159	4.7371	4.66744	5.12018	4.89962	4.51136	4.99872
CCDC104	6.60918	6.24029	6.40704	6.44649	6.59597	5.87688	5.8138	6.56689	6.96278	6.26546	5.94202	5.91705	5.9196	6.02744	6.25708	5.93402	6.37767	6.51413	6.10547	6.3903	7.0372	7.08566	6.29622	6.03589	6.6045	6.40965	5.79926	5.83752	5.45644	6.03205	6.20168	6.18897	6.23499	6.16055	6.04109	6.66839	6.22374	6.69222	6.48298	6.77141	5.90399	5.93596	5.60575	6.52575	6.8361	6.56334	6.23007	6.56051	6.07436
CCDC105	1	1	1	1	1	1	1	1	1	1	1	1	1	1	1	1	1	1	1	1	1	1	1	1	1	1	1	1	1	1	1	1	1	1	1	1	1	1	1	1	1	1	1	1	1	1	1	1	-0.906588
CCDC129	-0.77046	2.21356	1.52148	2.69127	2.12318	3.47646	0.240355	1	1	1	-0.0457299	-0.693547	1	4.43137	1	1.25809	1.72738	0.113864	1	1	0.721394	1.32856	2.2971	0.119648	1.26079	2.40895	0.40713	1	-0.746126	0.905108	1.13594	1.22964	1	-0.912797	1	-0.755235	1.47447	0.0632565	0.168814	1	1.52039	0.941295	1.9329	-0.853786	1	-0.809456	1.16196	-0.288616	-0.906588
CCDC135	-0.0773131	1	1	-0.279185	-0.584831	0.298399	1	-0.347857	-0.784824	1	-0.738772	-0.693547	1	0.397097	-0.663588	1	1	1	1	-0.905351	1	0.0757566	1.09313	-0.978964	0.413499	-0.682009	1	1	1	-0.886732	-0.250386	1	-0.2937	1	1	1	1	0.574138	-0.236609	-0.455549	0.134094	1	1	1	0.386146	1	1	0.627755	-0.906588
CCDC43	6.24526	5.7623	6.01826	6.02347	5.96335	6.45609	6.53564	6.5659	6.11491	6.41431	6.08554	6.35907	5.96723	6.38859	6.66813	5.89389	6.29092	6.25052	6.13287	6.41377	5.96049	6.06351	6.23577	6.50037	6.2657	6.36194	6.17338	5.50517	6.26602	6.04091	6.3657	6.08789	6.22693	6.24813	6.37008	6.663	6.55463	6.4773	6.63497	6.72531	6.31619	6.21493	6.05416	6.55283	6.91606	6.31023	6.17923	6.52653	6.42572
CCDC57	5.26742	5.35904	5.76869	5.4263	5.17088	5.6829	5.68567	5.41422	5.30876	5.52411	5.74274	5.92108	5.39856	5.72014	5.55899	5.01928	5.09467	6.0124	6.42606	6.17879	5.72198	5.00667	5.77217	5.91878	5.73813	5.97335	6.47248	5.33793	4.36589	6.16261	5.63989	5.44619	5.77357	5.81351	5.41126	5.26584	4.94954	5.62654	5.97095	6.37643	5.60637	5.63034	5.45659	6.08149	6.42482	5.55535	5.64495	6.05532	5.78915
CCDC65	1.79449	1.03489	0.91537	1.10714	1.36105	1	-0.858258	0.0576083	1	-0.123072	1.56375	1.09811	0.308881	0.802584	1	0.447183	1	-0.579283	1.5904	1.29179	0.721394	1.57989	1.69926	0.407397	0.924338	0.0110388	0.694846	-0.682999	-0.746126	0.905108	1.0024	0.872966	1.09259	0.185898	0.801104	-0.755235	0.963632	1.26726	1.01614	1.84707	1.0504	0.80777	1.48092	-0.160756	1.07929	-0.116309	-0.224394	2.10934	0.191942
CCDC66	5.10748	4.71711	4.91801	5.10324	5.29575	5.0681	4.9373	4.60492	5.41122	4.85339	5.20763	5.44001	5.23775	5.1527	5.10411	4.60396	4.92646	6.02118	5.53084	5.47457	5.57643	5.22356	5.00848	5.01546	5.08023	5.68911	5.37536	5.38062	5.60871	5.45882	5.5575	5.32765	5.04013	5.50203	5.33404	5.53409	5.56781	5.36106	5.49986	5.88372	5.50162	5.56515	5.37594	5.03019	5.45772	4.78865	5.39316	5.89775	4.89039
CCDC7	3.49223	3.42893	3.9174	3.69632	3.64124	3.00645	3.52379	3.81883	4.41368	3.6264	3.57865	3.29534	3.39995	3.82982	3.5411	3.44288	4.22502	3.48116	3.37842	3.78518	3.62556	3.73936	3.52966	3.11542	3.93986	4.24516	3.33389	3.22893	3.95402	3.31805	4.15635	3.52217	3.57751	4.19848	3.71888	4.31372	3.44605	3.28217	3.40095	3.41568	3.35298	3.96171	3.64932	3.6666	3.81302	3.74447	3.63639	2.94185	3.52417
CCDC88C	6.32709	6.64895	6.81753	6.969	6.36307	7.06306	7.12759	6.40385	5.77054	6.21814	6.86656	6.74002	6.77971	6.55304	6.53833	6.57783	6.8926	6.98288	7.14245	6.70393	6.46839	6.26407	6.54987	7.33321	6.88996	6.84031	6.80962	7.07566	6.79929	7.201	6.41468	6.3129	7.02815	6.68468	6.475	6.25332	7.27991	7.32053	7.11292	6.66411	7.20991	6.58275	7.32818	6.74652	6.35826	6.04706	7.12296	7.10686	7.01924
CCIN	1.8686	0.564916	0.222183	1.22492	1.71772	1.50239	0.75118	-1.041	-0.0916768	1	1.74606	-0.693547	1.51288	1.40872	1	1.00675	0.954203	0.113864	1.5904	1	-0.664949	1.1744	0.910796	0.81284	2.25932	-0.682009	1.38797	-0.682999	0.863354	-0.193463	0.442761	-1.07294	2.00888	0.47356	1.78193	1.88387	1.73683	0.910595	0.679657	-0.455549	-0.558966	-0.0395728	1	1.34333	1	0.289231	1	0.964204	0.7028
CCKBR	0.328152	-0.351403	-0.876349	0.12628	0.513721	1	-0.858258	1	0.824614	1	-0.738772	0.915811	-0.789658	-0.98913	1	-0.246028	1	1	1	1	1	0.76895	4.08049	2.15656	0.00806737	1	1.50576	1	1	1	0.155122	1	1	-0.219525	0.107957	1	1	-0.342209	1.96059	1	1	1	1	-0.160756	1	-0.809456	1	1	1
CCNDBP1	6.85709	6.92897	6.81525	7.35204	7.07525	6.27476	6.13202	6.21178	6.93343	6.64769	6.76555	6.21411	6.71524	6.77343	6.27372	6.90549	6.91046	6.72859	6.09191	5.80995	6.9375	7.46506	6.62783	6.70263	6.7515	6.81733	5.55851	5.72872	6.28211	6.77158	6.74585	6.11697	6.70527	6.51323	6.48695	6.437	5.86892	6.50743	6.30943	5.54341	6.053	6.14461	6.56232	6.78912	6.31928	6.66537	6.04096	6.63998	6.85892
CCNY	7.5143	7.59062	7.52807	7.65894	7.70191	7.3745	7.32795	7.36259	7.59748	7.38623	7.3141	7.06383	7.39397	7.49818	7.30508	7.44976	7.48239	7.11966	7.21441	7.30388	7.2803	7.7385	7.45902	7.46246	7.49661	7.50298	7.30351	7.61818	7.49059	7.31337	7.53535	7.29319	7.57876	7.79327	7.36566	7.46414	7.57209	7.71457	7.39285	7.22557	7.24521	7.30367	7.52389	7.15148	7.43916	7.22652	7.0316	7.45904	7.52456
CD163	7.95033	6.72653	6.19432	7.52714	6.8285	6.48255	4.3782	5.21092	4.97409	3.91114	7.62123	4.50485	7.05649	6.9722	5.05672	6.65524	5.62702	4.65716	5.05613	4.76445	5.15221	6.95361	4.54839	5.33824	6.46715	5.17298	3.33389	5.29832	5.6525	6.19842	6.01303	5.18663	6.7783	6.64944	5.01076	6.05275	5.28557	6.25156	6.56353	3.20804	6.57425	5.28995	4.81821	5.59974	3.33059	5.71416	5.44035	7.79446	5.47178
CD5	5.89012	5.63003	5.71801	5.21392	4.15133	5.84618	5.47326	3.44765	4.95819	3.35814	5.55643	5.20625	5.44274	3.64556	3.68022	5.39236	4.51429	5.20762	3.71679	5.59586	4.39769	4.42608	3.9835	6.38941	4.07706	3.86121	2.89205	4.67349	3.64835	4.65462	4.22127	4.1474	6.1771	5.29386	4.21883	4.65646	4.25329	4.97595	4.61929	4.47895	4.56492	4.55558	3.8525	3.61203	3.02521	3.97809	4.35037	5.35866	5.43899
CD59	9.02121	9.13393	8.70253	8.84874	9.08808	8.35642	8.60442	8.44941	8.52655	8.78512	8.86826	8.71456	8.62153	8.88484	8.70504	9.46615	8.70931	8.43529	8.26077	8.24016	9.09863	9.2162	8.45683	8.46625	8.7879	8.34192	8.22235	8.32733	8.87284	8.61749	8.20686	8.48889	8.40989	8.50333	8.6953	9.0789	8.37137	7.74347	8.73583	7.68974	8.07023	8.64801	8.6676	8.82602	7.90222	8.76856	8.37157	8.10069	8.32663
CD7	5.69101	5.31849	5.34617	5.27961	4.34239	4.57043	3.6191	4.1295	3.7899	3.38844	4.43165	4.18915	5.12109	3.57518	3.28766	5.41523	4.36643	4.241	4.09434	4.15081	3.6789	4.54171	2.79787	3.96271	4.22016	3.72463	4.03592	4.61522	3.7972	4.95109	3.84398	3.73923	5.00462	4.51663	3.9366	4.31999	4.55178	5.27278	4.95075	3.09982	4.20313	4.54202	3.52399	3.77109	3.86225	3.57262	4.8477	5.19208	2.27141
CD97	8.30943	8.22981	8.07581	7.89935	7.54224	8.47611	8.77081	8.15931	8.63902	7.89848	7.9555	8.49598	7.62921	8.72098	8.28187	8.66634	8.71551	8.18274	8.3549	8.51217	8.36428	7.26043	7.81756	8.54673	8.58594	8.09006	8.16406	8.36131	8.22966	8.40019	7.2647	8.34684	8.01647	8.32319	7.85166	7.93243	8.43063	8.54189	8.31525	7.71946	8.34041	8.29421	7.89742	8.26915	7.48149	8.44858	8.82413	8.44946	7.86209
CDA	5.39706	6.30919	5.80695	6.14815	4.84886	5.12137	5.68135	4.56482	3.70382	5.39033	5.56011	3.68838	6.0958	7.0095	6.18229	6.47904	6.1536	4.3552	3.16858	6.21905	5.66125	6.09196	6.76645	5.96226	7.69167	5.05448	6.49544	5.7155	3.69655	6.25934	6.24263	6.12896	4.92395	6.58115	5.92903	5.00687	4.39224	5.2544	5.64669	4.03311	4.47139	5.36763	6.16437	5.75141	5.51605	5.97844	5.86129	4.47788	3.38381
CDC40	6.31545	6.30341	6.23918	6.58883	6.66435	6.43541	6.38599	6.91163	6.42305	6.62155	6.62444	6.89316	6.57611	6.45215	6.49103	6.20605	6.01994	6.60231	6.50643	6.33593	6.38262	6.68784	6.44971	6.49641	5.62298	6.58613	6.13073	6.41114	6.30576	6.57958	6.67473	6.56428	6.81291	6.59442	6.54304	6.61126	6.29717	6.65634	6.50033	5.75105	6.75151	6.70883	6.84623	6.77609	6.59809	6.53467	5.52346	6.74097	6.4598
CDH12	-0.0773131	1.03489	-0.876349	0.819471	0.801418	0.586063	0.240355	-1.041	-0.784824	-0.816219	0.870582	1.25228	1	1	0.0295588	0.447183	0.548699	0.519329	0.971347	1.57947	1	1	-0.00551518	0.966984	-0.685179	1.10968	0.40713	1	0.352486	-0.886732	0.442761	0.0256677	0.11181	-0.912797	0.955242	0.631112	1	-0.342209	1	2.25252	-0.558966	-0.0395728	0.228171	1.22557	0.673811	-0.116309	0.181154	0.964204	0.191942
CDH6	4.4974	4.16495	3.85979	3.26181	4.45856	4.37594	3.34646	3.84937	4.68746	3.56578	4.9749	4.12663	4.03861	3.95959	3.62687	3.41757	4.08968	3.5316	3.34293	4.29307	3.93022	3.50979	4.46615	4.56233	4.18242	2.65012	3.36898	2.81341	3.94525	4.23135	4.13166	3.68922	4.9048	4.62854	4.98061	5.00687	4.25329	4.22218	4.68699	2.67997	3.78476	3.99175	3.24858	4.30517	3.36508	4.42704	3.41324	3.67226	3.87248
CDHR5	6.92893	8.44737	8.41745	8.62894	8.19146	6.12637	8.31999	7.04481	7.37227	8.01195	7.50076	7.9785	6.80769	7.78731	7.99562	8.98209	7.76378	7.84118	7.49197	8.26824	7.73845	8.15061	7.62982	8.09959	7.7772	8.12433	7.57727	7.77858	7.38249	9.1199	6.77205	6.98506	7.42765	7.834	8.24311	8.27615	7.41779	6.16958	7.25891	8.31585	7.59142	7.33905	7.59429	7.77842	8.13289	8.70732	7.58763	5.02956	7.76977
CDK20	4.62771	5.29052	4.80717	5.23024	5.45539	4.62914	4.0396	4.1685	5.53054	3.60259	4.44855	4.15838	4.29789	4.56766	4.18844	4.66297	3.97461	4.77258	4.71242	4.72578	5.02546	5.24912	4.8387	4.78312	4.67147	4.51087	5.28995	4.1044	3.8983	5.16309	4.37949	4.4525	4.2549	4.55111	4.29255	4.35076	4.68127	5.02847	4.49956	4.12944	4.41769	4.40702	4.20784	4.66357	4.64883	4.01891	5.39061	4.9127	4.65788
CDK4	8.30921	7.38273	8.0397	7.44397	7.18704	8.12498	8.01243	8.06555	8.71506	8.41986	7.64208	7.99951	7.85324	8.17492	8.04522	7.49118	8.37347	7.22579	8.39047	8.33883	8.54163	7.68045	8.27738	8.09169	8.13956	8.18167	8.33062	8.32317	7.92055	7.9836	8.43968	7.84931	7.72048	7.61581	8.21678	7.73546	8.27864	8.45553	8.12496	8.96888	7.56925	8.372	7.82304	7.83103	8.2317	7.76114	8.26229	8.30948	7.90516
CDR1	1.53212	1.24089	-0.876349	-0.459499	0.0028958	0.80924	-0.858258	0.34529	1	1	1.35671	1	0.308881	-0.98913	0.94585	0.0125213	0.261056	0.766212	-0.281435	0.886326	1	0.47791	1	0.759777	0.823386	-0.682009	1	1	-0.0529789	-0.193463	-1.17928	1	0.959082	-0.281435	0.618801	1.14394	-1.82263	-1.03536	0.935858	1	1	-0.0395728	1	-0.160756	1	1	-0.917542	0.116894	-0.906588
CELSR1	5.97125	5.86222	7.06204	6.18778	4.5568	6.83026	7.05455	7.64206	5.95807	4.80415	7.25512	6.49929	6.96306	6.82402	6.45685	6.08994	6.3256	6.32848	6.34597	7.66112	5.80435	4.82073	7.30573	7.25298	7.37952	6.44158	6.83902	7.03069	7.24279	6.46516	6.68985	6.73618	7.64902	6.93855	6.51703	6.76016	6.96134	6.68603	6.62193	6.53749	5.3732	7.23655	6.93929	6.39177	6.53747	7.16959	7.62635	6.70032	7.63466
CEP170	6.34024	6.19755	5.97372	5.98235	6.66577	6.59797	5.17963	5.88265	5.24346	5.54332	6.80285	5.32738	6.73539	5.94523	5.62054	5.599	5.66971	6.39333	6.0083	6.09854	5.71522	6.18282	6.11701	5.72671	6.40663	5.7825	5.80832	5.02401	5.87797	5.6325	5.42123	5.89778	6.40888	6.35898	5.9515	6.06919	5.54007	6.16287	6.31015	4.91045	6.60413	5.22315	5.58001	5.72676	4.60075	5.84346	5.50087	7.04447	6.22185
CEP350	6.58519	6.92171	6.65515	6.7548	7.16747	7.14818	6.57069	6.93767	6.35564	6.61919	7.28242	6.7743	7.13328	7.0255	6.93981	6.82303	7.03793	7.37474	6.66074	6.64575	6.93099	6.50391	6.72732	6.70632	6.56054	7.10695	6.49316	6.55108	6.97747	7.13099	6.75042	6.89951	6.98424	7.01569	6.88256	6.95188	7.18853	7.08794	6.94951	6.85636	7.47882	6.49231	7.18375	6.74702	6.74226	6.81032	6.55102	6.91856	7.12116
CFH	7.88928	7.56506	6.87722	7.45738	7.81961	6.9577	5.43148	5.93443	5.78045	5.57399	7.42339	5.79099	7.34623	6.37157	5.84369	7.35616	6.25832	5.32608	5.81666	6.16103	5.41503	7.39996	5.78295	6.15994	6.98671	5.90958	5.24607	5.50311	6.21425	6.49983	5.7767	5.59528	6.89093	6.72932	6.70964	7.11077	6.48244	5.79014	6.73644	3.96332	6.05702	6.0312	5.9202	6.19797	3.9415	6.25962	5.74947	7.00616	7.2862
CFHR5	1	1	1	1	1	1	1	1	1	1	1	1	1	1	1	1	1	1	-0.97445	1	1	1	1	1	1	1	1	1	1	1	1	0.536493	1	1	1	1	1	1	1	0.930785	1	1	1	0.532391	1	1	1	1	0.479645
CHD5	-0.0773131	4.03687	2.01397	2.8119	3.61983	1.39701	0.240355	0.34529	-0.784824	1.82281	2.92472	-0.000500125	1.15619	1.40872	0.94585	3.26555	0.261056	1.03015	2.5518	1.49245	-0.664949	2.67849	3.08556	2.27917	2.78062	0.0110388	3.1152	0.415547	0.863354	1.31057	3.08184	0.872966	1.49806	1.28451	1.49425	-0.755235	1.47447	1.52964	1.55513	2.63552	1.23271	1.25974	2.17407	1.9187	0.896986	1.38782	-0.224394	3.00728	1
CHD9	6.38884	6.94536	6.64437	6.95827	7.26874	6.14965	6.48906	6.37359	6.1139	6.54449	6.87646	6.47878	6.74452	6.6202	6.8897	6.67566	6.64848	6.62264	6.53368	6.53471	6.60193	6.81158	7.09041	6.53424	6.55266	6.99809	5.94317	6.17231	6.97614	6.71725	6.48065	6.63636	7.04973	6.85835	6.65761	6.49047	6.44706	5.81056	6.44672	5.95629	6.71474	6.34902	6.95499	6.45867	6.24789	6.71946	5.92519	6.83793	6.88529
CHEK2	5.47371	5.21313	5.73832	5.17618	4.9564	5.34183	5.8474	6.66743	6.19433	6.69528	5.39673	6.28643	5.66549	5.47074	5.47414	5.40474	6.30129	5.18591	5.98484	6.31567	6.01721	4.87982	5.68149	6.04037	4.99506	6.28205	6.07127	6.41858	5.6525	5.73742	6.23731	5.8874	5.8111	5.69122	5.71621	5.93938	6.3218	6.61485	6.49974	6.6519	5.99489	6.26856	5.83579	5.91	5.62082	5.56902	6.30581	6.33285	5.71609
CHIT1	7.36665	2.69313	3.18404	3.2021	1.36105	2.29084	2.36064	0.568434	4.59046	2.51595	4.75422	2.56445	2.9715	2.50734	7.08401	4.74444	2.20695	0.519329	4.39608	3.43837	-0.664949	6.92328	1.60396	2.31691	4.65722	-0.682009	3.27883	4.4644	5.08579	3.0646	3.30498	-1.07294	2.62407	5.62107	3.65373	5.01314	5.11206	3.92051	2.01465	1.33624	1.23271	1.80629	-0.465056	2.54732	2.23198	0.982341	4.15141	6.6473	5.51498
CHRNA6	-0.0773131	-1.04441	0.222183	-0.972332	1	-0.800287	1	1	0.313788	1	2.2569	1	-0.0965109	-0.295983	1	-0.939048	-0.144448	0.113864	-0.281435	-0.212327	0.721394	-0.617298	1	0.966984	-0.685179	1	1	1	1	-0.193463	1	-1.07294	0.959082	1.16671	-0.990745	-0.755235	0.558186	0.0632565	0.168814	1	1	-1.13819	1	0.244748	1	1	-0.224394	1.09775	1
CHST4	1.79449	-0.351403	1	-0.279185	0.108316	-0.107029	-0.858258	1	-0.784824	0.282393	2.81651	1	0.308881	2.56618	0.0295588	0.159479	-0.83748	1.03015	0.634882	-0.212327	6.84004	-0.617298	1	1	4.6476	4.4654	1	-0.682999	0.352486	-0.886732	3.15083	-1.07294	3.80895	-0.912797	2.81601	3.90826	1.94448	-0.342209	0.456538	0.237599	1.83885	2.32758	1.48092	2.88379	-0.712534	1	-0.917542	0.116894	-0.906588
CKAP2	6.91018	5.6562	7.58844	5.97179	6.28103	7.18153	7.20293	7.79263	7.6626	7.32523	6.46084	7.36721	7.68249	7.0288	7.08141	5.93815	6.46155	7.10413	7.14514	7.20799	7.3428	6.14423	7.73778	6.37671	6.29775	6.61297	7.02008	7.04752	7.45062	7.43259	7.78847	8.10765	6.85386	7.2435	7.64094	7.14434	7.85018	7.01283	7.1911	7.28861	7.54051	7.93212	7.49603	6.59445	6.72121	6.85259	7.19354	7.26105	6.8444
CLCN4	5.04069	4.61495	4.28838	4.18676	4.07857	5.55764	4.8751	5.29938	2.10556	4.97371	4.45412	5.19523	6.36803	4.16989	6.05058	4.13603	3.11367	5.67647	4.20159	5.97598	5.10965	4.25019	6.49355	3.83326	5.96387	4.55966	4.48468	5.28561	4.26454	5.28506	5.18117	5.32398	3.86519	4.44857	4.58907	4.89379	5.04682	5.80416	5.26462	5.34357	5.61682	5.804	4.47665	4.8697	4.86349	5.49321	4.79954	5.29494	5.33363
CLINT1	7.31102	7.86105	7.8319	8.22719	7.97711	7.54406	7.98523	7.94709	7.98609	7.92664	7.42823	7.44141	7.24492	7.12486	8.02924	8.06516	8.06936	8.35188	7.69398	7.08987	8.14615	8.04896	7.38408	7.69612	7.37732	7.19682	6.50896	7.80467	7.72652	7.96859	7.57747	7.37425	7.45627	7.66613	7.72062	8.00166	7.75111	7.63888	8.30963	7.08403	8.34924	7.84591	7.71168	7.38307	7.15847	7.88241	7.79214	7.80506	7.35978
CLN5	6.39812	6.44544	7.25336	6.68923	6.74881	6.48118	7.10765	6.76531	6.88748	6.53169	6.85504	6.3425	6.41889	6.29634	6.8765	6.42477	6.80639	6.60535	5.87132	5.94787	6.80874	7.21823	6.6866	6.33629	6.11506	6.84355	6.66034	6.47464	5.96929	6.44311	6.48363	6.77559	6.71707	7.04376	6.44005	6.83365	6.7413	6.22098	6.34816	5.66697	5.79184	6.4527	6.79904	6.69573	6.27595	7.05348	6.60329	6.19379	7.29693
CLSPN	4.19239	4.41505	4.55294	3.8152	3.32716	5.29562	5.10791	5.0158	4.89877	4.63479	4.65479	4.88985	5.45252	5.54752	4.78745	4.94418	4.65137	4.3407	5.04889	5.16761	4.53911	3.04622	4.99173	4.87614	4.03338	4.19311	3.27883	4.47596	4.92379	5.17014	5.84094	5.60413	4.93474	4.47177	5.55037	4.23525	4.77769	6.31968	5.17054	3.62201	6.00057	5.41007	5.10716	3.81894	4.13173	4.40553	4.49416	6.14438	3.38381
CLVS2	0.838978	2.38945	0.509885	1.22492	3.89247	1	1	-1.041	1	1	1	1	1	1	1	1.25809	1	1	1	1	1	2.02171	1	0.630527	-0.685179	1	0.00169856	1	1	-0.886732	1	1	-0.986713	0.185898	-0.297463	1	0.963632	-0.342209	1	1	-0.558966	1	1	1	1	0.982341	1	1	1
CMYA5	2.89311	4.11452	2.30164	3.62283	4.83567	3.11182	1.62667	1.84938	1.78014	0.975503	3.19299	2.3974	3.39995	2.7244	2.51447	2.99268	0.954203	2.94708	2.49118	2.92321	2.6673	4.17015	2.82773	2.99136	3.00376	2.36243	2.9721	2.36143	1.65181	1.59826	1.8897	1.81743	3.0907	3.32139	3.18373	3.35569	2.95608	2.60227	2.8544	2.48892	2.0059	2.32758	2.3076	2.75704	2.37858	3.28494	2.02695	2.57364	2.87755
CNBD1	1	1	1	1	1	1	1	1	1	1	1	1	1	1	1	1	1	1	1	1	1	1	1	1	1	1	1	-0.682999	1	1	1	1	1	1	1	1	1	1	1	1	1	1	1	1	1	1	1	1	1
CNBP	8.86952	8.84587	8.60648	8.83242	8.9989	8.83187	8.6865	8.7969	9.20297	8.79246	8.84106	8.79765	8.73054	8.96847	8.79439	8.85134	8.6955	9.138	8.70884	8.72612	9.38873	9.34719	9.15398	9.01791	8.47803	8.79146	8.70867	9.19738	9.24031	8.575	8.98525	8.82286	8.77692	8.76894	8.92816	8.8451	8.70445	8.70612	8.60431	8.99501	8.50708	8.84391	8.88502	8.55137	9.14796	8.78163	8.74723	9.04903	8.74986
CNGA1	2.63074	3.55059	3.82407	4.27473	4.76224	2.60099	4.1185	2.393	3.29272	1.82281	4.2718	3.68838	1.91835	4.64204	4.16472	3.54949	4.01446	5.55195	2.60896	2.98639	5.11892	4.52432	3.46025	4.33428	3.34024	3.58059	4.47902	4.77649	5.12602	4.21322	2.72004	4.01464	3.68599	3.78776	3.31341	3.15684	1.3691	2.93497	2.8544	1.33624	2.0059	3.56233	4.61018	3.35081	4.49155	3.50808	3.03376	3.19268	5.23324
CNGA3	2.36504	5.59665	0.733041	4.75456	5.49278	2.14423	1.22121	-1.041	1.7001	-0.816219	-0.0457299	-0.693547	1.77524	0.109482	1.639	4.66666	1.10833	0.519329	2.28353	0.193179	1.28102	5.15098	0.687682	2.27917	1.87983	1	2.48659	-0.682999	0.863354	-0.193463	0.155122	-1.07294	2.00888	2.89394	3.08688	2.07803	0.270485	2.14273	0.679657	1	2.532	1.25974	1.32676	1	-0.0192848	2.68711	0.468815	1	1
CNOT1	8.38288	8.61892	8.46447	8.56519	8.59234	8.215	8.5506	8.94703	8.26509	9.03061	8.68724	8.83497	9.0817	8.81889	9.08125	8.6493	8.85688	8.28063	8.78496	8.78321	8.43092	8.11764	9.11208	8.54272	8.01049	8.91817	8.10215	8.53049	8.6117	8.77796	8.95276	8.88982	8.65392	8.77102	8.63594	8.68202	9.04386	8.67118	8.64499	8.10009	9.04092	8.98949	8.98516	8.7632	8.62108	8.75383	7.95579	8.89787	8.56314
CNTN3	1.17545	5.07356	3.79642	5.22415	5.54418	1.50239	2.08621	-0.347857	2.64917	2.40263	1.74606	0.915811	1.00206	1.95527	4.5012	3.92839	2.94662	3.42805	0.124074	1.92778	3.59778	4.58666	2.00942	2.15656	0.701165	1.80281	1.10031	1.95596	5.60479	3.94964	1.62143	1.41196	1.09259	3.74124	2.74701	2.13518	4.19576	-0.342209	3.53612	1.15392	2.90669	1.95289	5.191	0.755558	4.45802	1.38782	0.87426	0.627755	1.29058
CNTN6	-0.0773131	0.0541093	1	-0.279185	-0.584831	-0.107029	1	1	1	1	-0.738772	1	1	1	1	1.00675	1	1	1	1	1	1.57989	1	1	-0.685179	1	1	1.39634	1	1	-0.250386	1	0.11181	1	-0.990745	1.80976	0.558186	1	-0.929883	1	1	-1.13819	1	1	-0.712534	1	1	1	-0.213441
CNTNAP5	-0.77046	2.04651	1	0.819471	2.41087	-0.800287	1	1	-0.784824	1	1.05292	-0.693547	1	3.18522	-0.663588	0.670288	1	0.519329	1	1	1	-0.617298	0.687682	0.407397	1	1	0.694846	1	1	1	1.82907	1	0.11181	1	0.395617	1	-0.135018	1	1	1	1	1	1	1	1.85249	-0.809456	1	1	1
COL18A1	8.4957	8.09388	8.53549	7.20859	7.9243	8.60915	7.52862	7.85984	7.40499	7.08105	8.80325	7.68635	8.60985	8.0294	7.25103	7.75402	7.99195	7.11693	8.12975	7.97724	6.81722	6.97653	8.34742	7.81983	7.96223	7.03303	8.00888	6.94201	7.80916	8.21567	7.53618	7.75408	8.296	7.92322	8.30834	7.87712	7.90902	7.9495	8.50769	6.92473	7.40337	7.66121	7.44229	8.69607	6.86926	7.48889	7.36953	8.54869	8.16086
COL1A2	11.1252	9.99264	10.32	9.42897	10.1118	11.1466	9.64015	9.87924	9.40876	9.92829	11.5674	9.82118	11.4517	10.8625	10.1907	9.69146	9.89447	9.54322	10.4508	10.9259	8.54123	8.73006	10.3688	10.4361	11.4613	9.82476	8.83886	8.82942	10.691	9.61897	10.3278	9.1141	11.4384	10.7027	11.124	12.0494	10.2372	9.81412	10.4935	7.59741	9.69295	9.46235	9.09805	10.0948	8.06	9.60499	9.79421	10.9615	10.9922
COL4A3	2.4076	2.56639	2.41943	2.35991	2.41087	1.76475	-0.165111	0.34529	0.824614	-0.816219	-0.0457299	3.3668	1.77524	1.84405	0.0295588	2.0566	1.56033	2.88646	1.32803	1.57947	1.28102	2.02171	1.24729	0.966984	-0.685179	-0.682009	1.94759	0.0100493	-0.0529789	1.75241	3.04547	0.0256677	1.78574	2.58379	0.107957	0.343448	0.781341	0.574138	0.679657	1	1.23271	0.80777	1.83759	2.23716	0.386146	1.38782	1.0284	1.21551	-0.213441
COL4A6	2.86713	4.97891	2.8848	4.30071	4.18582	-0.107029	2.27726	2.5966	3.29272	2.58495	-0.738772	1.79126	0.596581	0.397097	1.28232	4.54565	3.79716	2.97607	0.634882	2.67809	3.69181	3.7521	0.910796	2.27917	2.14809	0.0110388	1.79344	3.42778	0.863354	4.78324	0.155122	3.16115	1.78574	3.01911	4.67577	2.07803	-0.135018	0.351009	4.45471	1.33624	3.5353	4.00934	3.38516	0.244748	2.78405	2.65633	1.4804	0.116894	-0.906588
COL6A1	9.35749	9.54957	8.87148	8.7665	9.42303	9.22855	7.73332	8.40451	7.9695	7.84867	8.55511	7.80048	9.40626	9.78864	7.93463	8.95702	8.17614	7.4344	8.34194	8.88169	7.24935	8.5276	8.02752	8.62979	8.99059	7.5091	8.58859	7.84028	8.51977	8.54828	8.27628	7.70845	9.17458	8.6128	9.3485	9.25212	8.47444	7.91379	8.93528	6.77721	8.14014	8.26256	7.93791	7.38254	7.10597	8.43205	8.09306	8.46954	8.79006
COPA	8.42463	8.59881	8.88073	8.60624	8.48404	9.05559	8.58415	8.83698	8.18034	8.59961	8.91655	8.31023	8.82383	8.70895	8.64753	8.74982	8.73488	9.24361	8.27504	8.48916	8.9355	8.21772	8.67093	8.66663	8.24485	8.24562	8.32055	8.33862	8.86461	8.70013	9.02887	8.98481	8.5243	8.96986	8.74494	8.61159	8.85903	8.58953	8.53859	8.24516	9.1802	8.51375	8.93801	8.4287	8.5166	8.5902	8.34108	8.61731	8.63483
COPB2	7.87196	7.98488	8.02469	8.14582	7.94643	8.04758	8.23815	8.2974	8.05562	8.08933	8.41366	8.01664	8.34526	8.34516	8.0729	8.26216	8.06393	8.49879	7.87782	8.10242	8.33249	7.93714	8.63269	8.1197	7.60868	7.77024	7.73296	8.14554	8.62022	8.14899	8.41481	8.34114	7.93914	8.223	8.24944	8.2917	8.0594	8.29706	8.18581	7.51866	8.61152	8.23541	8.24216	7.92321	7.73688	8.2458	7.95275	8.23809	7.86037
COPS2	7.23858	7.28053	7.19262	7.2381	7.78776	7.71238	7.54691	6.77745	7.77179	7.37964	7.28962	7.10979	7.23385	7.41239	7.23742	7.17398	7.35914	7.08131	6.91227	6.75185	7.06659	8.10197	7.42759	7.50305	7.35919	7.40739	6.56413	6.96564	7.28594	7.21625	7.31413	6.86656	7.33312	6.93348	7.24867	7.26739	6.78768	7.39849	7.02107	7.5337	7.40267	6.79672	7.46522	7.27352	7.04545	7.11431	6.54242	7.79493	7.54206
CORIN	4.83166	1.15269	2.86126	0.819471	2.12318	4.9069	2.69711	2.69669	2.77054	3.11558	4.80243	4.31699	5.3715	4.31414	4.36029	1.00675	3.13272	3.33274	3.43216	5.12765	1.28102	1.57989	4.695	4.86171	3.47377	3.12457	1.10031	2.36143	3.9724	0.499623	4.53295	0.872966	5.67373	5.47752	4.59284	5.89639	2.50409	2.89651	3.47694	0.930785	2.149	2.19405	1.48092	2.28161	1.23346	2.55789	2.41472	4.99971	4.77011
CPA6	2.32058	4.41079	4.58318	4.8146	4.48404	6.54451	3.48557	4.21651	3.59721	-0.123072	1	4.67233	1	3.36754	2.51447	4.48581	2.99107	4.40433	4.81845	4.01455	1.28102	4.72976	3.50606	4.27335	0.413499	1.51513	1	5.21954	1	3.04518	0.442761	0.536493	5.34466	0.47356	4.66883	0.854245	1.6568	4.79363	3.51287	3.41568	0.134094	0.248109	4.58486	-0.160756	-0.0192848	1.38782	0.468815	-0.288616	6.30712
CPD	7.82555	7.7692	7.63356	7.76323	7.73143	7.64656	7.98422	8.24965	7.34613	7.65091	7.87766	8.01763	8.43118	8.5107	9.07189	7.85886	8.03953	7.93931	7.73408	8.57935	7.72264	7.41566	8.04856	8.06323	8.30582	8.02836	7.18669	7.16584	7.83614	8.05281	7.55449	7.537	8.10685	7.88044	7.96698	8.34924	7.87423	8.16558	8.11285	6.97459	8.59324	7.5333	7.9526	8.19688	8.12884	8.27843	7.4632	7.74786	7.9111
CPLX1	4.81679	4.72379	4.25939	4.31091	3.42247	3.32693	4.31791	3.1179	2.54739	5.1702	5.73196	4.26218	3.54103	4.18698	4.10709	4.69565	4.53307	3.46377	5.71752	4.23623	2.99866	2.96617	5.36282	4.34408	4.593	5.04149	4.75957	4.0354	3.44356	4.04783	4.44098	2.85888	2.77436	3.26167	3.70982	3.60153	4.91168	5.44012	4.49075	4.68614	5.32983	3.44681	4.78203	5.04052	4.7556	3.67923	6.26941	4.89041	5.15248
CPPED1	6.69463	6.68256	6.38201	6.4332	6.72167	6.71405	6.96821	6.23557	5.56781	6.98637	6.90369	6.65365	6.87088	6.68033	6.44792	6.48621	6.51102	4.65716	6.9205	6.71625	5.68773	6.52785	6.68162	6.89733	6.62074	6.23858	6.77705	6.59138	6.45433	6.49672	6.78225	6.43583	6.41072	6.38166	6.77194	6.46226	5.97317	6.50637	6.28177	5.84159	5.64551	6.21043	5.95988	7.1621	6.48572	6.6699	5.65339	6.52159	6.28177
CRLF2	-0.77046	-1.04441	-0.183202	0.414028	1	1	-0.858258	-1.041	1	-0.123072	1	-0.693547	1	-0.98913	1	-0.939048	-0.144448	-0.579283	-0.281435	-0.905351	1	-0.617298	0.399983	1	1	1	1	-0.682999	1	0.499623	1	0.0256677	0.11181	0.185898	1	1	1	1	-0.236609	1	1	1	-0.465056	1	-0.712534	-0.809456	1	-0.288616	1
CRTC2	6.7568	6.43927	6.95521	6.67883	6.38961	7.0711	6.32031	6.57972	6.51092	6.71262	6.86106	6.46797	6.71963	6.83448	6.6267	6.48383	6.91562	7.31839	6.61021	6.47233	7.06351	6.33825	6.24834	6.50992	7.01699	6.74267	6.97943	6.62612	6.79187	7.01251	6.84759	6.76539	6.3688	6.98383	6.74565	6.60237	7.0777	6.74499	6.71753	6.87684	6.74614	6.65047	6.68178	6.53011	6.94671	6.58632	6.61674	6.64438	6.72673
CRYBB1	2.86713	1.59453	4.13423	2.6653	2.55063	1.68469	-0.165111	0.0576083	1.4124	0.282393	2.2569	-0.000500125	0.596581	0.802584	1	1.54577	0.771866	0.807011	0.124074	0.193179	0.944528	2.99357	0.399983	1.50599	2.14809	-0.682009	1.70644	0.0100493	0.352486	-0.886732	-0.943405	1	1.41106	1.03318	0.107957	1.32426	1.11779	1.67273	1	1	1	-1.13819	1	0.532391	1	1	0.181154	2.1538	3.4628
CSDE1	9.07429	9.77834	9.1033	9.5674	10.0672	9.40889	9.31325	8.71979	9.0912	8.45885	9.64076	9.08677	9.39122	9.37676	9.39912	9.59763	9.33983	9.3687	9.04667	9.02372	9.48369	9.93701	9.25422	9.33245	9.05955	9.25628	9.01929	9.17957	9.52099	8.96038	9.24387	9.5412	9.43001	9.65767	9.17331	9.0753	8.71727	9.42787	9.38928	9.02025	9.20541	8.88574	9.24921	9.14977	9.1694	9.38709	8.54485	9.43754	8.96179
CSMD1	1	1.35336	0.222183	1.59266	1.36105	1	1	-1.041	-0.784824	1	1.05292	1	0.308881	0.109482	1	1.00675	-0.144448	1	-0.281435	0.886326	0.433729	0.0757566	0.687682	-0.285817	1	1	1	0.415547	-0.746126	1.31057	0.66593	0.718815	1	0.879046	1.40725	-0.755235	1	0.0632565	-0.929883	1	1	-0.445038	1	1	1	-0.116309	1	1	-0.906588
CSMD2	3.2549	2.82667	2.90779	1.22492	2.41087	3.5565	1.33899	2.05006	1.51776	2.17948	3.69198	1.94541	4.61747	3.65522	3.16505	1.6258	1.35964	3.5316	2.58078	3.35725	2.94602	1.1744	2.93896	2.15656	3.7216	2.26235	4.33242	2.26135	2.89149	1.51125	3.4873	1.32495	4.11302	3.87477	2.69822	4.25545	2.16761	1.4496	2.73378	0.237599	2.61901	1.75222	0.921318	2.03649	0.896986	2.13503	2.3406	2.68186	2.61971
CSMD3	-0.77046	0.90138	-0.876349	1.10714	2.05419	0.586063	1	1	-0.784824	1	0.35977	-0.693547	-0.0965109	0.397097	1	1.25809	1	1.03015	1	1	1	0.76895	-0.698562	1	0.413499	1	0.694846	0.0100493	1	-0.193463	1	-1.07294	1	-0.912797	-0.990745	0.343448	1	1	1	0.237599	-0.558966	1	0.228171	0.937896	1	1	1	1	-0.906588
CSPP1	5.98965	5.14918	5.52344	5.46817	5.39402	6.03713	5.21711	6.26211	5.3458	5.58833	5.81986	6.02147	6.16188	6.25379	5.89754	5.24501	5.80891	5.88844	6.35079	5.87658	6.15879	5.16565	6.44308	5.58915	5.42191	6.61738	6.46531	6.0854	5.62663	5.69757	5.96791	5.84401	5.84484	5.30588	5.71364	5.87327	4.95263	5.88211	6.15098	6.30822	5.65848	5.92239	5.74962	6.15539	5.44027	5.5661	6.33461	6.07766	5.75588
CSRP2BP	6.98102	6.33572	6.13751	6.49679	6.62521	6.96451	7.01992	7.06704	7.22122	6.61564	6.51463	8.22084	6.19223	6.47706	6.1876	6.49865	6.79095	7.01812	6.45258	5.87789	6.85316	6.60083	6.55413	6.99801	6.20346	6.8338	6.50372	6.88166	5.8646	6.87425	6.84012	5.82273	6.98355	6.16055	6.65951	7.45467	7.39444	6.61199	6.55907	5.61058	6.36851	6.92522	6.61166	5.73642	6.6387	7.44356	7.00441	6.62219	7.20077
CTAGE6	0.615834	1.59453	2.25909	1.73575	1.2069	1.97239	0.240355	2.42475	1.51776	2.36181	2.89875	2.13957	1.40752	3.45348	2.7704	2.0566	2.34048	2.67882	1.66449	-0.905351	1.90005	1.1744	2.2458	0.81284	2.49294	1.39736	2.74252	2.87225	1.45112	1.94657	2.10101	2.01808	2.23203	2.38311	2.67291	2.33586	2.21641	1.36257	3.00204	2.67997	3.12983	1.34675	1.9329	2.19064	2.75328	2.87947	2.12703	1.65735	1.39595
CTBP2	7.60885	7.6493	7.73918	7.83278	7.42017	7.76139	7.995	7.92576	7.94749	7.78547	7.70449	7.58224	7.57294	8.04097	7.50716	7.57163	7.52133	7.41502	7.70747	7.93674	7.56834	7.65803	7.6591	7.79924	7.72204	7.81224	7.74039	7.53892	7.70922	7.88286	7.90298	7.91736	7.63074	7.88332	7.70719	7.59264	7.86454	7.87783	7.83396	7.96582	7.88213	7.68092	7.85204	7.71229	7.76329	7.70899	7.89178	7.99973	7.20017
CTNNA1	8.66215	9.35745	9.26567	9.08108	9.15168	9.3955	9.28411	9.09227	8.67325	9.04943	8.81899	8.91909	8.91301	8.67435	9.19474	9.65612	9.19576	8.67028	9.16012	9.41436	8.63354	8.79004	9.22657	9.17703	9.02788	8.74939	8.45316	9.14884	9.05691	9.16285	9.23308	9.12678	9.07484	9.29946	9.23575	9.39376	9.06102	9.01771	9.02288	8.45574	9.04374	8.86938	8.8665	9.19846	8.7802	9.50553	9.26299	9.03368	9.27258
CTNND1	8.87717	9.2436	8.93105	9.24565	9.13175	9.30806	9.11659	9.19866	8.61391	9.04511	9.3001	9.50727	9.33656	9.28225	9.21237	9.50417	8.92683	9.61363	9.15091	9.07701	8.56387	8.73632	9.14537	9.22114	8.25197	8.87333	8.40537	8.71629	9.05923	9.3986	9.07508	9.04702	9.16041	9.36071	9.27789	9.22392	8.60032	8.78038	9.14665	8.4105	9.31501	9.23105	8.96705	9.28519	8.85149	9.39733	8.89081	8.31316	9.29643
CTSD	10.3156	9.81748	10.0466	10.1935	9.43734	9.24513	9.54651	9.36667	9.40798	9.55871	10.1326	9.26205	9.855	9.74847	9.29614	10.1988	9.68585	9.5398	9.588	9.24507	9.46731	9.91935	9.01599	9.10308	10.7539	9.37373	9.93351	9.62805	9.55841	9.88828	9.3856	9.19542	9.42902	9.7827	9.44988	9.59411	9.18494	9.64313	9.63541	8.33063	9.37618	9.30836	8.83418	9.68684	9.18998	9.90672	10.0253	10.6114	9.3269
CXorf27	1	1	1	1	1	1	1	1	1	1	1	1	1	0.397097	1	0.447183	1	-0.579283	1	1.29179	0.433729	1	1	1	-0.685179	1	1	1	1	-0.886732	0.848226	0.0256677	0.622617	1	-0.297463	1	1	1	2.65373	-0.455549	1	1	1	-0.160756	1	1	1	1	1
CYLC2	1	1	1	1	1	1	1	1	1	1	1	1	1	1	1	1	1	1	1	1	1	1	1	1	1	1	1	1	1	1	1	1	1	1	1	1	1	1	1	1	1	1	1	1	1	1	1	1	1
CYLD	7.00943	7.17506	6.62412	7.09517	7.24913	6.69478	6.23434	6.3778	5.9557	6.38641	7.01307	6.4925	6.97756	6.35231	6.95663	6.96777	6.52126	6.30929	6.1824	6.3273	6.15621	7.10445	6.60521	6.4659	6.59351	6.32098	6.33229	5.89058	6.29356	6.53274	6.25914	6.59186	7.06514	6.91133	6.42271	6.72412	6.49373	6.32415	6.46655	5.72656	6.61261	6.12588	6.35503	6.44185	6.62056	6.82687	6.34864	6.74539	6.25498
CYP2A6	-0.77046	0.0541093	1	0.637159	0.801418	-0.800287	1	1	1	1	1	1	1	-0.98913	1	1	1	1	-0.97445	-0.905351	1	0.76895	-0.698562	-0.978964	1	-0.682009	-0.691548	1	1	1	0.155122	-1.07294	-0.986713	1	0.107957	1	0.270485	1	-0.929883	1	1	1	1	1.22557	1	1	1	-0.98163	2.38919
CYP2U1	5.90284	5.71239	4.92571	5.66627	6.31486	4.87312	4.30082	4.97028	5.74751	5.22401	5.51114	5.19523	5.20675	4.83388	5.4806	5.25524	4.80078	5.27292	4.39142	4.41758	5.44212	6.07969	5.23096	5.54316	5.30134	5.69123	5.19464	4.35386	5.13444	4.16321	4.69484	4.37379	5.58544	5.20977	4.92285	5.96141	4.68127	4.77881	5.09366	3.28214	4.62274	4.99957	4.91491	4.93913	5.28648	5.42304	4.97415	5.27405	5.16178
CYP7B1	4.1783	4.22846	3.01541	3.94036	4.08796	3.84419	2.23281	2.5966	2.35068	1.82281	4.2718	4.39395	4.70335	3.2875	2.42745	3.59346	2.96909	1.21248	2.71432	2.94472	1.733	3.8015	2.70257	2.57642	2.14809	1.95696	0.694846	1.26283	2.47278	2.87456	1.0024	2.14592	4.65506	3.56462	3.16823	4.24876	2.60587	1.60374	3.45224	1.49038	2.3854	2.57542	2.57953	1.71107	1	2.97478	1.27974	2.82496	4.50946
CYTH4	6.48301	5.41537	5.61583	6.20854	5.7816	5.04044	3.74693	4.62544	4.33915	3.43225	6.15685	4.20419	5.54001	5.14856	4.39901	5.26339	5.08401	4.68341	4.60517	4.45115	4.58212	5.71416	3.99272	4.72485	5.92827	4.01839	4.16835	3.81671	4.47426	5.62213	4.6805	4.53652	5.76893	5.59754	4.33722	5.14745	5.11206	5.33629	5.48039	3.67161	5.21861	4.90922	4.50482	5.13508	3.47719	4.64592	4.86016	6.45196	3.98371
DAAM2	6.17139	7.08052	5.59614	6.58263	6.99442	5.24634	4.36304	4.52089	5.37202	4.5568	5.82741	4.69934	5.26766	5.11614	4.73394	6.50316	5.32509	4.62286	4.72408	5.02357	4.78351	6.58058	4.98702	6.26563	5.97821	3.80091	5.32042	3.8824	4.5982	5.66675	4.91296	4.80806	5.79741	5.19256	6.23394	5.71467	5.46357	5.0895	5.65854	2.83176	5.01083	5.47164	4.94384	4.45225	4.28313	5.74108	4.26749	5.10843	5.85987
DAPK3	7.20236	7.17182	6.68731	6.63559	6.8785	7.01621	6.99847	6.53972	6.74298	6.28707	6.77814	6.96411	6.70695	6.80401	6.33492	6.98239	6.6298	6.56592	7.54283	7.22962	6.22265	6.77592	6.67474	7.10286	6.68575	6.62578	6.98732	6.51284	6.55505	6.92452	6.10139	6.96394	6.90636	6.65618	6.69183	6.6257	6.76878	6.76156	6.72608	6.76631	6.4266	6.80029	6.16833	7.39203	6.64062	6.88271	7.05429	6.52159	6.40056
DCAF4L2	1	1	1	1	1	1	1	1	1	1	1	1	1	0.109482	1	1	1	1	-0.281435	1	1	1	1	1	1	1	1	0.0100493	1	1	4.04692	1	1	1	-0.990745	1	1	1	1	1	1	1	1	1	1	1	1	1	1
DCAF6	7.01193	7.4182	6.77471	7.49571	7.70442	7.02624	7.16367	7.08079	7.10502	7.4783	7.18885	6.97023	6.97119	7.52542	7.29289	7.16041	7.39327	7.59176	6.81407	6.79169	7.59611	7.63874	7.06141	6.82451	6.84804	7.37497	6.42574	6.84792	7.27647	6.89741	7.07346	6.9662	7.07433	7.06628	7.04333	7.09648	7.32868	7.43688	7.12379	6.50292	7.4543	6.81235	7.16693	7.01322	7.06659	7.15475	7.41482	7.24941	7.21839
DCDC2	0.328152	4.03295	2.86364	4.73159	3.19932	6.06625	0.933541	5.32018	0.60147	1.85237	5.03813	2.96992	0.819736	4.08112	4.70905	3.36316	2.29792	5.07769	-0.97445	5.64641	1	2.24599	4.42175	2.42526	5.15334	1	4.24925	2.55008	2.8158	2.5278	5.51989	5.93471	0.399447	2.93742	5.31063	5.21242	3.96146	1.36257	4.7338	1.84707	6.17513	0.80777	3.62935	4.81372	5.09412	3.16089	0.691946	4.23008	0.479645
DCHS1	6.74707	7.62073	6.44544	6.67502	7.5159	6.97591	6.39382	6.22654	6.20175	5.7291	6.8984	6.85227	7.3377	6.68079	6.30149	7.00286	6.33945	6.0124	6.37467	7.00406	5.55767	6.62974	6.2541	7.32433	6.99506	6.25133	6.70855	6.38932	5.99914	6.85576	6.8725	6.13194	7.44501	6.86633	7.17158	6.9586	6.16857	5.95402	7.26279	5.74295	6.14046	7.06268	6.3648	6.46929	5.06519	6.24849	5.37778	6.99386	6.82704
DCX	0.615834	2.2513	0.222183	0.819471	3.96901	0.298399	0.528037	1	-0.784824	-0.816219	-0.738772	1.25228	1	-0.98913	2.22678	1.45875	1	1	1	1	1	1.32856	2.63357	-0.285817	1.10665	0.0110388	0.40713	1	-0.746126	1	-0.943405	1	-0.2937	0.47356	-0.297463	1	-0.135018	1	1	-0.455549	1	-1.13819	0.633609	0.937896	1	1.13652	-0.917542	0.627755	3.13641
DDIT4L	3.62399	2.86749	5.23284	3.571	5.01356	1.68469	1.08769	1.03847	1.51776	1.12966	3.70381	2.74034	2.46839	2.7485	1.41585	2.69844	1.10833	3.24936	2.20349	1.80262	2.16831	4.25019	2.47942	2.23994	3.53439	2.31364	2.80504	1.95596	1.45112	1.05928	1.82907	-0.379797	2.14865	2.6982	2.47508	1.88387	2.95608	1.67273	2.65373	3.09982	0.539588	0.653626	0.228171	3.51556	1	2.99726	1.79056	2.80249	3.99863
DEGS2	5.22351	5.69362	7.01605	6.21763	5.19588	5.06626	5.92509	5.28874	6.48689	5.42208	4.26511	5.29029	5.35233	4.44018	3.44729	5.82474	6.62694	5.74866	6.2711	3.34306	6.08151	5.67607	5.94255	6.88549	6.41985	6.7228	5.54098	6.54166	5.3384	5.34973	5.95217	5.33228	5.21569	4.63246	4.42099	3.98102	6.26113	5.155	5.06915	5.98223	6.05702	5.64969	6.4246	5.16956	5.56794	6.25193	6.36733	5.32275	6.15469
DIP2C	6.33451	7.45815	5.64422	6.75038	7.71143	6.24644	5.37421	4.77613	5.37216	5.13959	6.25967	5.49872	6.32669	5.57045	5.37189	6.77553	5.60973	5.43688	5.99146	5.79653	5.28052	7.2047	5.92809	6.52326	6.05185	6.19829	5.72199	3.53641	5.94599	5.72405	5.70027	4.75599	5.92789	6.46441	6.00603	5.94185	5.81698	5.24882	5.7783	5.34053	5.53	5.37508	5.67705	5.89955	5.34198	6.16226	5.95774	6.31471	6.32825
DKK2	5.02864	4.87167	3.70856	4.46143	5.80537	5.14521	3.44583	3.65036	3.29272	4.74827	3.76097	4.50485	4.85927	5.19909	4.37984	5.14079	4.08968	4.23291	5.0416	5.3211	1.733	5.69439	4.96085	5.54022	3.14353	-0.682009	2.77427	2.31263	4.17389	-0.193463	3.86867	2.4824	5.13125	4.18103	4.92014	6.2497	4.33667	3.71827	4.71566	0.643064	2.08002	3.03624	2.09995	4.12972	-0.712534	4.13935	2.30138	3.7368	4.62674
DKK4	1.0213	-1.04441	8.02442	1	1	3.78476	2.69711	-1.041	0.824614	2.07413	0.35977	2.96992	0.596581	0.620254	3.55592	-0.246028	1.64733	5.83254	0.634882	1	2.04315	1	4.26421	3.16421	3.67159	1	6.93948	7.43987	-0.0529789	1	0.155122	3.99595	1.31574	3.26167	1.0888	2.80017	-0.828051	3.53939	1	0.643064	1.0504	0.471315	1.14445	1.63102	-0.712534	1.89864	3.96531	3.04365	0.7028
DLC1	7.01152	7.55663	6.38832	6.72891	7.62852	6.27729	5.47326	5.65482	5.67665	5.16264	6.54117	6.08514	6.63744	5.70043	5.34276	6.76972	5.98026	5.48683	5.72494	6.18464	5.21003	6.66197	6.2655	6.14877	5.99197	4.98434	5.68356	5.31832	5.55652	5.69815	5.4683	5.47383	6.78211	6.19552	6.54943	6.7275	6.08662	5.56998	6.42777	5.06193	5.87068	5.77558	5.64869	6.06777	4.13173	5.78638	4.79624	6.28092	6.32102
DLGAP4	7.70258	7.50008	7.85121	7.22166	7.67614	8.39998	7.86173	7.82405	7.19109	7.94608	8.16932	7.87043	7.94662	7.50639	8.2163	7.27829	7.86128	7.7304	8.23197	8.05977	7.21967	7.2079	8.174	7.93476	7.94576	7.82566	8.18312	7.6132	8.00475	7.65094	7.73885	7.8379	7.8019	8.31899	7.78906	8.03097	8.13492	7.43855	7.8946	8.22447	7.59459	7.82948	7.54537	8.42617	7.79084	8.28508	8.08988	7.17452	7.95059
DLK1	1	1	1	1	1	1	1	1	1	1	1	1	1	1	1	1	1	-0.579283	1	1	1	0.992103	1	1	-0.685179	1	1	1	1	1	1	0.0256677	0.959082	1	-0.297463	1	1	1	1	1	1	1	1	0.937896	1	1	-0.917542	1	-0.213441
DLL1	4.93333	6.19324	5.65155	5.8178	5.20815	5.56626	4.60135	5.37738	5.09292	4.73283	4.85958	5.13824	5.53286	4.87162	4.47221	5.19858	5.29799	6.56985	4.79688	5.50639	5.53358	4.99578	4.81882	5.0421	5.022	3.6354	5.60748	5.09145	5.16741	5.84198	4.4902	5.53235	5.41175	5.24426	6.25856	4.73788	4.4949	4.19043	5.69826	4.22661	6.47358	5.45077	5.07627	3.8466	4.09973	4.21448	5.64918	4.93987	5.57187
DLX6	2.96721	0.564916	2.49089	0.414028	-0.584831	0.586063	3.16712	1	-0.0916768	3.81848	-0.0457299	4.11037	0.596581	3.56471	2.04446	0.159479	3.16976	1	-0.281435	3.67954	1	0.0757566	2.34589	2.9529	1.26079	4.05411	1	4.39831	2.34495	3.74808	0.848226	3.43791	3.0907	0.185898	1	3.47892	0.781341	4.85356	2.62557	3.58753	4.12309	-0.0395728	1.9329	1.9187	-0.0192848	-0.809456	4.83508	3.56159	3.50007
DMBT1	2.27406	6.9042	9.46298	8.77173	5.82036	3.89114	7.55048	10.593	2.64917	10.3219	7.91725	4.11037	5.80471	8.93769	1.82132	6.33534	8.03112	9.10288	6.71755	5.0426	5.24589	5.10624	3.49102	4.59323	6.04112	3.5664	1.38797	6.46995	9.12358	8.13084	7.88278	9.42483	3.0907	7.049	7.16499	7.16526	5.90051	2.52003	9.8983	5.94639	8.98941	9.36343	7.20916	3.48992	0.386146	4.0734	6.2777	5.2045	0.479645
DMRTB1	1	1	1	1	1	1	1	1	1	1	1	1	1	1	1	1	1	1	1	1	1	1	1	1	1	1	1	1	1	1	-0.943405	1	1	-0.912797	0.107957	1	1	1	1	1	1	1	1	1	1	1	1	1	1
DNAH10	2.17398	2.17434	2.06804	2.24659	2.50618	3.73239	2.31982	0.750755	2.15963	0.570019	2.03375	2.80286	2.73666	2.26892	0.435024	1.54577	0.954203	1.81861	2.16093	4.84077	2.4706	1.78055	2.43686	1.72912	1.51211	1.39736	3.48292	4.29364	1.65181	0.722803	3.45093	1.0065	1.9576	1.85987	1.31192	2.01741	2.0051	1.67273	1.3728	0.237599	1.52039	0.248109	-0.465056	2.19064	2.54563	0.982341	2.7201	2.31413	2.35145
DNAH11	-0.740868	0.58862	2.1445	0.433793	0.818766	-0.0922249	1	-0.332958	-0.0767731	-0.79651	1.8429	0.0143959	-0.779795	0.126016	1	-0.919295	1	2.272	-0.954772	-0.885519	-0.654888	0.783856	1	0.139501	0.0423888	1.12946	-0.652197	2.97429	1	0.231746	1.47151	-1.05326	0.640432	0.199097	1.11103	-0.0422814	-0.808334	3.5873	-0.91006	0.291176	1	0.670134	1	0.552217	0.0150856	1.15209	0.486123	0.130151	0.208477
DNAH12	0.328152	1	0.509885	1	0.108316	1	1	-0.347857	1	-0.123072	0.64747	0.915811	1.69519	0.802584	1.12817	-0.246028	-0.83748	1.7233	1.42333	0.480882	0.0281987	1	0.399983	-0.285817	2.74887	0.704186	3.55703	0.0100493	1	-0.886732	-0.250386	0.31335	-0.2937	0.185898	0.395617	-0.0620882	1	0.574138	0.168814	3.4763	0.134094	1.05907	0.633609	0.755558	1.68544	0.289231	-0.917542	0.810041	0.191942
DNAH17	3.58008	2.88827	2.49089	2.59949	2.45966	2.98398	2.23281	2.76568	2.35068	2.51595	3.50966	3.75919	2.20603	4.1441	3.14307	2.79852	2.71778	3.72479	4.74575	3.99114	2.33083	2.64075	3.738	4.18586	2.81139	3.20009	3.62589	3.03048	2.14428	3.42858	3.0567	3.34106	3.30362	3.50612	2.64746	3.00602	2.34994	2.41594	3.55953	4.04429	2.149	2.92229	2.75388	3.58877	4.47844	3.27909	3.12556	3.07874	3.23649
DNAH6	2.44842	2.82667	2.49089	2.7889	2.78243	4.73713	3.64157	3.92883	2.95286	2.94495	2.30568	4.84369	2.34579	1.64989	2.94733	2.82206	3.2733	3.51507	3.69827	5.07598	3.62556	1.68523	3.84466	4.21957	2.08747	2.09049	0.917969	2.02496	2.24964	2.87456	4.46813	2.9701	3.50179	2.9791	3.37879	3.30526	2.30738	3.43059	3.16456	3.4565	3.2696	3.3045	1.73224	3.28925	4.35014	3.45327	2.88917	3.93828	4.39666
DNAJC24	5.23735	5.41131	4.94133	5.5242	5.87877	5.44054	5.17918	5.44638	5.18989	5.42344	5.2232	5.77542	5.23903	5.17271	5.23883	5.12304	5.16619	5.85841	5.34123	5.22742	6.02462	6.09242	4.90592	5.30274	5.73436	5.6571	5.443	5.49849	5.33329	5.40975	5.56083	5.05444	5.48244	5.42563	5.48308	5.77007	4.99182	5.78846	5.75938	5.60649	5.46923	5.32706	5.10849	5.53486	5.5051	5.11781	5.11485	5.5787	5.24775
DNER	2.56175	5.09103	1.42619	4.25345	5.23225	1.83885	-0.165111	0.0576083	0.313788	1.26319	-0.738772	0.404998	0.819736	0.397097	1.82132	4.80386	2.59642	1.21248	1.32803	1.29179	3.16374	4.35247	1	2.63199	2.84125	0.0110388	2.60437	2.31263	1.04567	0.905108	-0.943405	1	0.959082	1	1.7174	2.13518	1.87994	1.52964	0.456538	1	0.539588	0.471315	2.71306	0.244748	0.896986	2.23512	1.97289	-0.288616	1.17279
DNMT1	7.63402	7.16014	7.22072	6.84089	6.73102	7.50849	7.54646	7.86174	7.4926	7.0803	7.49626	7.75141	7.53608	7.91614	7.34111	7.21478	7.87568	7.03996	8.05282	7.81094	6.94248	6.14769	7.47804	7.57902	7.14611	7.46317	7.04789	7.3149	7.48448	8.12305	8.12353	7.86505	7.46036	7.18379	7.51386	7.16925	7.73022	8.22752	8.08491	7.26272	7.78665	8.1243	7.75837	7.15681	7.09668	7.19396	7.80411	8.19342	7.21928
DNMT3B	5.20335	3.0986	4.7655	3.26181	3.45819	4.34146	4.30082	4.30135	4.8099	5.06707	4.4761	4.98653	5.27175	4.76973	4.60941	2.95268	3.47992	4.60251	5.58364	5.26418	4.76005	3.12032	5.07281	4.04495	3.79222	5.69634	5.50294	4.17672	5.10898	5.29751	5.53959	4.37379	4.83027	3.98512	4.75874	3.81953	4.93079	4.93594	6.00169	6.30836	4.55294	4.07678	4.01235	5.37068	4.72996	4.21448	5.14163	4.93987	4.69916
DNTTIP1	7.10047	6.57323	7.64458	6.6321	6.11463	7.18698	7.76295	7.89794	7.32351	8.62401	7.57551	7.75377	7.3153	6.9148	8.3261	7.05177	7.80942	6.91793	7.52671	7.373	7.50952	6.6599	7.24444	7.56802	7.82968	6.93321	8.14345	7.15485	7.54043	6.99529	7.09338	7.69344	7.69094	7.91548	7.17896	7.70987	7.40273	6.5418	7.02318	7.5654	6.30789	7.68652	7.3855	7.82764	7.69403	7.8213	7.57398	6.3656	7.93509
DOCK9	6.89857	7.4457	7.04622	6.99637	7.64037	7.19003	7.07233	7.83066	6.60598	6.5947	7.97228	7.21548	7.72066	7.30738	7.49521	7.13082	6.89742	7.57867	7.16546	7.07767	6.66222	6.75226	7.94343	6.7691	7.13211	6.17226	7.08087	6.74107	6.93408	7.17168	7.48112	8.0108	7.4474	8.24958	7.30264	7.50738	7.16618	7.23316	7.25946	6.42074	7.01449	7.13773	7.60841	7.46656	6.89691	7.79726	7.06048	6.82336	7.59157
DPPA5	1	1	1	1	1	1	1	1	1	1	1	1	1	1	1	1	1	1	1	1	1	1	1	1	1	1	1	1	1	1	1.0024	1	1	1	1	1	1	1	1	1	1	1	1	1	1	1	1	1	1
DSCAM	-0.0773131	1.99999	0.509885	0.819471	2.05419	1	-0.165111	0.0576083	-0.784824	-0.816219	1.34062	0.692647	-0.789658	1.84405	-0.663588	0.852626	1	1.50016	-0.97445	-0.212327	0.0281987	0.992103	-0.00551518	-0.285817	1	1	1.10031	-0.682999	0.352486	1	1	-1.07294	1	-0.219525	0.395617	-0.755235	-0.135018	-0.342209	0.861961	1	1	1	0.633609	1	-0.712534	-0.809456	-0.917542	0.116894	0.88513
DSP	8.08364	9.29151	8.7665	8.82004	8.71	9.01652	9.38618	9.32658	8.22781	8.43859	9.35775	9.31289	9.17549	8.60902	9.40554	9.53688	8.64089	9.17472	9.30459	9.15834	8.68546	8.10491	8.90887	9.52482	7.88353	8.66068	8.61063	8.80813	9.25402	9.19021	9.25107	9.38318	9.28517	9.77312	9.06525	9.30552	8.9771	8.68503	8.24046	8.93196	9.0004	8.59715	8.97614	9.69569	8.63136	9.7338	8.23119	8.92916	9.30972
DTNB	5.58739	4.34909	5.32207	4.87991	3.97948	5.27514	4.8751	4.92002	5.30196	4.51647	5.17736	5.198	5.27175	4.65628	4.9712	4.40796	5.05407	5.55195	5.82003	5.5792	5.69813	4.43251	5.48345	4.75764	4.60819	5.71317	5.66464	5.99399	4.32281	5.49517	5.7609	5.52146	5.35175	5.20977	4.12133	5.28507	5.68214	6.23985	5.53012	5.43888	4.63391	5.37656	4.25351	4.79156	5.50215	4.74355	5.63644	5.13198	5.60212
DUOX1	3.47804	3.50934	3.6234	3.45852	3.38543	3.00645	3.23611	3.08615	2.54739	3.31089	3.98855	2.80286	3.03894	6.60521	2.66862	3.54949	4.80788	3.99543	2.39274	2.67809	5.84833	2.47369	2.43686	3.84135	4.42083	2.84427	3.99067	2.40794	2.83742	3.98089	4.06043	3.73107	3.33065	2.61364	2.81601	3.85994	1.47447	3.77687	3.60281	2.72253	4.38972	3.41572	4.00092	2.19064	3.0942	2.59179	3.12556	4.14819	4.39167
DUS1L	7.62208	7.39664	7.76354	7.50429	6.74226	7.50429	7.93916	7.87458	7.9006	7.87775	7.38264	7.76188	7.41824	7.49612	7.78168	7.55253	7.86078	7.71926	7.93129	8.07725	7.5555	7.05727	7.38962	8.07289	7.73292	7.83989	8.65332	8.18391	7.29917	8.10703	7.83896	7.86794	7.53055	7.51214	7.52393	7.93512	7.84915	8.03691	7.85254	8.49928	7.33378	8.00615	7.62234	8.19605	8.77604	7.86786	8.1397	7.66494	7.70386
DUSP15	3.7404	2.21356	4.16702	2.76538	1.90005	1.27924	2.03214	4.17937	4.44093	4.25892	3.88613	4.55863	3.52778	0.802584	4.37984	2.19635	1.87048	1.7233	3.85375	3.87369	0.433729	2.0907	4.60467	4.09625	3.79222	2.53679	3.31587	2.15012	4.3897	2.77692	5.03283	2.32824	2.65075	2.95848	3.78003	4.72961	4.90846	1.26726	3.97549	4.62588	1.63818	3.59805	2.17407	3.89105	5.99684	3.91798	4.18846	1.72635	4.9015
DUSP22	6.61229	6.87008	6.70378	6.78817	7.09854	6.30312	6.16641	6.66967	6.13487	6.22953	6.77977	6.86487	6.66906	6.12804	5.86874	6.58542	5.79179	6.33147	6.32321	6.53177	6.98907	7.18077	6.09819	6.21626	6.37793	6.52651	7.06772	6.90371	6.01316	6.18323	6.24338	7.12706	6.44682	6.6603	6.38083	6.45711	6.53072	6.19307	6.30656	7.23385	5.8835	6.37118	6.48869	6.78335	6.54877	6.61714	6.1309	6.16112	6.5475
DYNC1I1	4.4974	5.68768	3.76798	5.23831	5.79356	2.37785	0.240355	0.34529	1.85425	1.12966	3.32161	1.38579	1.40752	3.45348	2.109	5.02956	2.20695	1.03015	1.91582	2.85577	1.53232	6.3562	3.74402	3.68451	4.24214	3.72463	3.52804	4.1044	1.19981	1.31057	3.09953	1.81743	2.5685	2.38311	4.73619	1.54739	2.72723	5.53557	2.8544	0.237599	0.539588	1.42679	2.17407	1.85417	3.82014	3.48106	3.2872	2.1538	4.22915
DYSF	6.86437	7.11455	6.38201	6.15057	7.11814	6.12833	5.34632	6.24384	5.47668	4.51647	6.80761	5.59235	6.33397	6.14492	5.09531	6.62768	5.94575	5.993	5.64951	5.94681	6.02718	6.6276	5.22829	5.82013	5.91203	4.81917	5.50701	5.21131	5.52867	6.34825	5.80758	5.74924	6.42833	5.87625	6.60272	5.4186	5.49445	5.93635	6.58611	4.46446	5.99061	5.97336	5.77333	5.69003	5.05586	5.90234	5.55794	6.2753	6.5335
E2F7	4.47657	3.4328	4.55294	2.95953	3.74587	4.92011	4.79425	5.30465	5.19912	5.35545	4.55447	5.14699	4.99412	5.59562	5.24991	3.98811	5.30231	4.22474	5.06331	5.33873	4.51125	3.16685	5.41946	4.37293	4.82427	5.32426	4.56081	4.50986	4.951	5.10732	5.83185	5.71264	4.27585	4.13071	5.94471	4.49709	5.63335	5.95125	5.30854	5.83604	6.37535	5.78548	5.11851	3.90829	5.24597	4.41634	4.52493	5.34445	4.26384
ECT2	7.23324	6.40729	6.82162	6.24515	5.97758	7.58391	7.53475	7.88381	7.79008	7.67911	7.54617	7.88313	7.73506	8.15578	7.51477	6.60889	7.8385	7.7402	7.45664	7.76774	7.96043	6.44656	8.41034	7.367	7.10019	7.61819	6.34732	7.04927	8.60774	7.876	7.90111	7.7847	7.02683	6.86507	7.80961	7.42458	7.79055	7.9996	7.75648	7.11389	8.48524	8.05687	7.7838	6.6973	6.69243	6.83456	6.9964	8.0983	7.32127
EDIL3	5.49294	7.1895	5.94579	6.97609	7.32572	5.20121	4.57984	4.15751	5.66881	5.06149	6.39605	5.09018	5.54357	5.33519	5.21973	6.8445	5.522	4.88878	4.30864	4.84714	5.63588	7.28477	5.37441	6.06946	4.89461	4.47697	3.78587	4.12092	5.40664	5.83599	5.24269	4.79634	5.88321	5.57496	5.98289	6.19275	4.84864	4.19043	5.244	0.237599	5.25807	5.26873	5.46725	5.0542	2.17792	5.70383	3.66748	5.84809	6.31592
EDN3	5.22351	6.71508	5.69588	6.969	6.35245	1.83885	5.70562	5.64238	3.89732	6.11717	5.07827	2.99523	5.35448	0.109482	4.08134	6.82981	5.3109	5.35826	4.75229	2.64992	4.14728	6.82515	5.11848	4.82921	5.97418	3.60837	0.40713	1.61949	-0.746126	6.53752	4.27142	3.67198	2.62407	3.19815	4.9065	6.28798	3.29902	1.73727	5.05918	5.46068	4.09492	4.35902	5.80977	4.84321	5.53944	5.1041	3.86163	2.86844	6.16153
EEA1	6.82292	6.66388	6.24888	6.55281	7.17133	6.47497	6.59937	7.07454	6.32015	6.50692	7.25444	7.15294	7.0259	6.93237	7.36356	6.34362	6.97197	6.13489	6.84628	7.21724	6.12632	6.69454	7.13536	6.71728	6.22264	7.2318	6.21529	6.12263	7.18985	7.03271	7.07148	6.35121	6.96472	6.83746	6.84255	7.67754	7.10604	6.09157	6.80565	6.82379	7.03029	6.73163	6.59377	7.1801	7.59918	7.05117	5.68645	6.02318	6.95739
EGR4	3.10075	1.35336	1.95681	1.10714	-0.584831	0.991547	2.63827	1	0.824614	1.66865	2.03375	0.692647	1.15619	1	2.109	0.159479	3.39653	1.61794	0.971347	3.41205	1.12684	1	0.910796	1.50599	2.9258	-0.682009	2.77427	1	-0.0529789	1	0.442761	1.12428	2.30899	-0.219525	-0.297463	0.854245	-0.828051	1.26726	1.63516	-0.455549	-0.558966	0.248109	0.228171	3.71046	-0.712534	1	-0.224394	2.80249	2.13788
EHBP1L1	7.18216	8.20781	7.12763	7.6161	8.02418	7.35917	7.27594	7.58399	6.7815	7.22259	7.34634	7.28466	7.4483	7.42488	7.13739	8.11723	7.15267	6.76867	7.40727	7.36867	6.69074	7.777	7.20607	7.70564	7.41717	7.04368	7.0544	6.75352	6.92899	7.68712	7.28466	7.60329	7.59726	7.80513	7.7787	7.19037	7.34461	7.01059	7.29706	5.89885	7.33154	7.15314	6.98915	7.23499	7.00667	7.33411	7.14935	7.08576	7.03358
EIF2S1	7.28438	7.32021	7.6093	7.09548	7.35785	7.72257	7.67325	7.49405	7.29666	7.51148	7.30707	7.22498	7.3162	7.80459	7.32053	7.5609	7.84615	7.48	7.35172	6.90126	7.70957	7.60628	7.54281	7.58075	7.17353	7.43969	7.01605	7.68884	7.6339	7.10088	7.31049	7.11657	7.42009	6.96202	7.20633	7.1886	7.62593	7.78818	7.81247	7.31512	7.71582	7.44819	7.81064	7.37135	6.91557	6.85588	7.35406	7.66897	7.27003
EIF3I	8.09813	8.16356	8.40403	8.19734	7.83141	8.51026	8.22904	8.85291	8.91197	8.61339	7.7298	8.18486	8.40735	8.53547	8.20807	8.36318	8.18271	8.43557	8.50521	8.52124	8.82354	8.25474	8.31377	8.75375	8.4319	7.80302	8.71008	8.72539	8.42645	8.1172	8.62877	8.70803	8.3995	8.4055	8.57849	8.17266	8.07395	8.84409	8.30428	9.14456	8.20829	8.59641	8.17283	8.56486	9.03052	8.61298	8.60635	8.63077	7.83097
EIF3L	9.10319	9.09848	9.13791	9.24081	9.24825	8.57506	9.14808	9.06324	9.36405	8.55646	8.51533	8.98432	8.26058	8.17146	8.4759	8.98552	9.37861	8.74207	8.68079	8.82072	8.8337	9.27604	8.53269	9.1017	8.66924	9.27076	8.77445	9.17889	8.4422	8.52329	8.74318	8.34692	8.74746	9.28157	8.25467	8.6668	9.11925	8.95453	8.49647	8.93555	8.74269	8.62762	8.75014	8.75382	8.4224	8.91597	9.19305	9.155	9.24183
EIF4H	8.38553	8.71375	8.66101	8.51568	8.62437	8.39674	8.57517	8.87265	8.59822	8.56071	8.59831	8.76745	8.79468	8.61591	8.53882	8.65251	8.54352	8.39458	8.64763	8.38695	8.11049	8.50863	8.77507	8.52019	8.39523	8.25368	8.54201	8.74871	8.45227	8.61338	8.64183	8.58508	8.4288	8.50691	8.74837	8.61259	8.8491	8.52842	8.54722	8.0089	8.40986	8.92447	8.68888	8.54468	8.2638	8.80613	8.67505	8.68441	8.67918
EML6	2.32058	3.14512	3.81494	3.65268	3.02605	2.78331	3.79572	2.80916	3.44929	3.47421	3.59189	3.09054	3.03894	3.616	2.66862	3.72429	2.80002	4.33338	2.85408	3.52538	4.09727	2.67849	4.19172	3.7306	3.22691	1.80281	5.01232	2.75089	2.08711	3.24049	3.02678	3.58101	4.53462	3.90756	2.14484	4.4266	1.11779	2.97201	3.30432	4.11919	3.24762	3.31619	2.79311	3.15345	4.71689	3.66793	4.35551	2.48403	3.26774
ENOSF1	5.34883	6.23532	5.56846	6.50509	5.81831	5.54788	6.00996	5.38424	5.01987	6.10937	5.2386	5.28782	6.08134	5.01782	5.23189	6.15426	6.34524	7.57109	6.33464	6.13928	6.42483	5.96734	4.9999	5.80572	6.13938	6.4262	6.19196	5.48055	4.71973	5.75973	6.11998	5.6542	5.44172	4.90603	5.44191	6.36264	5.78082	6.31394	5.73474	6.72804	6.36012	5.91277	7.0607	5.66278	6.68929	5.50335	4.75525	6.02032	5.519
ENPP6	2.44842	3.95268	2.95223	3.64283	4.21915	1.39701	1.70671	0.568434	1.61307	0.793173	0.870582	1.50359	1.98288	0.956741	-0.663588	3.7522	2.45826	1.50016	0.411712	0.193179	1.97415	3.7771	1.86631	1.21829	0.924338	0.0110388	-0.691548	1.10866	0.352486	3.02538	-0.250386	0.536493	1.21039	1.16671	2.37664	0.343448	0.781341	-1.03536	2.59657	1	1.63818	1.34675	1.48092	0.532391	0.386146	0.576894	-0.917542	0.404598	1.29058
ENTPD5	5.64928	7.33542	5.96043	7.63724	7.18172	6.0967	6.9298	4.68139	5.40877	5.90073	6.05473	5.60639	5.36454	4.89284	6.90029	7.41865	6.51168	6.20705	5.56501	5.52055	5.94076	7.02405	5.87952	7.10787	4.21355	6.40673	5.12234	6.25034	6.57352	7.06248	5.64636	5.00485	6.39991	5.61832	5.55195	5.71203	6.61506	6.6437	6.14036	4.94949	5.82819	5.79308	6.4593	6.3081	5.22632	6.04666	6.02454	5.35206	6.83764
EPB41	7.01541	7.34552	6.72927	7.4627	7.26602	7.48164	6.73583	7.41522	7.06684	7.094	7.03446	7.60692	7.69462	6.72371	7.60394	7.37811	6.8715	6.98543	7.68906	7.42154	7.09947	7.01934	7.55286	7.34304	6.84667	7.28215	7.60293	7.06966	7.12057	7.41021	7.89467	7.52696	8.08612	7.91147	7.47012	6.98013	7.18464	7.63715	6.99694	6.34439	7.55173	7.54183	7.00326	7.48909	7.62759	7.97468	8.0517	7.36028	7.10275
EPB41L1	7.41823	7.58902	7.41338	7.12147	7.53304	7.81954	7.47094	7.74195	7.49107	7.45223	8.46559	7.77057	8.09255	7.37674	8.03141	6.90038	7.79027	7.28168	8.49961	7.66795	7.14586	6.93804	8.28468	7.23851	7.94344	7.72328	8.85112	8.05371	8.38769	7.09986	8.31904	7.73317	7.81267	8.08739	7.95037	8.04221	8.29022	6.87564	7.27243	6.92348	6.92645	7.57098	7.48868	8.43054	7.91484	8.27481	8.05978	7.44074	7.52651
EPB42	1.62743	-1.04441	1	0.12628	1	1	1	1	1	1	1	1	1	1	1	1	-0.83748	1	1	-0.905351	1	1	1	1	-0.685179	1	1	1	1	1	1	1	1	1	1	1	-0.828051	1	1	1	1	-1.13819	1	1	1	1	-0.917542	1	1
EPHA6	1.42676	4.82476	1.06949	3.59205	5.16134	0.586063	1	1	1	-0.816219	-0.0457299	1	1	0.802584	1	3.91289	-0.83748	1	0.634882	1	-0.664949	5.12886	1	1.32365	0.924338	1	0.40713	1	1	-0.193463	-0.943405	-1.07294	-0.986713	0.185898	1.78193	1	1.73683	-1.03536	-0.929883	1	1	1	1	1	-0.0192848	1.49317	-0.917542	1	1
EPHB6	3.64839	5.25625	3.4674	4.64811	4.79503	3.15104	2.18629	2.21711	2.58248	1.38098	4.04865	2.83271	3.41499	2.81749	2.16962	5.0115	2.77334	3.18192	2.66302	2.42677	2.37962	4.58115	5.33685	3.58542	8.61598	2.26235	1.87348	2.02496	1.96195	3.48281	2.52222	2.14592	3.80895	3.19815	3.24345	3.37195	3.0637	2.97201	2.89886	1.49038	2.57645	2.69049	1.73224	3.46361	1.99558	3.39529	2.88917	3.49563	2.52734
ERP27	3.05819	2.2513	3.05542	3.6721	1.98008	3.95338	5.72517	5.03666	1.7001	2.44185	4.26511	5.73284	3.21763	4.63845	4.24168	2.39307	3.2733	3.51507	2.11648	7.23634	3.42944	3.02024	5.07902	6.41433	3.70933	3.18911	5.19186	5.47811	1.65181	3.22423	5.07751	4.73218	6.80757	3.54163	5.30645	6.34978	5.51224	3.34671	5.7127	4.72063	2.90669	2.52541	2.01992	3.97443	4.36895	6.68447	6.43559	2.54466	7.78366
ESR1	4.50254	4.02437	2.70712	3.65268	4.15133	2.6963	0.240355	1.52397	0.60147	0.793173	3.83587	2.2508	3.27074	1.78342	1.53364	3.56067	2.34048	1.61794	1.96988	1.65952	2.10769	3.8015	1.4986	2.68463	2.71608	1.6205	1.10031	0.703197	2.24964	1.75241	1.13594	1.97156	3.35696	3.80578	2.1874	3.09497	2.39076	1.96042	2.59657	1	1.92587	1.25974	1.32676	1.44871	1.36698	1.89864	1.72157	3.51811	3.61514
ESX1	1	1	1	1	1	1	1	1	1	1	1	1	1	1	1	1	1	1	1	1	1	1	1	1	1	1	1	1	1	1	1	1	1	1	1	1	1	1	1	1	1	1	1	1	1	1	1	1	1
ETS1	8.29463	7.78835	7.32635	7.68449	7.59741	7.60806	6.67063	7.21614	7.0308	6.27964	8.35238	7.32859	7.80111	7.11432	6.88391	8.00671	7.3962	7.28437	6.92534	6.90654	6.81665	7.20108	7.43084	6.98835	6.67943	6.71547	6.20523	6.12594	7.12369	7.36241	6.82502	7.0574	7.68479	7.60807	7.39506	7.71994	6.90162	6.85825	7.64038	5.98383	7.17814	7.27056	6.87714	7.19299	6.47746	7.31534	6.79629	7.66018	7.27284
EVC	5.85581	6.60419	5.05108	5.66715	6.73213	5.87015	4.10705	4.14713	3.93538	3.99764	6.16854	5.04778	6.43007	5.42145	5.34976	5.76114	4.5017	4.19141	5.2679	5.46732	3.30539	6.10018	5.02619	5.97465	5.37356	4.4712	4.44657	3.14554	5.18615	4.06361	4.76559	3.64555	6.30183	6.20408	5.72959	6.41854	4.93974	4.42745	5.00397	2.43485	3.8104	4.46993	4.23549	4.50001	2.72153	5.28574	4.01979	5.87644	6.15384
EXOSC8	6.13815	5.718	6.68751	5.66443	5.56099	6.37168	6.76362	7.04227	7.02664	7.0463	6.55594	6.30079	6.23238	5.94533	6.40314	5.76894	6.1552	6.20477	6.39202	6.29792	6.32299	6.13073	6.48579	6.13534	5.52321	5.61566	6.80706	7.04773	7.16116	6.20461	6.66215	7.0901	6.15678	6.36267	6.7739	6.33329	6.6188	6.38816	6.35193	7.30781	5.6336	6.96366	7.04768	6.63814	6.69759	6.25734	6.39281	6.40577	6.22457
EXT2	7.64957	7.52904	7.69357	7.40195	7.33884	7.31232	7.80669	7.73796	7.77506	7.81356	7.76891	7.997	7.6707	8.05582	7.67591	7.70943	7.63358	7.61716	7.47735	7.58213	7.81997	7.36575	7.5546	7.60387	7.58362	7.77747	7.2391	7.5636	7.28918	7.7322	7.63496	7.34442	7.74045	7.46153	7.84992	7.80507	7.18688	7.64942	7.7151	7.18892	7.52057	7.76824	7.70066	7.70503	7.51144	7.90729	7.29481	7.23627	7.49131
EYS	1.71445	1.66351	1.89618	2.58305	2.35957	2.14423	3.97804	2.00355	1.51776	1.7487	2.62846	2.74034	2.30133	1.57578	3.02529	1.95122	2.45826	2.88646	1.5904	2.62093	1.97415	2.51815	2.07395	2.63199	1.61747	2.40895	1.61112	3.14554	2.3894	2.44556	1.35908	1.97156	2.53952	2.58379	2.10038	2.42287	2.34994	1.60374	2.47142	2.37769	2.08002	2.11995	2.93621	2.09055	2.23198	2.62458	1.16196	0.810041	3.45006
F10	5.90789	5.63632	5.43169	5.40443	5.47192	2.81071	5.55194	4.1295	3.06533	4.44644	5.14727	5.2725	5.86057	2.10188	3.14307	5.20074	3.32131	4.17431	4.53483	6.37939	3.36045	5.24059	6.84781	5.39439	4.89083	3.97187	7.15434	5.2358	2.58611	3.82289	3.95432	3.28376	6.34814	4.68199	4.46893	5.18235	2.26293	3.48647	4.60361	6.8231	2.0059	3.3045	3.44703	6.2826	6.53959	7.29862	5.71714	2.73187	6.95854
F2RL1	6.7691	8.36867	7.69433	8.11418	7.72235	7.55353	8.22677	7.69823	7.46031	7.8811	7.17028	7.58427	6.86758	6.79904	8.03292	8.86756	7.88484	7.1192	7.67646	7.76705	7.78316	8.28552	7.83069	7.8121	7.33876	7.48071	6.71221	7.44755	7.99055	7.78035	7.00804	7.51731	7.08156	7.34518	7.09791	7.20339	7.56193	7.00545	7.81534	6.77214	7.62853	7.40957	7.5467	7.55394	7.09424	7.76228	7.76301	7.02266	7.58667
FABP1	8.53846	10.081	7.97268	10.004	9.74153	7.87621	10.2525	9.41348	7.25595	10.1729	9.49719	9.09757	6.59862	9.18415	10.7797	10.1817	8.88097	8.65916	9.08478	9.55194	8.84931	9.84867	7.91678	9.86903	3.98771	9.15713	4.58665	9.56288	9.27282	9.6123	6.97947	6.55654	9.13276	4.37048	10.1495	10.2775	9.42017	8.49217	8.23535	7.37251	6.84584	8.2033	8.29122	10.8278	8.76224	8.81252	6.72503	7.95604	8.26651
FABP12	1	1	1	1	1	1	1	1	1	1	1	1	1	1	1	1	1	1	-0.97445	1	1	1	1	1	1	1	1	1	1	1	1	1	1	1	1	1	1	1	1	1	1	1	1	1	1	1	1	1	1
FAM105B	6.32129	5.99161	6.11201	5.85966	5.91642	6.89555	6.56831	6.38139	6.16982	6.2382	6.61872	6.42275	6.70026	5.87672	6.49648	5.98743	6.37103	6.45423	6.59691	6.63306	6.17885	5.9179	6.30261	6.18657	5.93629	6.18692	6.45373	6.16491	6.52213	6.24265	6.37635	6.76657	6.24661	6.40847	6.33251	6.437	6.56453	6.73406	6.49139	6.42999	6.52434	6.43023	6.28728	6.11591	6.15967	6.44477	6.32101	6.43708	6.0537
FAM129A	7.04233	9.04065	5.88169	8.01603	9.42721	6.06673	4.42497	4.93028	4.92892	4.06655	6.57572	4.90477	5.81559	5.79868	5.44343	8.505	5.566	4.84567	5.13023	4.88147	4.68221	8.94316	4.72632	6.74065	7.10102	3.92308	6.39276	4.34734	5.02535	5.52024	4.56991	4.94076	6.10822	6.34499	7.04979	5.47727	6.41968	5.68249	5.83756	3.82114	5.50241	5.06033	5.02395	5.72259	4.08333	6.77435	5.35915	6.28303	5.23108
FAM131C	2.36504	1.52041	0.509885	1.22492	1.36105	0.298399	0.528037	1	0.60147	0.570019	1.20708	1.87131	1.98288	2.50734	1	1.45875	0.771866	3.08428	1.51035	0.886326	2.73629	0.481253	3.25261	2.35328	4.15117	1.10968	4.25018	3.03048	2.14428	1.41595	2.69407	0.872966	2.23203	2.64263	1.40725	1.72972	0.270485	1.60374	1.3728	1.94238	2.21355	0.248109	1	1.34333	2.42303	3.36498	2.44981	2.98859	0.191942
FAM135B	4.70181	4.4928	2.16812	3.98353	4.59128	0.298399	1.08769	1	0.60147	1	1.05292	-0.693547	0.308881	0.956741	0.435024	4.6292	1.64733	1.36663	0.124074	1	1.28102	4.41309	-0.698562	0.119648	0.00806737	1	1	-0.682999	-0.746126	2.63971	-0.250386	1.32495	0.399447	-0.912797	-0.990745	-0.755235	1	1	1.90344	1	2.08002	1.34675	3.03151	1	0.386146	1	1	-0.288616	1
FAM13C	4.92186	5.40453	3.97828	5.58531	6.33899	4.02474	1.62332	3.28116	3.38695	1.71506	4.55341	4.58482	3.98021	3.75854	2.89404	4.4582	3.54283	2.59627	3.18557	3.47709	3.25151	5.8342	2.36522	3.9828	3.33504	0.499623	2.81649	1.89864	2.8545	3.43351	2.48173	2.8622	4.30686	3.66969	3.95959	4.35252	3.51686	3.57653	3.81245	1.10051	3.66046	3.62188	3.04775	3.30015	2.56052	3.73347	1.92276	3.63262	3.22033
FAM155A	3.49223	3.59986	3.16665	3.44655	3.70559	3.38945	2.08621	1.95474	2.58248	1.26319	4.16644	2.8617	3.10211	2.96207	2.22678	3.21974	2.62816	5.37915	2.5518	2.03901	1.82001	3.18932	2.79787	2.78227	3.65869	2.61375	2.35306	0.92636	2.99157	1.75241	2.92768	1.69964	3.41988	2.82495	3.16823	3.19606	2.66839	2.5482	3.0592	1.33624	1.38687	2.64603	2.09995	1.44871	2.9511	2.28164	2.02695	3.98114	3.73775
FAM184A	2.78489	3.54043	2.8848	3.33177	3.84595	1.97239	-0.165111	1.7316	2.25971	2.87263	1.45838	1.38579	2.0435	1.49573	2.33214	3.57172	0.548699	1.7233	0.411712	2.70549	0.0281987	3.73936	-0.00551518	2.0656	1.79979	-0.682009	2.70974	0.0100493	-0.746126	1.05928	1.45437	2.73371	3.23266	2.72487	2.77054	1.64272	1.25133	2.67826	2.11474	0.930785	0.827241	-1.13819	1	2.75704	1.48476	4.56587	1.4804	2.3505	0.88513
FAM186A	0.328152	-0.351403	0.222183	0.637159	1.02457	-0.107029	0.528037	1.90345	0.313788	0.570019	1.45838	1.70426	1.00206	1.78342	0.722706	0.159479	0.771866	1.98567	1.73349	2.13909	0.721394	0.0757566	1.3808	0.119648	2.08747	0.704186	1.79344	0.0100493	0.352486	0.722803	2.05221	0.872966	1.31574	1.65223	1.20657	1.44204	1.3691	2.05573	2.20571	2.80257	1.38687	-0.445038	1.61445	1.44871	2.12075	1.38782	1.91572	1.21551	1.03925
FAM46B	4.00867	6.36218	2.58933	5.40783	6.22528	3.67713	4.56671	2.00355	2.0484	2.44185	2.89875	1.38579	3.47297	4.24194	2.80215	6.2217	1.80148	2.41646	2.58078	3.28422	2.99866	5.8944	3.23319	3.42779	4.26364	1.71581	4.26436	1.61949	1.73882	2.10909	3.81866	2.18514	3.98989	3.03852	4.86728	2.46369	3.63779	2.83589	1.55513	0.643064	3.05187	2.29583	0.228171	1.34333	2.50642	3.76531	3.19339	2.86844	1.73242
FAM47B	1	1	1	1	1	1	1	1	1	1	1	1	1	-0.98913	1	1	1	1	1	1	1	1	1	1	1	1	1	1	1	1	1.45437	1	1	1	1	1	1	1	1	1	1	1	1	1	1	1	1	1	1
FAT2	2.4076	2.13352	0.733041	1.86093	2.91164	1.50239	1.22121	1.79223	1.7001	1.66865	1.05292	0.915811	1.15619	1.78342	0.94585	2.0566	0.954203	1.7233	2.35764	2.27262	0.721394	1.94761	1.94042	1.58603	1.79979	1.10968	-0.691548	0.703197	0.640221	2.66871	3.62083	1.63511	2.4789	2.87147	1.78193	2.54066	-0.828051	1.60374	1.63516	2.25252	2.43669	2.32758	1.32676	1.22557	1.85249	1.13652	2.74607	1.72635	1.92657
FBXL4	5.3844	5.33728	5.6021	5.79159	5.63174	5.4969	5.49613	5.78012	5.78747	5.4827	5.92812	6.28736	5.79784	6.14572	5.80876	4.8898	4.87946	6.17416	5.66401	5.57461	6.02966	5.6593	5.86381	5.70443	4.77872	5.80407	5.65417	5.97491	5.69962	5.62063	6.01873	5.62285	6.32571	6.00201	5.45029	5.88208	5.31821	5.31731	5.74225	5.25821	6.0216	5.81839	5.86116	6.07563	6.01377	5.99742	5.15555	6.13712	5.9582
FBXO40	0.615834	-1.04441	0.733041	-0.279185	1	1	1	-1.041	1	-0.816219	1	1	-0.789658	1	1	1	1	1	1	1	1	-0.617298	1	1	1	1	1	1	-0.746126	-0.886732	1.25371	1	1	-0.912797	1	-0.755235	1	1	1	1	-0.558966	-0.445038	1	1	1	1	-0.917542	1	1
FBXO47	-0.77046	1	1	1	1	1	1	1	-0.784824	1	1	1	1	-0.295983	1	-0.939048	-0.83748	0.113864	-0.281435	1	-0.664949	1	-0.00551518	1	1	1	1	1	1	1	1	1	1	1	1	1	1	1	1	1	-0.558966	1	1	1	1	1	1	1	0.7028
FCRLA	3.93908	4.71752	3.85979	5.13027	3.58952	2.45789	0.240355	1.52397	0.60147	1.38098	2.30568	1.50359	2.15473	-0.295983	2.63225	5.47595	2.49463	3.31254	1.51035	2.18561	2.22547	4.3243	1	1.66013	0.924338	2.31364	-0.691548	1	1.73882	2.54734	-0.943405	2.51057	3.34389	1.48517	1.57429	2.38031	3.02203	2.10018	1.26745	-0.455549	2.27417	1.95289	3.00074	1.34333	-0.0192848	0.289231	2.41472	2.45228	0.191942
FEM1B	7.18146	7.57449	6.98878	7.42454	7.90372	7.18698	6.96661	6.50705	7.01165	6.90288	7.25038	6.74709	7.20459	7.40586	7.23593	7.37813	7.17511	6.88064	6.77519	7.07356	6.91375	7.91415	7.25679	7.10533	7.20247	7.05116	6.47171	6.43167	6.87999	7.19915	7.33745	6.63725	7.1771	6.92995	7.1517	6.93419	6.6986	7.0817	7.02634	6.67777	7.39287	6.93556	7.17993	6.87673	6.5703	6.86707	6.46526	7.26368	7.01308
FGA	0.615834	1	2.49089	0.12628	1	2.961	2.1375	2.29122	2.35068	1.82281	1	4.11037	0.308881	-0.98913	3.02529	0.159479	2.74595	-0.579283	3.79612	4.25362	1	1	2.79787	-0.285817	3.16503	-0.682009	1.79344	4.42889	1.19981	1.05928	1.0024	4.61063	-0.2937	0.185898	1.84256	4.68723	3.28276	2.52003	4.12646	4.10882	1	2.79367	1.73224	6.92851	3.91251	4.84308	4.23	-0.288616	5.75137
FGF13	4.5814	5.40751	5.71252	5.11675	5.98881	3.63061	2.1375	3.16371	4.55752	3.01239	3.63061	3.46524	3.91982	4.06069	2.109	5.10349	3.63977	4.58551	2.52195	2.90123	4.88417	5.76616	3.84466	3.84939	3.35793	3.05558	5.07373	6.76931	3.44356	3.22423	5.0019	3.8543	4.36974	3.71225	4.15684	4.75015	4.72096	2.49105	3.27491	0.643064	2.96732	4.64874	4.21714	4.57984	4.76818	3.5473	4.99059	3.19268	5.32187
FHDC1	6.40961	5.51366	5.43169	6.12028	5.79526	5.8578	6.25164	6.2979	6.35643	6.03916	4.65932	6.4268	5.98337	4.34355	6.24616	6.00011	5.84328	7.08084	6.51429	7.56844	6.75027	5.6151	5.56667	7.10625	6.08567	7.7478	5.55658	6.30716	6.07719	6.78238	5.45341	6.22142	6.89093	5.61377	6.51868	5.86356	6.57006	5.40403	7.22587	6.90966	6.74008	6.46425	5.66406	6.56189	6.54243	6.1982	6.80607	4.05525	6.53233
FIG4	5.67049	6.17218	5.82433	6.3084	6.32289	5.10788	5.56176	6.57036	5.62041	5.64052	6.17092	5.8939	5.9196	5.95877	5.65177	5.96761	5.56434	6.31438	5.549	6.09033	6.2945	6.3053	5.63109	5.85195	5.59715	5.60018	5.46339	5.72213	5.43185	5.7105	5.59751	6.68751	6.29592	6.33293	5.82717	6.16845	5.42379	6.26177	5.66052	5.68436	5.99631	6.12798	6.11148	6.24201	6.38343	6.15379	5.26045	5.92905	5.73584
FKBP11	7.27769	6.14085	7.62283	6.52713	5.6728	5.65184	6.65274	7.156	6.24161	6.65397	5.86239	6.26575	5.9437	5.69419	6.33948	6.30294	6.65519	6.82195	6.45258	6.9242	7.24715	6.08829	6.70015	6.51216	6.90169	6.76157	7.30317	6.83061	5.41088	6.29874	6.47466	5.92464	6.24878	6.17569	6.28935	6.62943	6.91472	6.13172	6.79775	7.16469	7.01603	6.69901	6.46159	6.46266	6.59071	6.50248	7.44164	6.13469	6.91219
FLG	2.94214	2.45197	0.509885	2.30297	3.46692	1.68469	1.08769	1.97798	0.470816	0.331173	2.82561	1.8135	2.99448	1.05852	0.722706	-0.246028	0.548699	-0.579283	0.634882	1.49245	-0.587887	2.45256	1.75323	0.119648	1.26079	1.39736	1	0.415547	-0.0529789	0.722803	-0.250386	1.22964	2.69577	1.16671	1.89972	1.35746	-0.135018	-1.03536	2.57847	1	2.4236	0.294534	1	-0.0210194	1	2.09913	1.16196	2.29204	1.57826
FLI1	6.44331	5.87515	5.69027	6.28612	6.23842	5.1685	4.14571	4.76113	4.95819	4.00403	6.02966	4.92675	5.60722	5.09305	4.57816	5.86658	5.22854	4.69884	4.47648	4.84077	4.59259	5.93516	4.08049	5.0421	5.22568	4.23057	3.90366	4.12092	4.9099	5.32396	4.67325	4.73819	5.70772	5.63407	5.30461	5.22623	5.06353	4.83115	5.57749	3.55181	5.10738	4.89013	4.93317	4.5842	3.68199	4.77409	4.32953	5.56365	4.85226
FLII	7.86239	8.38414	7.76495	8.24889	8.15627	7.89931	7.58013	8.27516	7.64573	7.488	7.8555	8.01664	8.08194	7.75755	7.32935	8.47226	7.7004	8.09423	7.80438	7.48461	7.23648	7.79759	7.82514	8.3041	7.65271	7.31893	7.47191	7.43093	7.832	8.29591	7.50368	7.90873	7.64938	7.7791	7.69999	8.08973	7.6255	8.00483	7.61152	7.40736	8.00979	7.94413	7.78537	7.85838	7.68618	7.64208	7.47073	8.43857	8.28879
FLNA	10.1332	12.1167	9.19775	10.7348	12.1793	10.1735	8.74387	8.84485	8.25746	8.14075	10.3032	8.79894	10.6163	9.6947	8.65829	11.7155	8.7799	9.14574	9.89346	9.74975	8.05196	11.3616	9.9845	10.42	10.4017	8.20515	10.0901	8.00164	8.97713	9.10449	9.50696	8.53569	10.09	9.75316	10.663	9.56256	9.73646	9.84141	9.24021	7.80523	8.8955	8.63773	8.72351	9.55907	7.52634	10.1301	8.83296	10.0711	9.07528
FLNC	7.49236	10.2111	6.54477	8.58348	10.1379	6.7494	6.25653	7.36996	5.28823	4.81137	6.53217	6.01077	6.35707	7.07861	6.1662	9.71986	6.04589	5.64528	6.14508	6.46417	5.29352	9.29807	6.44893	8.24778	8.80339	4.22318	8.78982	6.56967	5.0799	5.77137	5.98502	6.66902	6.59641	6.94553	8.53435	6.15557	8.15821	6.66498	5.78802	4.08777	7.20525	6.14254	5.34315	5.76752	4.59581	7.93125	6.22613	6.1042	5.20482
FMN2	2.11991	5.66964	1.76266	5.25028	5.85767	1.59769	1.44435	-1.041	3.43469	4.1877	2.03375	0.915811	1.69519	1.40872	0.94585	5.11295	1.99564	1.50016	0.634882	0.480882	-0.664949	5.70701	-0.698562	3.43991	3.07609	-0.682009	2.70974	-0.682999	1	1.31057	1	1	2.41436	1.72633	2.1874	0.854245	1.47447	2.14273	2.01465	1	1	-1.13819	1.73224	1	-0.712534	2.65633	3.38657	2.10934	1.29058
FMNL3	6.94799	6.32498	6.5009	6.20012	6.5732	6.96328	5.86196	5.75987	5.73284	5.25451	7.18423	6.47042	6.80946	6.41193	5.81953	6.2221	5.96295	6.07952	6.42878	7.02907	5.67727	6.08517	6.43839	6.12327	6.17295	5.64225	6.49132	5.92788	5.78787	6.69123	6.35326	6.90718	6.89593	6.91359	6.26992	6.31865	5.96035	6.29185	6.71933	5.70145	6.19186	6.04819	5.51887	6.11089	6.14351	5.9406	5.75531	6.74734	6.15732
FMO3	4.82797	1.89991	3.18404	2.4289	2.24835	3.40449	2.03214	3.37786	3.715	1.58166	3.72707	3.46524	3.7101	2.18889	1.90136	1.95122	3.20548	2.55622	2.24432	2.64992	2.94602	2.78385	1.4986	3.25518	1.79979	2.40895	1.79344	1.10866	2.34495	3.1738	3.90851	3.21751	3.90351	4.80101	3.68217	3.19606	3.80661	2.79332	3.28973	2.02938	2.43669	2.52541	3.22389	4.20236	1.23346	2.80152	2.91115	3.57217	2.87755
FOSL2	7.74273	8.8324	7.29293	8.4867	7.05718	7.41939	7.45586	6.64242	7.20914	6.5483	7.68229	7.11954	7.65104	7.38531	7.25322	8.27539	7.54632	7.70724	7.04702	7.40547	7.18909	7.13025	7.34696	7.03375	7.29457	7.1896	6.51343	6.7877	6.4194	7.45524	7.33972	7.84597	7.73166	7.58345	7.17556	6.65818	6.87399	6.9187	7.04199	5.97258	8.01491	6.75093	7.02888	7.08313	6.75776	7.00257	6.7506	7.82726	7.84862
FOXK1	6.93165	7.24526	6.5026	6.6236	7.08042	7.85797	6.99381	7.98351	7.1547	6.86807	6.90608	7.82495	7.51652	7.07358	7.27877	7.01803	7.08142	7.32506	7.73391	7.21039	6.95776	6.52311	7.05155	7.41723	7.49661	7.54529	8.09865	7.56176	7.62074	7.35084	8.05474	7.27606	6.91157	7.52196	6.76938	7.12221	7.21875	7.49558	7.36176	6.71074	7.17901	7.69473	7.05524	6.8798	6.59071	6.77689	7.74172	7.53228	7.26806
FOXL1	4.79789	4.25877	5.54033	4.22066	4.50273	4.76431	4.27756	4.63577	4.89877	4.44644	4.81799	4.57935	4.48841	4.41351	4.17269	4.20835	4.80788	5.45859	4.46786	5.16991	5.17574	4.18668	5.84959	5.35435	6.3297	3.71236	4.33242	4.69218	4.84115	5.10732	3.80142	4.36513	4.73347	5.20538	5.72351	4.56783	4.25329	3.72686	5.4771	5.09744	4.60001	5.11182	5.50116	4.27008	3.89271	5.37268	3.84468	4.60928	5.03878
FREM2	4.00867	5.93088	6.25609	4.09661	6.02583	3.29414	5.60946	3.32847	-0.0916768	4.17418	6.06133	5.3954	-0.789658	3.41755	6.33857	4.60603	4.57407	5.03749	4.27246	5.45587	1.82001	5.48968	6.15783	3.77466	1.10665	4.39308	5.9246	5.84047	5.00648	2.77692	4.86463	5.1828	5.36055	3.76941	5.37581	2.98248	3.71518	3.07555	5.22082	5.44711	1.0504	4.22314	4.2624	5.7156	3.13769	5.41515	5.21807	-0.288616	6.95931
FRMD4B	6.10581	7.22394	6.09526	6.58466	6.26208	7.12784	6.23184	5.53409	5.76912	4.91385	6.7683	6.35561	5.59042	6.0066	5.75966	6.85444	6.29012	6.27718	5.15231	5.53711	6.05169	6.18171	6.25982	6.0475	5.49075	5.0577	5.18627	5.5841	5.52867	5.75584	5.33688	5.98322	5.70772	5.83487	5.48169	5.46142	6.0706	5.53136	5.49994	4.90106	5.95863	5.66424	6.36155	5.25314	5.14547	5.16186	5.06392	5.81512	5.8812
FRS3	4.57188	4.06141	5.06377	4.54114	4.57992	3.94473	4.06902	4.44381	4.9355	4.3599	4.81024	4.50485	4.32228	4.84564	4.26366	3.85665	4.81842	5.1043	4.96298	5.04521	4.715	4.61376	4.12968	4.62687	4.75296	5.4621	5.07059	4.72408	4.31015	4.95109	4.74346	4.67005	4.90756	4.88637	4.83829	4.11235	4.48509	4.72042	4.69784	5.76108	3.8598	4.69373	4.88212	5.17198	5.55094	4.50872	5.1346	4.84724	5.0466
FRYL	7.38863	8.0459	7.04222	7.95476	8.02491	7.30056	7.62167	7.7919	7.28547	7.67849	7.18161	7.46458	7.26704	7.3178	8.22723	7.79461	8.08362	7.79796	7.65614	7.65712	7.59041	7.37661	7.35175	7.24791	7.19455	8.02952	6.61975	7.04223	7.7956	7.93479	6.72598	7.00325	7.52554	7.2498	7.45611	8.01665	7.14297	7.66869	8.04787	6.38823	8.24107	7.56751	7.62786	8.32362	7.74307	7.83636	7.50803	7.58371	7.96514
FSCB	1	1	1	1	1	1	1	1	1	1	1	1	1	1	1	1	1	1	1	1	1	1	1	1	1	1	1	1	1	1	1	1	1	1	1	1	1	1	1	1	1	1	1	1	1	1	1	1	1
FSD1	3.12136	2.28767	1.95681	2.1632	1.71772	1.39701	1.08769	2.00355	1.85425	2.07413	1.45838	1.38579	2.0435	1.84405	2.109	1.54577	1.10833	1.21248	2.49118	2.46186	1.12684	0.481253	4.31865	1.32365	2.14809	1.51513	1.38797	0.415547	1.65181	1.1928	2.72004	2.14592	1.78574	1.72633	2.26744	0.854245	-0.135018	2.46119	4.63474	2.589	0.539588	1.85758	1.32676	1.85417	0.896986	-0.116309	2.51649	1.09775	0.191942
FZD10	3.63626	2.90671	8.46373	2.24659	2.97048	3.6996	7.47455	2.25485	4.40257	1.58166	3.55162	7.08163	6.14079	2.41203	2.33214	2.67177	2.65894	1.50016	5.15884	8.17514	0.721394	2.42718	2.59721	2.89227	2.14809	7.36798	8.27298	7.13292	0.640221	2.57909	2.00093	2.66472	2.8633	2.30616	5.13403	2.18926	1.81094	2.10018	6.60498	5.46068	2.27417	3.16591	2.969	0.244748	5.46963	0.982341	0.468815	1.96274	7.17328
FZD6	6.72342	5.96758	6.12666	6.23037	6.36019	6.31049	6.22599	5.80277	6.28251	6.26714	6.92785	6.56617	6.39871	7.41104	6.75579	5.67558	6.32405	6.50579	6.36107	6.38007	7.20603	6.44227	7.32032	5.91878	6.43936	7.01002	6.4686	6.52105	6.67149	6.23622	6.92435	6.64172	6.68359	6.38978	6.13543	5.86888	6.16306	6.45911	6.3754	5.17927	6.22428	5.90238	6.25523	6.39106	6.02332	6.17716	6.1883	6.35978	6.42376
GABBR2	0.328152	0.341744	-0.183202	1	0.801418	1	-0.858258	0.568434	1.16109	-0.816219	0.35977	0.692647	0.308881	0.109482	-0.663588	1.00675	1	-0.579283	0.411712	1.04049	1	0.0757566	3.01494	0.630527	0.00806737	0.416537	0.917969	0.0100493	-0.746126	0.905108	-0.250386	0.536493	0.622617	0.696741	0.801104	1.64272	-0.135018	1	0.456538	1.74169	-0.558966	0.248109	1.14445	-0.160756	0.896986	1.67551	1	-0.98163	1.57826
GABRB3	3.19984	5.03081	2.67894	4.31091	4.79503	1.97239	0.528037	0.904947	1.7001	-0.123072	2.66236	4.98653	0.819736	6.3842	0.435024	4.86599	2.65894	0.807011	0.817221	1.174	1.41454	4.82507	1.60396	1.96552	2.14809	6.25813	0.917969	5.7721	0.352486	3.24049	6.47766	0.31335	1.84637	2.30616	4.5106	1.72972	1.25133	1.04412	2.98224	-0.455549	5.62304	0.941295	2.24306	0.244748	4.94353	2.18633	-0.224394	1.85151	1.80141
GABRQ	1	0.0541093	-0.876349	0.12628	-0.584831	0.298399	1	1	-0.784824	1	1	1	1	-0.295983	-0.663588	-0.939048	-0.83748	1	1	0.480882	1	1	-0.00551518	1	1	0.0110388	1	1	1	-0.193463	2.69407	1	-0.2937	-0.219525	0.107957	0.343448	-0.828051	1	0.168814	1	1	-0.445038	0.633609	-0.853786	1	-0.809456	-0.917542	-0.288616	1
GAS2L2	0.615834	1.44038	-0.876349	-0.972332	1.02457	-0.800287	-0.165111	-0.347857	1	-0.816219	0.64747	1	0.596581	-0.295983	-0.663588	1	0.548699	-0.579283	1	1	-0.664949	0.992103	1	-0.978964	1.26079	1	0.694846	1	1	1	0.848226	1	-0.986713	1	1	1	1	-1.03536	1	1	-0.558966	-1.13819	1	1	-0.712534	-0.809456	1	1.09775	0.191942
GBA	7.09933	7.14276	7.43622	7.32724	6.98661	6.76403	7.16072	7.43309	6.86106	7.27139	7.27847	6.63479	7.02024	7.07358	6.94825	7.34763	7.28063	7.01661	6.56924	6.50733	7.07315	7.07659	6.26645	6.88357	6.68637	6.7761	7.0955	7.00719	6.9074	7.23276	7.30397	7.1174	7.00441	7.25321	7.0976	7.42346	7.34828	6.5106	7.15878	6.19992	7.55048	6.93494	6.82667	6.76486	6.73413	7.18759	7.7755	6.56633	6.76937
GBP6	1.30898	1	0.91537	0.12628	0.108316	1	1	-0.347857	-0.0916768	-0.816219	1.45838	0.915811	1.91835	-0.295983	0.435024	0.447183	0.261056	1	-0.281435	-0.905351	1	-0.617298	-0.00551518	1	0.701165	0.0110388	1	1	-0.746126	-0.193463	1	-0.379797	1.09259	0.47356	0.107957	1.88387	-0.135018	0.574138	1.01614	1	1	-0.0395728	1	-0.853786	1	1	-0.917542	1.96274	-0.906588
GCDH	6.37079	6.07591	5.94688	6.07261	5.5636	5.81987	6.357	6.71135	7.00215	6.27632	5.5891	6.14154	5.97994	5.725	5.86583	6.08015	5.87417	6.13611	6.76306	6.20934	6.55327	6.11128	5.85815	6.50319	5.64461	6.13026	6.43543	6.24544	6.43702	6.70925	6.51927	6.28269	5.8601	6.03233	5.69145	5.99592	5.96983	6.39776	6.29424	6.24521	5.40196	6.92112	6.34073	6.42198	5.99928	6.33105	6.79585	6.25247	6.10005
GDAP1	6.10684	5.12088	5.28901	4.73482	5.34206	5.40233	4.95887	4.77016	4.09799	4.52129	6.80285	5.24915	5.24098	4.82197	4.96403	4.83541	5.26945	5.81264	5.45516	3.91485	5.37535	4.72976	6.32602	4.99996	5.02531	5.55428	5.97039	5.52146	4.43569	3.85829	5.69897	4.4525	4.88528	4.3856	4.86155	4.99421	5.08539	5.57672	5.49346	6.55479	5.56782	4.57558	5.53146	5.43769	4.6394	4.69998	5.12276	6.15398	5.80022
GFPT2	6.86195	5.63003	5.4207	5.20565	5.5266	5.82386	4.1524	3.7712	3.20417	3.24419	6.28848	3.96031	6.13491	5.4144	4.46631	5.48734	3.63977	3.18192	4.47648	4.76445	4.53911	5.34366	4.40123	4.13907	5.65877	4.92371	3.65234	3.26815	4.61049	4.01863	4.00524	3.87581	5.9058	5.5409	5.05435	5.32016	5.52799	4.44532	4.67969	2.37769	2.80825	4.26452	3.34167	4.75924	2.78405	4.36108	4.12594	6.05004	5.59914
GHSR	1	-1.04441	-0.183202	1	-0.584831	-0.800287	1	1	1	1	1	1	1	1	1	-0.939048	1	1	1	1	1	1	1	-0.978964	1	1	1	1	1	1	1	-0.379797	1	1	1	1	1	1	1	1	1	1	1	1	1	1	1	1	1
GJA3	1.42676	0.747209	1.76266	0.414028	1.36105	1.97239	1.33899	0.34529	0.313788	-0.816219	1.90023	0.915811	2.0435	4.2991	0.722706	1.45875	2.62816	3.08428	1.5904	1.57947	2.59319	1	3.21339	0.630527	2.25932	1.26382	0.694846	0.0100493	2.6551	1.59826	2.00093	2.22288	1.41106	1.38986	2.05387	2.42287	1.87994	2.39867	2.47142	3.4763	2.21355	0.248109	0.633609	1.22557	1.9266	0.576894	1.85509	0.116894	1
GK2	1	1	1	1	1	1	1	1	1	1	1	1	1	1	1	1	1	1	1	1	1	1	1	1	1	1	1	1	1	1	1	1	1	1	1	1	1	1	1	1	1	1	1	1	1	1	1	-0.98163	1
GLCE	6.92303	6.89747	7.78731	7.24109	7.02003	7.00364	7.80996	6.78944	7.71156	7.50881	7.30803	7.34034	7.65921	7.39106	7.58022	6.74288	7.61817	6.75374	7.34199	8.09591	7.24935	7.0371	6.94485	7.53486	6.82038	7.85098	6.52964	7.25927	7.38367	7.39559	7.73341	7.13418	7.83016	7.03177	7.49422	7.30536	6.91645	6.97604	6.89106	6.54207	7.0242	7.28933	7.12283	7.10364	7.11995	7.31563	6.63212	7.00616	7.41405
GLI3	5.25057	6.66836	4.49887	5.82005	7.04754	5.17614	3.13075	3.69521	3.04383	3.34263	5.52074	3.44949	5.77697	4.96147	4.18844	6.12818	3.87196	3.33274	4.43261	4.62002	2.22547	6.40997	4.05496	4.95597	5.36932	3.69994	3.99067	2.31263	3.93604	3.48281	4.18638	2.9524	5.40675	4.8894	5.17895	5.86222	4.55638	3.793	4.30132	1.15392	4.71396	3.49657	3.27268	3.4088	1.36698	4.49886	3.66748	4.68818	4.78033
GLIPR1L2	2.32058	2.69313	2.06804	0.12628	3.64924	0.991547	-0.165111	2.00355	1.00694	0.282393	1.96921	2.74034	0.596581	1.31343	2.16962	2.23891	1	2.36516	0.817221	1.65952	2.10769	3.63115	0.399983	1.79366	1.51211	1.26382	2.48659	0.703197	-0.0529789	1.1928	1.54139	1.0065	0.399447	2.84848	0.107957	2.82834	1.11779	-0.342209	0.168814	1.33624	0.134094	1.25974	0.228171	2.19064	2.65484	0.982341	2.74607	1.09775	1.29058
GLTPD2	1	1	-0.334075	1	1	1	0.961455	-0.778705	1	1.36303	0.389336	1.08974	-1.07734	1	1	1	-0.808109	1	0.339183	-0.674325	1	1	-0.612489	2.83106	1	0.322228	2.57353	2.20783	1	1	1.38959	1	1.64289	-0.883098	-0.759501	1	0.697936	1.12801	0.538071	2.78355	1	1	1	1.06599	0.568491	0.344299	1	1	1.94291
GM2A	8.00679	7.4003	7.24597	7.47705	7.41682	7.16325	7.04092	6.9263	7.01248	6.93952	7.87166	6.60344	7.3285	7.06217	7.35306	7.42116	7.22297	7.52724	7.01872	6.83914	7.2635	7.59169	6.83238	6.91016	7.64791	6.72583	6.37073	7.15879	7.2646	6.90447	7.44721	6.962	7.50051	7.69869	6.8875	7.56283	7.46643	7.71442	7.31665	6.84562	7.61678	6.87717	6.8402	7.0534	6.83873	7.6268	7.66587	7.95919	7.26213
GNE	7.659	7.95261	7.57486	8.55081	7.77848	5.85007	7.28441	4.90705	4.98038	6.65739	6.78302	5.29531	6.16111	7.34914	6.99464	8.71222	7.80166	7.27859	6.35388	7.3998	8.56397	8.11786	6.67474	7.28724	7.79873	6.76274	3.92366	5.95285	8.57713	7.78	7.51985	7.55542	5.78966	7.50465	6.4118	6.67671	6.3827	5.69331	7.01542	5.53844	8.61525	6.56305	7.5987	6.77997	7.26311	6.5456	5.38879	5.84158	6.7577
GNL1	6.968	6.8621	7.08078	6.75273	6.72489	6.92853	7.05835	7.41131	7.00556	7.08435	7.03609	6.80242	7.04643	6.54249	6.71667	7.17937	7.66576	6.90348	7.12934	7.19954	6.87402	6.67312	6.80926	7.0621	6.56118	6.78589	7.09307	6.89227	6.78967	7.20134	6.93017	7.28476	7.38114	7.00335	7.41728	7.10315	6.83195	7.09777	7.04149	7.06233	6.33373	7.47848	7.03448	7.34092	7.8834	7.3167	6.68571	6.93455	6.91365
GPAM	6.89389	5.88008	5.62788	5.87995	6.51268	5.65184	5.78294	5.86377	5.48806	5.49911	5.77439	5.57545	6.10192	4.95887	5.78372	5.44605	5.88626	5.59242	5.72124	5.54029	6.07325	5.7088	5.62214	5.73159	5.45692	5.93129	6.40774	6.28669	5.19933	6.1495	6.73296	5.8378	5.94658	5.76688	5.45665	6.10862	6.1603	6.15158	6.05122	6.20377	5.78484	5.83633	5.75162	5.50396	5.9169	5.70234	5.67418	6.18224	5.18918
GPR114	5.39916	4.10876	5.06377	4.76105	3.90377	2.60099	4.4793	4.37066	5.15008	3.61457	4.07335	4.18915	5.08803	4.29403	3.58491	4.82918	4.33858	4.33338	4.17873	4.57937	4.61321	3.60216	4.46042	5.50723	1.71279	3.50756	3.73935	4.28672	3.71981	5.12951	6.3677	4.90846	5.26699	4.5297	5.04722	3.93617	3.47595	5.91837	3.95302	3.87521	5.81086	4.39918	4.65897	3.78085	5.05586	4.12507	5.43514	5.57791	2.38919
GPR156	1.30898	2.76213	1	1.80029	3.1528	1	-0.165111	1	1.16109	-0.123072	0.64747	0.404998	-0.789658	0.802584	1	2.0053	-0.83748	1.21248	-0.281435	-0.212327	0.433729	2.0907	1.09313	0.630527	-0.685179	0.0110388	-0.691548	-0.682999	-0.746126	0.499623	2.00093	-1.07294	-0.986713	-0.912797	-0.297463	-0.0620882	-0.828051	1	0.168814	1	1	-1.13819	0.228171	1	-0.0192848	1	1	1	1.49124
GPR179	0.615834	2.04651	-0.183202	1.22492	1.02457	1	0.933541	0.750755	1	1	1.05292	0.404998	-0.789658	1.09028	0.94585	1.54577	-0.144448	0.807011	1.10489	1.04049	0.721394	1.1744	1.94042	1.10051	0.924338	1.6205	1.38797	1.26283	-0.746126	1.41595	1.62143	-1.07294	1.78574	0.185898	-0.990745	-0.755235	1	1.04412	1.14965	1	1	-1.13819	1	1.9187	2.50642	0.982341	-0.917542	2.10934	1.73242
GPR20	1.93759	2.45197	2.11932	1.51262	2.41087	1.90784	1.70671	0.750755	0.824614	-0.123072	1.20708	1.79126	2.50613	0.109482	0.94585	2.35669	1.64733	1.98567	0.971347	2.09029	2.10769	1.78055	2.19174	3.09861	0.701165	0.704186	0.40713	0.0100493	-0.0529789	2.24885	2.52222	1.63511	2.34537	1.65223	2.44333	1.44204	-0.135018	1.52964	2.47142	-0.455549	3.2911	1.90637	1.48092	1.63102	1.23346	1.75554	1.16196	0.116894	0.7028
GPR89B	3.03621	2.51081	4.02887	2.4617	2.55063	3.76954	3.3033	3.16371	2.90407	3.76709	2.30568	3.06756	2.30133	2.18889	4.75734	2.95268	4.60051	4.28479	3.98127	2.78345	4.74469	2.0907	3.23319	3.08152	0.924338	4.18544	3.1152	2.575	4.06585	4.08317	4.06043	4.41532	2.30899	3.16312	2.05387	3.32236	3.04309	2.87671	3.9144	2.02938	2.0059	2.47277	2.99918	2.67248	1.59013	3.9606	2.41472	0.810041	3.25224
GREB1L	1.17545	1.9512	2.9948	0.414028	0.801418	-0.107029	-0.165111	2.32631	1	1	1.82611	3.93133	-0.0965109	-0.295983	1	0.447183	-0.144448	3.33274	3.58979	1	-0.664949	1.4621	4.08049	-0.978964	-0.685179	0.0110388	1	1.61949	1	-0.886732	-0.943405	4.23531	2.70204	1	0.801104	1	1	0.910595	1.96059	0.237599	1	-1.13819	1	1	1	-0.809456	-0.917542	3.41274	3.45006
GRHL2	7.05399	6.5382	6.90682	6.75656	6.101	7.06996	6.63006	6.90422	6.73921	6.89619	7.17541	7.12639	7.0561	7.65148	7.36193	6.43736	6.94607	7.35917	7.41571	6.94389	7.50783	5.96191	7.3321	6.89353	6.7216	7.61968	7.27165	7.41706	7.27713	6.92937	7.25814	7.14583	7.14263	7.2019	7.07743	6.85913	6.97	7.08587	7.12156	7.14887	6.96119	6.9365	7.03995	7.63306	6.93006	7.08566	7.46159	6.74847	7.37483
GRIN2A	2.86713	3.88994	0.222183	2.395	4.66216	1.27924	-0.165111	0.0576083	-0.784824	1	1.74606	-0.000500125	0.819736	0.397097	-0.663588	3.65598	0.771866	0.807011	0.411712	0.193179	-0.664949	2.938	1.24729	2.01681	1.10665	1	1.25445	0.92636	-0.0529789	1.31057	1	1	-0.2937	2.41949	1.7174	-0.755235	1.94448	1.36257	0.168814	1	-0.558966	0.248109	1.48092	1.44871	1.36698	1.27004	-0.917542	1.09775	0.479645
GRIN3B	-0.0822952	-0.976837	-0.876349	1	1	-0.800287	-0.858258	1	1	1	-0.581785	-0.693547	-0.10159	1.21027	0.60895	-0.385221	1	1	2.2064	-0.875869	-0.664949	1	1	-0.285817	0.701165	1	-0.691548	1	0.839064	-0.193463	0.22586	1	-0.986713	-0.912797	0.107957	-0.883098	-0.741917	0.574138	1.00606	1.37225	-0.385074	0.830341	1	1.6176	1	-0.809456	1	0.71025	0.191942
GRM4	1.62743	1.15269	2.16812	1.80029	1.02457	2.72615	1	1	1.61307	0.570019	3.19299	-0.693547	1.15619	0.109482	1	1.00675	5.15139	2.05977	0.124074	1	2.33083	0.0757566	2.79787	1.85428	0.00806737	5.117	1	1	1.33334	0.722803	2.14752	2.87829	2.72673	0.185898	0.395617	0.854245	0.558186	1.1619	0.456538	0.237599	1.0504	2.26304	1	-0.853786	-0.0192848	0.576894	4.53783	1.90867	-0.906588
GRM7	1.8686	1.35336	-0.183202	0.637159	1.02457	-0.800287	-0.858258	-0.347857	-0.0916768	1	-0.0457299	0.692647	1	1	1	0.852626	1	1.61794	1	-0.212327	1	0.76895	1	0.407397	-0.685179	1	1.50576	1	1	-0.193463	1	0.0256677	0.804912	1	1	1	-0.135018	1	1	1	1	0.248109	-0.465056	1	1	-0.116309	-0.917542	-0.98163	1.57826
GSK3B	7.04475	7.27737	6.89929	7.02772	7.19961	7.47313	7.24918	7.11006	7.03763	7.07133	7.78095	7.3468	7.30833	7.77426	7.63793	7.17098	7.3152	7.51663	7.23774	7.40989	7.08915	6.91099	7.81556	7.45249	6.70012	7.46491	7.01829	7.34926	7.73381	7.21897	7.46787	7.45735	7.29665	7.37456	7.32735	7.38921	7.47291	7.15725	7.25724	7.12364	7.30538	7.14458	7.47167	7.08063	7.25863	7.31089	7.03336	7.03197	7.50585
GTF2E2	6.38025	5.99073	6.62633	6.19474	5.82036	6.63935	6.70028	7.1549	6.08731	6.78165	6.03653	5.57734	5.86057	6.35749	5.74329	6.38337	6.17724	6.01102	6.26895	6.8168	6.47158	6.32094	5.80116	6.58635	6.27997	6.06784	7.17641	6.35744	5.87398	6.46323	6.04674	6.96006	6.66047	5.94689	6.67275	6.57325	6.33351	7.06302	6.32651	7.17251	6.76808	5.72878	6.18787	6.60948	6.83134	6.44123	5.98122	6.74715	6.67609
GTF2H4	5.70959	5.62269	5.92153	5.73525	5.59722	5.93304	5.91599	5.71943	5.82048	5.78498	5.65597	5.68817	5.89935	5.77634	5.22251	5.75969	6.27409	5.96341	6.34789	6.0763	6.23987	5.60287	5.53193	5.87294	5.23914	5.91172	5.85389	6.1911	5.72315	6.2395	5.67946	6.03041	6.10338	5.73527	5.83074	5.5127	5.78527	6.19533	6.37001	6.14157	5.5831	6.42488	6.07604	5.80264	6.62908	5.39313	5.91247	6.14266	5.62298
GUCA1C	1	1	1	1	1	1	1	1	1	1	1	1	1	-0.98913	1	1	1	1	1	1	1	1	1	1	1	1	1	1	1	1	1	1	1	1	1	1	1	-0.342209	1	1	1	1	1	1	1	1	1	1	1
GUCA2B	1	6.30727	3.81494	6.86131	5.81871	1	4.70628	1	1.29462	0.570019	-0.738772	-0.693547	1.15619	0.397097	1.28232	7.46174	4.44563	2.51177	-0.97445	0.193179	2.73629	7.47795	0.687682	2.31691	0.00806737	1	1	0.0100493	1	5.09224	1	0.872966	1.31574	1	1.57429	0.631112	1	-0.342209	2.06595	1.33624	1.74355	2.15769	3.62935	1.09202	-0.0192848	-0.809456	-0.917542	1	-0.213441
HAO2	-0.77046	-0.351403	0.509885	1	1	0.298399	1	1	-0.0916768	1	-0.738772	1	1	1	1	-0.246028	-0.83748	-0.579283	1.85865	-0.905351	1	-0.617298	1	1	-0.685179	-0.682009	1.10031	-0.682999	1	1	1	1	0.11181	1	1	1	1	1	0.679657	1	1	-0.445038	1	1.09202	0.386146	1	-0.917542	1	0.191942
HAS1	6.2533	5.21313	2.21464	3.87189	0.513721	1.14572	0.933541	0.904947	2.10556	-0.816219	1.34062	2.2508	1.15619	1.31343	-0.663588	3.17173	2.20695	0.113864	0.124074	2.23006	1.63768	1.57989	0.910796	1.32365	4.09401	1	0.00169856	0.92636	1	1.67831	1.0024	1.69964	1.78574	2.08301	2.5357	0.631112	3.81628	-1.03536	0.456538	1	1	-0.0395728	1	0.755558	0.386146	-0.116309	2.26056	0.627755	3.11871
HDAC11	6.45866	6.4404	6.36065	6.35942	6.55003	5.39011	6.55814	6.72755	6.60289	6.91436	6.07899	6.82767	6.46659	5.08847	6.81288	6.18372	6.34857	6.5306	6.90964	6.87779	6.46359	6.43278	6.6934	7.16952	7.59484	6.61973	6.82606	6.74107	6.46176	6.41585	6.50365	6.43144	6.46091	7.10128	6.30236	6.83314	6.35119	6.03285	6.37271	7.06904	6.09768	6.65047	6.09462	6.97892	6.62902	6.67046	7.44888	5.92003	7.10239
HEATR3	5.69724	5.6829	6.03434	5.81103	5.43616	6.31456	6.22095	6.41026	6.0966	6.59591	5.99932	5.87864	6.03684	6.3562	6.15533	5.8385	6.16731	5.56061	6.30338	6.12011	6.1252	5.91353	6.20812	5.97666	5.46974	5.79642	5.8173	6.08194	6.13017	5.9246	6.09087	6.34343	6.174	6.02168	5.91309	6.13135	6.03778	6.00347	6.27362	4.85274	6.04625	6.37774	6.32173	6.06184	5.91293	5.72874	5.72239	5.86418	5.55013
HECW2	5.01644	3.99242	4.31655	3.38442	3.61983	4.92338	4.19162	4.02792	4.25861	3.15404	6.1538	4.70452	5.01543	5.37213	3.64048	4.09781	4.81842	4.31856	4.0753	4.32031	4.25508	3.09622	4.312	3.49841	3.63237	4.20826	3.22056	3.5216	4.65207	4.0762	4.63243	3.95093	5.00712	4.58854	5.0255	4.0811	4.01607	4.52151	5.27679	3.23335	4.99392	4.38331	3.97766	4.87622	3.53604	3.94419	3.38657	4.6241	4.87101
HERC1	6.80359	7.62641	6.37777	7.13513	7.68464	6.80369	6.54969	6.31594	6.06213	6.21461	7.14612	6.51273	7.25138	6.66195	6.53982	7.09872	6.81829	6.61366	6.82601	6.85716	6.0147	6.85629	6.80411	6.92541	6.73006	6.96855	6.05495	5.57457	6.384	7.20498	7.09079	6.4131	7.13849	6.92167	6.71865	6.60746	6.27191	6.87123	6.80958	6.35792	6.87993	6.57742	6.63007	6.58626	6.24599	6.67609	6.33172	7.0474	6.96276
HERC2	7.12386	7.9131	6.80146	7.26677	7.7903	7.38487	7.37234	7.45723	6.66352	7.14093	7.62753	7.3631	7.94018	7.39289	7.26698	7.56638	7.55088	7.25274	7.76225	6.9435	6.44661	6.91955	7.9326	7.79492	7.32856	7.60519	6.94722	6.11373	7.27121	8.08035	8.57754	7.13008	8.19849	7.45179	7.15344	7.19602	6.56145	7.38139	7.34177	6.89113	6.78373	7.37403	7.46593	7.48705	7.3186	7.4233	7.16244	7.8829	7.55165
HERC5	5.79622	4.78735	4.57892	4.87991	5.27021	4.64221	2.1375	2.54254	4.10554	4.96758	4.89595	4.51584	5.99701	4.18131	5.43448	4.57024	3.91602	2.41646	4.72922	4.04333	3.87839	5.27706	4.08049	4.01828	4.27071	4.77323	3.73935	4.28672	3.39704	4.58563	5.57563	3.6184	3.911	4.62461	5.46139	5.60093	4.18252	4.38078	4.01186	2.02938	4.99778	3.03624	2.79311	3.88232	5.10762	4.84308	5.26253	5.05138	3.43716
HFE	4.7825	5.05802	5.26992	5.60139	5.42149	4.56577	4.30082	5.11175	4.94203	4.90734	5.4877	4.20419	4.63083	4.47466	5.33286	4.65184	4.29233	4.88455	4.1671	4.74001	5.42414	5.48073	4.69044	4.56233	3.96885	4.83937	4.49592	4.44087	4.47426	4.9364	4.67325	4.99779	5.30473	5.00348	5.32831	5.09126	4.5046	4.66847	4.33291	2.84031	5.53227	4.56229	4.21714	5.05691	4.64413	5.56902	4.39572	5.58497	5.18467
HIPK2	6.82995	7.52544	6.81251	7.08919	7.38449	6.79769	6.9706	7.4556	6.5264	6.29363	7.27285	7.38628	7.15514	6.3607	6.75878	7.36955	6.92375	7.10505	6.84266	6.40779	6.53478	6.61394	7.23481	6.61545	7.27765	6.56285	7.61031	6.96517	7.20828	6.89783	6.88253	6.84495	6.70664	7.26142	6.6271	7.33215	7.13326	7.45615	7.18274	6.12095	7.88407	7.02522	6.93929	6.71913	6.59407	7.84911	7.08152	6.88502	7.03749
HIST1H1D	2.17398	1.44038	0.222183	0.637159	0.108316	2.60099	2.08621	-1.041	0.824614	0.570019	1.05292	1.50359	0.819736	1.57578	2.109	1.36344	0.261056	1.03015	1.42333	1.49245	0.944528	0.76895	0.687682	-0.285817	1.26079	2.71911	1.50576	0.0100493	1.96195	1.05928	1.69554	0.718815	-0.2937	1	0.801104	1	1.3691	-0.342209	0.679657	3.04098	1.0504	1.34675	1.32676	1.63102	1.23346	-0.809456	0.181154	1.41619	1.17279
HIVEP2	6.35241	6.90138	6.67793	6.35746	6.67143	7.2732	6.37015	6.25881	5.60375	5.95339	6.95236	6.6543	7.12674	6.36711	6.60184	6.85155	6.24749	6.24074	6.20399	6.73565	5.47928	6.3392	6.52903	6.53424	5.99699	6.16166	6.24876	6.29698	6.5095	6.37809	6.3156	6.53542	7.29235	6.97261	6.6704	6.78809	6.69266	6.78392	6.56576	5.953	6.76148	6.26124	6.51322	6.40875	5.81404	6.61117	6.2534	6.23794	6.9029
HMCN1	6.37868	5.73652	5.06639	4.95995	6.41638	6.23945	4.07624	3.30282	3.80015	3.24419	6.53356	5.1499	6.59117	6.09086	5.1972	5.35057	4.61775	4.80062	4.98128	5.4576	3.14176	4.79875	5.62573	6.34292	5.5052	4.4712	3.83032	3.41125	5.21491	3.66723	4.85558	3.23111	6.30003	6.79389	6.28382	6.30872	4.79229	5.065	5.07657	3.63882	3.41125	4.10359	4.53222	6.09309	2.33207	5.09868	4.13237	5.54333	6.31956
HNF4A	8.08164	8.25839	8.5078	8.10532	7.63849	8.92098	8.86959	8.99195	8.11873	8.94637	8.58322	9.40475	8.49165	7.791	9.17397	8.33286	8.41908	8.23327	8.67139	8.55489	7.62715	7.56017	8.92666	8.31152	6.96076	8.564	8.85399	8.17385	8.18122	8.88571	8.87092	8.31075	8.2226	9.14884	8.37686	8.54134	8.37942	8.02269	8.44114	7.80316	7.67073	8.76498	8.51178	9.09151	7.67508	9.05835	8.676	7.80613	8.91937
HOXB1	-0.77046	1	1	1	1	1	-0.858258	-0.347857	1	1	1	1	1	-0.98913	1	-0.939048	1	1	1	-0.905351	1	1	1	1	1	1	0.40713	1	1	1	1	1	1	1	1	1	1	1	1	1	1	1	1	1	1	1	1	1	1
HOXB13	7.90835	7.75211	7.29151	9.05606	7.51043	8.13148	8.15194	7.651	6.2748	1.95634	5.06026	6.46409	5.17387	7.07042	5.2553	8.19916	8.19687	7.64836	6.9621	7.54155	7.91075	8.37558	4.90717	8.25151	7.05207	7.37307	5.65417	2.6842	1.73882	7.55086	5.61042	4.77925	7.28573	4.4054	4.80844	5.18762	7.15396	8.43005	8.07181	6.78727	7.96174	7.32585	6.29542	2.32417	5.59928	-0.116309	8.60897	6.19608	7.30971
HOXC10	1.79449	1.25806	-0.876349	-0.972332	1	-0.107029	1	1	-0.784824	-0.816219	1	-0.693547	0.308881	0.802584	1	1	1	-0.579283	1	-0.212327	-0.664949	0.481253	0.687682	0.630527	1	-0.682009	1	1.26283	1	1	1.13594	-1.07294	1	0.879046	-0.297463	2.38031	1	0.756451	1	1	-0.558966	0.248109	0.633609	0.244748	2.17792	-0.809456	1	-0.98163	1.73242
HOXD11	2.44842	4.34454	4.51267	6.10013	4.56843	3.96197	4.60982	1.44393	2.10556	1.38098	4.69924	4.52129	2.57759	4.65628	3.92138	6.04742	4.19938	3.6834	4.84849	3.54892	3.49398	5.87034	5.44555	3.26957	3.69691	2.92883	2.52742	4.86598	1.04567	3.40382	1.35908	2.9524	7.25381	2.48848	4.96518	4.48126	4.15549	3.62812	3.94541	6.89113	2.90669	1.90637	3.52399	6.10931	0.896986	4.2595	2.51649	2.91011	6.29378
HPSE	4.87499	5.26538	5.19202	5.5305	4.54503	4.75662	5.39943	4.72107	4.30894	4.61747	5.19075	2.91727	4.61297	5.68033	2.94733	5.4954	5.12857	4.72403	3.06849	3.68969	4.67743	4.57561	4.32525	4.35379	4.06847	3.64864	3.66524	4.04429	4.01608	5.03225	4.64747	4.43238	4.43811	3.77863	3.22885	3.82978	3.81628	4.69153	5.06667	3.60492	5.8755	4.32143	4.80801	4.07337	3.50705	3.60944	5.00409	4.36063	4.28631
HRNR	2.00213	2.94445	0.733041	0.973616	0.801418	1.50239	1.33899	0.568434	-0.784824	1	0.870582	0.692647	1.00206	1.40872	1.28232	1.25809	0.261056	0.113864	0.124074	0.480882	1	0.481253	0.687682	0.119648	1.10665	0.0110388	2.01658	-0.682999	1	0.211961	1.13594	-1.07294	1.09259	0.696741	-0.297463	-0.755235	-0.828051	1.52964	2.5042	-0.455549	1.38687	1	1	0.532391	-0.712534	-0.116309	2.41472	0.964204	2.1844
HSP90AA1	9.66042	9.81765	9.95489	9.60592	9.59788	10.9599	11.3141	9.9593	9.37273	9.89251	10.1715	10.1244	10.423	10.4959	10.3769	10.2018	10.2684	10.7351	10.0281	9.5116	10.4217	9.61029	10.6988	10.1483	10.0493	10.1697	9.60649	10.319	10.2034	9.48074	9.77523	9.79101	10.3937	9.45789	10.1086	10.0263	9.94249	10.5795	10.296	10.3805	10.5185	9.3288	10.3743	10.0759	9.64366	10.1319	9.47675	10.9683	10.5387
HSPA6	4.84267	3.99242	4.19877	4.24806	3.77184	8.39867	9.42516	4.32499	3.04383	4.13251	5.32727	4.69542	4.43065	5.59976	4.89324	4.39839	4.44054	4.39054	3.81293	4.23623	3.63916	3.70014	4.67201	3.13194	5.53548	6.02355	3.90366	4.39831	5.04387	5.5036	5.02263	4.76186	4.48122	4.18715	4.05277	3.63927	5.02982	5.08278	4.82596	5.28427	4.21164	4.10887	3.22389	4.95125	3.31289	4.09587	3.85319	6.67321	5.70136
HTR2A	3.01373	2.64434	1.20303	2.11875	2.74734	2.56709	0.240355	1.59807	0.60147	1.58166	2.09438	0.915811	3.23565	2.00656	1.73431	1.95122	1.24188	1.21248	0.411712	1.98494	-0.664949	2.47369	2.07395	0.630527	2.31061	1.88286	-0.691548	-0.682999	1.65181	-0.193463	1.25371	1.492	3.53495	2.61364	2.64693	3.05148	1.11779	0.0632565	0.679657	1	0.539588	1.25974	1	1	1	1.13652	0.181154	1.90867	2.75692
HYDIN	1.62743	3.57059	0.222183	3.35844	3.26528	1.76475	1.08769	4.28203	3.04383	1.82281	2.66236	1.94541	1.28973	1.31343	2.80215	2.55737	1.46501	0.807011	1.66449	2.27262	0.433729	3.02024	3.83397	2.51758	2.57298	1.10968	2.14175	-0.682999	-0.0529789	1.05928	4.0263	-1.07294	3.66712	1.92049	3.10369	1.88387	2.0051	1.26726	2.83142	1	0.134094	0.248109	1.32676	1.09202	0.896986	2.08097	1.16196	2.48403	2.55909
HYI	5.60552	5.90498	5.8607	5.82673	5.91887	4.75155	5.17621	4.53867	5.45427	5.30139	5.5845	5.14618	5.46913	5.47668	5.40627	5.64427	5.42459	5.48299	5.25039	5.25866	5.91112	6.06637	5.62535	5.85707	6.57761	5.22504	6.48285	5.2683	5.80812	5.23872	5.35394	5.69914	5.0245	5.28882	5.45101	4.96932	5.0734	5.20113	4.53811	5.54599	5.22111	5.16465	5.34216	5.99112	6.42395	5.57206	5.29015	4.94252	5.24749
IBSP	2.27406	-0.351403	2.21464	1	0.801418	1.97239	2.80532	1.03847	2.61638	1.38098	4.79455	0.692647	1.15619	4.51616	1.28232	1	2.56363	1	0.411712	1.98494	-0.664949	1	2.43686	0.630527	5.72834	1	3.02211	1.26283	2.47278	0.499623	3.84398	-0.379797	0.959082	2.1318	3.48668	2.54066	2.78281	4.41142	4.69784	1	1.0504	-0.445038	1	3.25699	3.34798	-0.809456	1.27974	4.59045	1.57826
IFI44L	5.52481	4.99095	4.31098	5.22007	5.59308	6.228	1.70671	2.45552	3.95138	5.71171	5.85009	4.23361	7.09299	4.43578	5.40715	3.83998	4.49515	2.88646	5.58506	3.81307	3.62556	6.54892	4.18417	3.94833	7.22621	3.37835	3.91371	4.55335	4.20267	5.84079	5.13413	2.01808	4.3838	5.31382	5.55613	6.84071	5.20016	6.43034	4.36352	1.74169	4.4038	3.40514	2.09995	3.33577	2.33207	4.56123	4.9433	5.74333	4.78033
IFT122	5.98764	6.28456	5.82801	6.12608	6.13535	5.97972	5.78685	6.38854	6.30942	5.7029	5.75944	5.78486	5.75564	5.72984	5.2713	6.07207	5.83319	6.68405	5.96081	6.08206	6.53178	5.81559	6.34975	6.58479	5.98057	6.18276	5.9831	5.75785	5.96565	6.26797	6.48125	6.12148	6.06067	5.96044	6.18941	6.09176	5.86768	6.38166	5.87815	6.14977	6.14046	6.08222	5.94683	5.83073	6.17203	5.88516	5.9484	6.6212	5.96652
IGDCC3	1	1.59453	1	1.22492	1.90005	-0.800287	1	1	1	-0.816219	-0.0457299	1	0.819736	0.802584	0.0295588	0.447183	-0.83748	1.03015	-0.97445	2.46186	1	1.57989	-0.698562	-0.978964	0.413499	1	1.38797	2.64911	1	1	0.442761	-1.07294	-0.986713	-0.912797	1.7174	0.343448	1	1	-0.236609	4.65646	1	1	1	-0.853786	-0.712534	1	-0.224394	1	-0.906588
IGDCC4	4.51275	5.05354	4.82069	4.96524	4.80876	5.19126	3.69564	5.03436	3.89732	3.97954	4.21699	4.30356	5.84098	4.64562	4.0638	4.49458	4.44054	4.64108	4.50608	4.9323	3.77775	4.69586	4.38896	4.78312	3.64562	3.69994	2.99742	3.44404	4.42439	4.62274	6.08202	3.56178	5.42989	4.63246	5.01816	5.94432	3.62623	2.62824	5.22507	2.54021	4.33131	4.98872	4.20784	2.47832	3.23878	3.94419	3.2872	2.91011	3.68847
IGF1R	7.23056	7.69979	6.55193	7.02973	7.6489	7.58505	6.98247	7.24906	6.38914	6.57331	7.34634	7.20291	7.42665	6.72238	7.67304	7.39413	6.94815	6.89265	7.58971	7.59319	6.38175	6.7472	7.50522	7.16778	7.38235	7.56014	6.96108	6.34244	7.45172	7.18176	7.11765	6.7194	7.30921	7.38731	7.12785	7.00016	7.05231	7.17099	7.15324	7.26361	7.12987	6.72396	6.8212	7.40402	6.94577	7.11648	7.0015	7.90249	7.54141
IGF2BP2	5.85361	6.43024	6.67268	6.9383	6.20748	7.33982	7.14646	6.77745	6.83393	6.76954	7.15957	7.21548	6.86663	6.68962	7.50263	6.7822	6.96831	7.60551	7.01195	7.61116	6.35707	6.21461	7.3104	7.44417	6.53964	6.77436	6.95345	7.88896	7.73256	7.38234	6.91705	7.33152	6.61706	7.49086	7.79305	7.25252	7.27447	7.41467	7.36876	7.2177	6.78826	7.0497	7.40211	7.05119	7.15847	7.50199	7.05187	6.88808	7.01235
IGFBP3	9.09512	7.46785	8.22177	7.47125	7.90166	8.39299	6.46427	7.58882	7.11656	6.81712	8.23464	7.96244	8.68007	8.20107	8.02856	7.21017	7.32722	7.88641	7.17879	8.30671	7.39121	7.39202	7.85663	8.37074	8.80973	7.52477	7.4433	8.31269	7.52469	7.29731	7.30423	7.32004	8.09088	8.90836	8.40309	8.23139	8.12112	7.68514	8.16357	7.1894	7.40893	7.87872	8.10042	6.7217	6.45226	8.49224	6.97047	8.67697	8.30079
IGSF10	3.68389	6.06861	2.97374	5.69847	6.05892	6.85849	3.79572	1.95474	2.71169	0.570019	4.03185	4.57935	2.5425	3.30129	3.28766	5.18773	1.72738	5.22886	2.06996	2.09029	3.02398	4.14483	3.41224	4.34408	2.57298	2.26235	3.20036	2.15012	3.24289	2.37145	0.66593	1.87148	5.13784	3.69245	2.79354	3.15684	1.81094	2.65356	1.55513	0.930785	3.48401	2.15769	2.3076	3.50283	3.0942	3.93553	2.63786	3.5509	5.38307
IK	7.42212	7.48478	7.82211	7.64003	7.57708	7.91567	7.50534	7.72025	7.47929	7.53016	7.26151	7.44725	7.26545	7.21222	7.76061	7.47202	7.70373	7.28859	7.60861	7.52925	7.23351	7.51419	7.31206	7.51827	7.49549	7.39722	6.96345	7.6107	7.76165	7.68787	8.02373	7.50496	7.65822	7.78946	7.82189	8.03524	7.8792	7.69019	7.53443	7.49074	7.17069	7.51915	7.36384	7.6784	7.4659	7.91805	7.87552	7.493	7.63035
IL17RA	6.09752	6.08476	5.57564	6.00219	5.5266	5.59338	6.38599	6.19967	5.35075	5.92309	6.01926	5.91839	5.82502	5.49547	5.19434	6.40428	6.04896	5.14757	5.90274	6.09945	5.09715	5.15098	5.41284	5.96997	4.69478	5.62964	5.61298	5.39912	5.02535	6.12277	5.97518	5.52964	5.93482	6.04382	5.73558	5.69844	5.86892	5.54115	6.35504	5.62898	5.98487	5.85118	5.18046	5.73779	5.14547	5.8226	6.13869	6.0358	5.51822
IL31RA	0.615834	0.0541093	0.222183	-0.279185	1.2069	-0.800287	-0.165111	0.568434	-0.0916768	1	1.05292	1	-0.789658	0.620254	1	1.25809	-0.144448	0.113864	-0.97445	1	0.944528	0.992103	1	0.119648	1	1	0.00169856	1	-0.0529789	0.722803	0.442761	1.0065	1	1	0.395617	-0.755235	-0.828051	0.0632565	0.679657	1	1	-0.445038	1.83759	1	-0.0192848	0.576894	-0.224394	0.404598	1
IMPACT	6.28053	6.53871	6.30138	6.86012	6.90622	6.16676	6.17879	6.02634	6.23359	6.25022	6.11446	6.62754	5.57848	6.59713	6.32205	6.36537	5.68452	7.12056	5.84873	5.21487	6.30395	6.96335	6.46686	5.99742	6.48577	5.86756	5.78397	6.28387	5.81635	5.9246	6.37767	5.78771	6.44386	5.99303	5.78013	6.47538	6.09944	6.45017	6.0085	5.40241	6.81245	5.64063	6.43675	5.37265	5.26895	6.07098	5.64354	6.79315	6.8444
INA	2.89311	5.17606	2.11932	4.18676	5.14198	2.45789	-0.858258	0.34529	4.05937	-0.816219	0.870582	1.38579	2.25481	1.57578	2.33214	4.73761	1.10833	1.21248	2.02118	1.04049	0.721394	4.11004	0.687682	3.06412	3.26613	-0.682009	3.31587	1	1.65181	-0.193463	0.442761	-0.379797	2.00888	0.879046	2.34155	2.42287	2.95608	2.14273	0.679657	0.237599	1	0.941295	2.53074	1.09202	-0.712534	2.5228	-0.224394	0.116894	-0.906588
INTS1	7.63782	7.8212	7.77199	7.36816	7.42483	8.15782	7.92546	8.64304	8.04777	7.94153	7.91829	8.34341	8.48595	7.77034	7.74891	7.80884	7.52133	7.75639	8.35729	8.03179	7.35438	6.90072	7.98102	8.10153	8.01723	8.28745	8.73221	8.22951	7.85801	8.14612	8.85461	8.15572	7.99257	7.76233	7.96814	7.9713	7.99081	8.11909	7.89401	7.87075	7.73999	8.58704	8.04679	8.13294	7.9333	8.30542	8.28492	8.2119	8.00825
IPO11	6.24724	6.26267	6.47684	6.1344	6.32802	6.47981	6.23931	6.85184	6.58403	6.49296	6.15605	6.41585	6.53807	6.0337	6.48239	6.30007	6.77509	5.9067	6.49242	6.47045	6.55034	6.40417	6.42504	6.30668	5.57638	6.11139	4.80431	6.28857	6.42475	6.23665	6.63309	6.70022	6.4515	6.49278	6.2209	6.07213	6.27062	6.68514	6.51622	5.79727	6.73261	6.67786	6.19357	6.14736	5.30133	6.44788	6.51618	6.25242	6.42709
IRAK3	5.68159	5.42316	5.0371	5.47184	5.41407	5.06626	3.81459	4.10651	3.97736	3.67239	5.54716	3.81721	5.28564	4.66332	4.86186	5.4841	4.29233	3.83956	3.92328	6.4742	3.56921	5.3359	3.89649	4.25218	4.43885	4.23789	3.27883	3.24873	4.27778	4.59399	4.75693	4.30694	5.46521	4.88029	4.6723	4.49709	4.03942	3.83222	5.75107	2.67997	4.47139	4.59195	4.36332	4.11593	3.70638	3.88194	3.52516	5.19208	4.67309
IRX3	3.92089	0.564916	1.95681	2.07223	1.02457	0.298399	1.08769	-0.347857	1.92324	1.66865	1.90023	0.404998	-0.0965109	3.96666	0.435024	2.61621	1.64733	3.95332	0.817221	1.73362	3.94027	1.4621	0.687682	2.65866	2.68218	4.36777	2.14175	1	0.640221	0.499623	2.23454	1.63511	1.21039	0.47356	1.84256	1.44204	2.11633	5.00016	1.63516	1.84707	1.83885	0.248109	0.633609	0.244748	1.59013	1.13652	5.17156	1.58324	1.17279
IRX4	1	1	-0.876349	1	1	1	1	1	1	1	1	1	1	1	1	1	1	1	1	1	1	1	1	1	-0.685179	1	1	1	1	1	1	1	1	1	1	1	-0.828051	1	0.168814	1	1	1	1	1	1	1	0.181154	1	1
ISL1	3.34042	3.23213	3.71871	4.35558	3.7192	5.88065	1.53966	1.26161	1.51776	1.95634	3.37204	1.79126	3.75359	3.42967	1.12817	4.24824	2.15816	4.91259	3.39489	2.42677	4.72417	4.73924	1.3808	3.59207	1.51211	0.416537	2.19891	4.54265	1.73882	2.33223	1.69554	3.89686	1.31574	4.16051	3.37879	2.07803	2.42998	3.61864	2.7591	0.643064	3.55183	2.52541	3.38516	0.755558	1.23346	1.38782	2.66603	3.95277	1.03925
ITCH	7.40199	7.32416	7.58379	7.37506	7.55865	7.47057	7.5213	7.33188	7.37284	7.78381	7.32044	7.7875	7.72026	7.24937	8.2319	7.43994	7.35776	7.44263	7.82661	7.60815	7.38835	7.48675	8.0285	7.36866	6.89456	7.85314	7.58111	7.39683	7.79286	7.50408	7.59465	7.44063	7.55407	8.00419	7.37873	7.84598	7.43134	7.16881	7.54053	7.19322	7.28598	7.60154	7.63335	8.08688	7.4903	7.81251	7.47573	7.0474	7.84341
ITGA9	5.72933	6.54581	6.02432	5.77059	6.64642	6.91892	3.85129	5.05259	4.09799	4.76725	6.12183	5.95274	6.20514	6.11826	5.97629	6.02025	4.5696	6.96822	4.97608	4.75405	5.69121	6.08829	5.72136	5.69941	4.13517	6.33452	5.68526	4.69218	4.20267	4.99109	5.71834	4.87247	5.63056	5.59306	6.18789	5.16371	4.81024	4.65166	6.87488	4.92897	6.29214	4.41867	5.03218	5.66083	3.44642	6.66707	5.42287	5.50598	5.9961
ITGAX	6.72007	5.19963	5.54684	5.08916	4.16873	5.81049	4.22936	4.70202	4.35098	4.11822	6.67994	4.85931	6.128	5.85671	5.53489	5.32044	5.07863	4.61368	5.66007	5.31516	4.28386	4.6084	4.88486	4.56233	6.71977	4.45371	4.59174	3.88125	5.44011	5.79672	5.01232	5.06908	6.07278	6.43651	4.61146	5.71562	5.80389	5.55361	6.00559	4.41201	5.45222	4.99741	4.09936	5.52793	4.34379	4.4939	4.94614	7.0526	3.93754
JAK1	8.16321	8.44609	8.17962	8.25441	8.49559	8.27717	8.30386	7.95095	7.79817	7.48329	8.69208	8.02354	8.45803	8.43078	8.33145	8.47626	8.20565	8.15769	7.9024	8.23072	8.01305	8.06706	8.2416	8.06536	8.03224	7.93838	7.59506	7.92977	8.03438	8.16447	8.15141	8.43423	8.29749	8.47098	8.20101	8.16574	7.71883	7.80656	8.06774	6.69674	8.32363	8.01625	7.84049	7.97212	7.39917	8.33757	7.98687	8.30068	7.77301
JAK2	6.17652	5.97208	5.67181	6.05413	6.42183	5.55764	5.32178	5.21285	6.26009	4.93949	6.12287	5.59421	7.28338	5.19292	5.51228	5.91416	5.60497	5.4562	5.08923	5.27251	5.86306	6.29639	4.96433	5.47312	5.91611	5.14979	4.38994	5.04375	5.93852	5.86446	5.00452	5.79085	5.73217	6.11015	5.37065	5.85012	5.97761	5.98666	5.54873	4.51429	6.61415	5.68513	6.24918	5.08365	4.9259	5.14643	5.79425	6.45903	5.26506
JMJD1C	6.98979	7.48914	7.01637	7.0894	7.45928	7.99482	6.64176	6.79764	6.77265	6.72792	7.5209	7.14975	7.45585	6.98633	7.201	7.41631	7.26195	7.11253	6.92824	7.23268	6.78509	6.97207	7.5276	7.09914	6.97989	7.51231	6.83848	6.41197	7.11177	7.07228	7.23993	6.90078	7.48287	7.51567	7.09253	7.29402	6.98228	6.84749	7.0326	6.50253	7.07142	6.44667	7.2479	7.2171	6.63355	7.30351	6.96694	7.13733	6.99348
KALRN	6.2727	6.63472	6.29371	6.9013	6.599	6.67229	6.95333	6.55742	7.11323	7.18343	7.30739	6.85227	6.29954	6.11989	7.41355	7.48659	7.63358	6.26766	6.63778	6.97083	6.55401	6.67363	7.50193	7.68737	6.51456	6.91078	6.25166	6.48471	7.25727	6.95446	6.34473	6.0037	6.76978	6.28247	7.22759	7.33889	6.77028	6.02086	6.31943	6.55298	6.44584	6.73886	7.23485	7.13737	7.20762	7.17982	5.98324	6.31742	6.6638
KATNAL1	5.81434	6.48487	4.66877	5.71357	6.92173	4.20374	3.69564	3.85686	4.94529	4.45161	6.01693	4.5481	5.36939	6.74583	4.4897	5.67155	4.25002	5.10089	5.16317	5.58225	5.01185	6.39567	5.62034	4.82016	5.14677	4.76465	4.99212	3.00578	5.15106	4.47933	4.9286	4.9885	5.28225	4.79106	5.08469	5.06786	5.16335	4.26799	5.02086	4.78622	4.81159	4.64567	4.11998	5.59659	3.99707	5.41317	5.00409	5.00223	5.0466
KCNF1	3.21853	4.25378	3.03562	3.73724	4.17731	1.97239	3.77649	0.0576083	2.58248	4.54034	3.56523	0.692647	1.51288	1.57578	3.26824	4.44075	3.33682	2.19331	3.47979	1.39716	1.733	3.67311	4.56923	4.64147	1.71279	2.20829	0.40713	0.92636	0.863354	2.80224	0.66593	1.32495	3.0907	-0.219525	1.49425	1.19074	1.73683	-0.342209	2.87688	2.31706	1	1.63444	2.86721	3.8735	1.68544	0.576894	0.468815	1.32088	3.82955
KCNH8	4.31714	3.06634	4.12081	3.26181	3.07869	4.76048	2.69711	4.66944	4.69998	4.02003	5.93066	5.48844	4.97861	2.53719	5.0858	2.99268	5.28053	5.81932	5.09155	4.98067	4.69168	2.74995	5.47098	2.78227	5.14383	4.86309	5.26696	4.78073	5.40876	2.942	5.01491	5.29523	4.41132	5.43292	4.77454	4.25545	3.61454	5.03079	3.63457	6.812	3.55183	4.39918	4.93769	5.27734	5.88195	4.38355	4.56315	4.83838	4.505
KCNJ3	1	3.2862	5.06377	2.87785	3.32716	0.80924	2.83064	0.34529	1.51776	1.8918	1	2.70755	-0.0965109	2.44481	2.89176	2.19635	0.548699	4.11207	0.971347	1.73362	2.04315	3.31448	1.69926	2.42227	3.73373	0.927349	3.84113	5.15463	2.99157	0.722803	4.0537	2.91603	1.72121	4.21124	2.00508	2.77118	0.963632	1	-0.929883	1	4.38972	2.03989	3.90446	0.244748	1	3.10262	4.2005	4.16579	2.1844
KCNJ9	-0.77046	1.72806	1	0.637159	1.2069	-0.800287	-0.858258	-1.041	1	1	0.35977	1	-0.789658	-0.295983	1	0.670288	-0.83748	1.61794	-0.281435	1.04049	0.944528	0.481253	-0.00551518	-0.285817	1.10665	0.0110388	0.40713	-0.682999	-0.0529789	-0.886732	-0.943405	-1.07294	0.804912	1	0.801104	-0.755235	-0.828051	-0.342209	0.679657	0.643064	1	-0.445038	1.48092	1	1	-0.809456	0.181154	0.404598	0.7028
KCNMB1	6.29516	7.75648	5.23062	6.96544	8.17402	4.64653	3.39026	3.13341	4.76036	3.2091	4.42022	2.70755	3.60474	5.08388	4.33362	7.31148	4.32148	3.56386	3.96708	3.5719	4.30491	7.76654	2.88488	6.2019	6.59833	2.65012	6.65584	3.64764	3.55797	4.3391	3.4632	3.80985	4.92124	5.02482	6.36307	4.70865	5.75806	4.79363	3.62409	2.18353	3.17862	3.71388	4.19845	3.4088	2.33207	6.28151	4.30826	4.22778	2.85455
KCNQ2	1	1.84584	1.06949	1.10714	0.108316	1	1	1	1	1	-0.738772	1	-0.789658	0.109482	1	1.69992	1	1	-0.97445	-0.905351	-0.664949	-0.617298	1	-0.285817	1.71279	0.0110388	-0.691548	0.703197	1	-0.886732	-0.250386	-1.07294	-0.986713	-0.912797	0.107957	1	-0.828051	1	1	-0.455549	1	1	1	1	1	1	-0.917542	0.810041	0.7028
KCNRG	2.39418	2.37188	2.27376	2.2333	2.11851	2.27249	2.1375	1.85658	2.0682	1.63991	-0.281435	2.06889	2.37281	2.34803	2.44993	2.31818	2.55425	2.47047	2.25743	2.03108	2.55876	2.6921	2.80542	2.20204	1.06929	1.35261	3.00265	1.30614	1.28468	2.38331	2.37936	2.4824	2.16161	2.34461	2.1444	2.32213	2.79596	2.52658	2.0989	3.83603	3.34776	2.13786	3.27577	2.92232	1.34932	2.37239	1.9163	1.34459	2.63547
KDELR3	6.94333	5.81613	6.86077	6.77918	5.58683	6.01981	6.39806	6.89425	5.79166	7.34855	6.95236	6.00092	6.36021	6.84324	6.19603	6.72379	7.61113	7.06516	5.61299	6.93645	7.52323	6.4909	6.28237	7.00553	6.86765	6.22567	6.07473	6.70213	6.70457	6.53094	6.73989	5.93826	6.0387	6.34146	6.02595	7.16235	6.92336	6.59757	6.4461	6.05175	7.7452	6.09458	6.5972	6.01824	6.17713	6.67384	6.65912	5.68143	6.5031
KDM3A	7.24751	6.73786	6.76372	6.93462	7.30009	7.29935	6.88243	6.78626	6.98372	6.86899	7.99878	7.5246	7.18586	7.4955	7.57653	6.68009	7.09299	7.47683	7.30082	7.29486	6.9971	6.95155	7.42936	7.14818	7.01291	7.55698	6.88719	7.06752	7.47404	6.91802	7.00699	7.27866	7.38533	7.26339	7.39026	7.09062	7.32495	7.36106	6.89306	7.44214	7.25131	6.68349	6.69197	8.09301	7.13296	7.35111	7.02629	7.68097	7.47816
KDM4B	6.65132	6.84305	6.41933	6.69627	6.74685	6.52098	6.6154	6.24384	6.38838	5.7291	6.74722	6.64068	6.86426	7.05096	6.43561	6.82345	6.60199	7.04827	7.12682	6.83393	6.44987	6.18394	6.47762	6.76694	6.43209	6.73969	6.5391	6.58303	6.60378	6.97316	6.08291	6.53194	6.64653	6.75911	6.39147	6.38448	6.6702	6.83332	6.51855	6.81409	6.99895	6.60685	6.52065	7.03969	6.31663	6.51046	6.87486	6.58822	6.48415
KDM5B	7.15687	7.17236	7.25659	7.33615	7.45429	8.17479	7.32628	7.46636	6.63517	7.26646	7.9078	6.92362	7.34886	7.53619	7.31643	7.16586	7.78848	8.39319	7.20912	6.82869	8.12186	6.91474	7.40668	7.36748	7.09977	7.53508	6.76903	6.77969	7.8055	7.3243	7.05918	7.42056	7.36051	7.70305	7.24973	7.39759	7.82081	7.27534	7.47715	6.30024	8.19732	6.92112	7.98499	7.0945	6.26108	7.37176	7.1383	6.58512	7.7122
KIAA0040	7.00314	7.46402	6.83872	6.82582	6.46958	7.03379	7.23094	6.47054	6.05037	6.40486	7.26486	6.16911	6.52285	7.12306	6.79863	7.09678	7.59711	7.65236	6.54296	6.73613	7.59196	6.67975	6.96759	6.84552	7.22621	6.347	5.58141	6.29138	6.66787	7.19669	6.64379	7.23228	6.71073	7.2914	6.68906	6.40021	7.18125	6.34056	6.58229	6.70454	7.57835	6.30901	7.4795	6.21939	6.51229	6.75483	6.03141	6.33948	7.09236
KIAA0368	7.54462	7.84021	7.65034	7.80171	7.94129	8.11254	7.66553	7.48179	8.27121	6.91568	7.67322	8.09006	7.73645	7.77128	7.81403	7.88964	7.75306	7.99675	7.80884	8.05182	7.93221	7.43368	7.65839	7.913	7.7006	7.91299	7.75488	7.48539	7.92072	7.96028	8.12538	8.19735	7.90191	8.21543	7.74664	7.82028	8.03338	8.00838	7.76254	7.63396	8.01396	7.81069	7.65916	7.69674	7.83584	7.49187	8.31627	8.30662	7.86597
KIAA0556	5.95578	6.38617	6.06575	6.20167	6.14376	6.74307	6.41832	6.45567	5.46516	6.42297	6.38886	6.31214	6.39189	6.16701	6.42649	6.27167	6.46358	6.71374	6.51149	6.45594	5.72029	5.57092	6.66211	6.26886	5.98945	6.28393	6.24973	5.93698	5.93601	6.45808	6.41659	6.52444	6.64216	6.66286	6.40384	5.90539	6.01989	6.25224	6.2654	6.2378	6.25	6.37882	6.44376	6.62824	6.65019	6.14332	6.2182	6.49307	6.2138
KIAA0922	5.8088	5.87909	4.93474	5.74913	5.89824	5.09969	4.79074	4.98488	4.79114	4.62183	5.29903	4.70452	5.86316	4.99728	4.34036	5.94432	5.17859	5.00045	5.82226	5.72261	5.21283	5.24912	5.31996	5.67006	5.43078	5.351	5.10155	4.79754	5.82898	5.17481	4.84338	4.68595	6.02617	5.06617	5.13621	5.52521	5.4063	5.97047	5.38014	5.72034	5.86258	5.15156	4.38704	5.30732	4.09156	5.1041	5.64918	5.92305	4.85541
KIAA1244	4.8017	6.12405	5.74367	6.04252	5.60134	6.53803	6.21588	6.08671	4.87118	5.45095	6.10171	5.63785	5.79508	6.37348	6.17052	6.28634	5.71494	6.63449	6.35191	6.0182	6.30583	5.12566	6.37209	5.54022	4.42083	6.23562	3.87288	4.94452	6.64223	6.29723	5.75475	6.27949	5.5756	6.22773	5.90907	5.62154	5.52277	6.1263	6.1238	4.34027	7.60689	5.82314	6.84221	6.11497	5.13687	5.9417	5.05632	6.14759	6.31738
KIAA1524	5.07598	4.50064	5.20581	4.54917	4.50273	5.37774	5.46934	6.09709	6.29767	5.83919	5.62935	5.6325	5.57332	6.38734	5.43897	4.65039	5.69185	5.56061	5.42736	5.92409	6.0084	4.78763	6.02159	5.44107	4.62315	5.57879	4.82599	5.48442	6.24232	6.19158	6.12124	6.11622	5.53378	4.94807	6.07581	5.35407	5.79728	6.14323	5.8433	5.30022	6.62255	6.28063	5.71503	4.57546	5.01439	4.91982	4.88463	6.53091	5.15833
KIAA1598	6.70205	6.49715	6.87979	6.84935	6.59292	6.90776	6.89924	6.74016	6.7815	6.57084	6.78896	6.84644	7.14445	6.34516	6.28627	6.47904	6.71361	6.63154	6.98681	7.25108	6.68175	6.63471	6.93619	6.56169	6.94825	6.84193	6.79851	6.48394	6.60699	6.70067	7.06983	6.71567	6.84279	6.26353	6.53606	6.74479	6.43871	7.1867	7.15786	6.99223	7.41789	6.82913	6.76919	6.58978	6.60475	6.61177	7.12553	6.65505	6.03744
KIAA2026	6.39889	6.46096	6.11569	6.38908	6.60732	6.40022	6.0781	5.93536	6.18779	5.73197	6.75504	6.64133	6.28187	6.02564	6.76949	6.08462	6.27067	6.60687	6.12712	6.4829	6.0309	6.08707	6.41776	6.34754	6.35892	6.60888	5.76531	6.01394	7.1877	6.37739	6.42734	6.33254	6.67044	6.73697	6.64658	6.56667	6.66074	6.51482	5.94234	6.19475	6.55491	6.6308	6.64571	6.13821	5.92872	6.21613	6.32173	6.15079	6.61142
KIF15	5.50053	5.13341	5.51718	4.79915	5.10887	6.13029	5.75515	6.42008	6.53173	6.29771	5.3156	6.22208	6.14761	5.98904	6.05663	5.37077	5.27168	5.9916	6.25165	6.2374	6.4417	5.23773	5.97087	6.00948	5.26292	6.23957	5.65417	6.13583	6.3864	6.28885	6.55812	6.6377	5.46521	5.56886	6.59412	5.88991	6.20979	6.458	6.18499	5.96772	6.38697	6.62614	6.22212	5.49	6.02924	5.60569	6.15323	6.65505	5.64157
KIF19	3.38843	4.11452	3.66689	4.78976	3.58952	1.59769	1.08769	2.00355	1.78014	0.282393	0.64747	1.09811	1.28973	1.40872	0.435024	3.53819	2.80002	5.79915	0.971347	2.18561	4.77318	3.477	-0.698562	1.72912	2.08747	0.0110388	0.694846	3.68635	1.19981	2.63971	2.14752	1.92277	1.84637	1.48517	3.0347	0.854245	1.73683	1.90913	2.62557	3.99882	3.58409	2.52541	2.36822	0.937896	1.36698	1	2.37835	3.28098	-0.906588
KIF21A	5.89268	6.65259	6.03235	6.52491	6.54203	6.32989	6.24837	6.52791	5.189	6.22516	6.16491	6.29014	6.48061	6.96555	6.6503	6.94919	6.57217	6.08002	6.15953	6.81503	6.44905	6.18727	7.19083	6.21776	6.66154	6.68814	5.63289	6.42923	6.28917	6.71576	6.64278	6.27177	6.21953	6.14518	6.62907	6.3693	6.58284	6.25702	6.56631	6.63954	6.92869	6.23019	6.56675	6.14005	6.50572	6.21702	6.07828	6.62369	6.67406
KIF22	6.82644	7.12452	7.16629	6.94415	6.65435	7.42797	7.32795	7.25756	7.48954	7.96546	6.43359	6.82387	6.86474	7.2677	6.9861	7.08343	7.27974	7.0642	7.6876	7.42832	7.22343	6.84831	7.09495	7.08979	7.04462	7.08305	7.18403	7.22308	7.07153	7.39331	7.37498	7.55256	6.98113	6.47437	7.95442	6.23783	7.36418	7.766	7.28846	8.00827	7.23701	7.62261	7.76931	7.11755	7.93084	6.50448	7.30721	7.45515	6.5613
KIF9	4.8228	4.74423	4.85483	4.6845	4.43671	5.34574	5.3358	6.2681	6.25033	5.38608	4.56447	5.47552	5.08159	4.7634	5.13143	5.04731	4.89253	5.37656	5.32945	5.7577	5.76923	4.92783	5.35581	5.49004	5.15762	4.66168	5.07998	5.43268	5.25036	5.19523	5.81892	5.75594	4.32493	5.12932	5.25694	5.62467	5.39048	5.50137	5.09124	5.3472	4.90054	6.11735	5.52897	4.77374	5.33881	5.02192	5.26831	5.59894	4.89178
KIN	5.28163	4.97406	5.46219	5.20979	5.34738	5.39011	5.59696	5.62978	5.37004	5.57231	5.27488	5.33704	5.54889	5.52554	5.18861	4.99839	5.38896	5.0697	5.34441	5.56382	5.07167	5.53539	5.43693	5.10329	5.36462	5.47277	5.58706	5.81217	5.5925	5.26396	5.52728	5.68165	5.39666	5.64972	5.48169	5.63673	5.67767	5.7052	5.40704	5.41659	5.01311	5.38099	5.29391	5.67991	5.72048	5.42108	5.37778	5.50446	5.21585
KLF6	8.72228	9.2706	8.04425	8.95462	8.28284	8.43395	8.31844	7.57352	8.24148	8.1036	8.27512	8.04941	8.53592	8.2484	8.20454	9.07396	8.57367	7.96611	8.63998	8.60457	7.91658	8.69627	8.50519	8.84031	8.17538	8.37917	7.26185	7.29761	8.56978	8.15788	7.72141	8.56885	9.10623	8.69236	7.99542	8.13454	7.54751	7.43079	7.76254	7.68216	8.4634	7.75363	8.18446	8.19652	7.87743	7.9615	7.68423	7.97181	8.87083
KLF8	4.36534	4.88505	3.50562	4.85371	5.20203	4.0826	2.63827	3.16371	3.35832	1.82281	4.76242	4.07704	3.62913	4.24194	3.6539	4.09781	2.82599	4.42467	3.56874	3.89036	4.02645	4.6244	3.53547	3.83326	3.80352	3.12457	3.20036	2.75089	3.39704	2.942	3.54512	2.89734	4.13115	4.39058	3.83766	3.65154	3.23233	3.24135	3.18109	2.10943	3.20216	3.64097	4.09936	3.38022	2.06013	3.60944	2.77139	3.97412	4.28074
KLHDC7A	0.615834	3.79175	3.85098	4.60744	3.86948	0.991547	3.99379	2.51437	1.78014	3.81848	3.46585	3.62384	2.30133	3.20048	2.66862	3.89714	2.62816	3.44607	-0.281435	0.703988	2.33083	4.00763	3.61886	3.19546	5.68136	1.6205	3.33389	3.42778	3.62335	2.85102	3.26118	3.62753	3.911	1.48517	3.83766	-0.0620882	0.558186	2.18355	4.04003	1.33624	3.20216	2.44537	3.27268	2.03649	3.0942	4.34965	3.17685	1.09775	4.39167
KLHL1	1	0.90138	1	0.637159	1.90005	-0.800287	1	1	1	1	1	1	1	-0.295983	1	-0.246028	1	1	1	1	1	0.0757566	1	-0.978964	1	1	1	1	1	1	1	0.0256677	1	1	1	1	1	1.67273	1	1	1	1	1	1	1	1	1	1	1
KLHL4	4.20628	3.823	1.68854	3.83989	4.50273	2.532	0.933541	1.35692	2.21092	1.82281	3.85628	2.07894	1.40752	2.47656	1.28232	2.97288	2.25347	1.21248	1.51035	1.80262	0.944528	3.92595	2.07395	2.82773	3.48927	0.704186	1.25445	1.39634	1.73882	2.15788	0.66593	0.31335	3.0907	2.34538	3.0524	3.58862	2.95608	3.86252	2.20571	-0.455549	1.0504	2.03989	1.61445	1.97933	1	2.5228	1.91572	2.01402	2.61971
KSR2	2.81306	4.72066	3.32829	4.27998	4.13363	4.54213	3.25264	2.393	2.39324	1.12966	2.39666	2.56445	4.15194	3.03618	3.76723	3.79705	3.2733	4.93011	3.73497	2.70549	3.58359	3.40801	3.80118	3.54286	4.33217	3.73675	3.43567	1.95596	3.5024	3.00518	4.40834	1.63511	3.56703	3.93147	1.89972	3.60153	1.81094	5.03542	4.24637	4.07707	5.32149	2.81309	3.52399	0.937896	2.78405	1.89864	3.0528	3.44911	2.27141
LAMA1	3.50621	4.7606	4.4068	5.83343	5.48587	3.91829	4.34577	3.74651	3.51925	5.03308	4.02334	3.54046	5.07108	3.67427	3.66714	5.13159	4.30992	6.2451	2.93746	3.64845	5.53154	6.01991	2.93896	3.32514	4.3121	2.26235	1.87348	1.39634	2.75041	4.50243	2.86314	2.79825	3.46751	2.87147	3.86916	4.11235	2.93309	3.22736	4.56328	1.84707	4.4449	3.69813	4.51862	3.07794	1.68544	1.82965	3.98035	3.60326	3.22049
LAMC1	8.53601	8.9866	8.35	8.14407	9.16687	8.82337	8.0211	8.23346	7.70068	7.3993	8.82012	7.93705	8.61595	8.37672	7.98481	8.57219	8.03799	8.34471	7.87853	8.45909	7.82101	8.21757	8.02362	8.31308	7.90403	7.83969	7.74365	7.47341	8.10414	8.38112	7.93093	7.83412	8.6297	8.1504	8.91093	8.43322	8.5382	8.13929	8.71636	8.31289	8.691	7.9827	7.93544	7.58145	7.56749	8.20078	7.43483	7.85728	8.68466
LARP7	6.6405	6.70133	6.79216	7.14113	7.03731	6.93959	6.77658	6.76856	6.74781	6.68814	6.56096	6.89468	6.76515	6.43857	6.95564	6.78442	6.48163	7.17048	6.72754	6.90289	7.01296	7.2095	6.8902	6.71592	6.82148	7.07582	6.9568	7.14931	6.5102	6.99869	6.41722	6.69007	7.01752	6.57725	7.05237	6.90115	6.39006	7.03496	6.50152	6.87946	6.75551	6.74567	6.8752	6.90829	7.3446	6.81375	6.99895	6.98835	6.95161
LAS1L	7.36137	6.52178	6.81067	6.37822	6.32688	7.13931	6.72958	7.50655	7.39214	7.15242	7.10971	6.98699	7.65835	6.74845	7.50461	6.61781	7.05001	7.21224	7.16313	7.51194	6.63219	6.20594	7.62206	6.89771	7.12807	7.32494	7.75574	6.7962	6.9757	6.87212	7.85614	6.77832	7.26612	6.85877	7.05973	7.01123	7.18853	7.53086	6.94076	7.30877	6.2511	7.6111	7.03111	7.91749	7.50201	7.44122	7.04875	7.3319	6.9194
LCN2	6.29259	6.2334	9.63663	9.27659	5.53982	7.79654	9.16596	9.1173	8.55181	8.67104	7.48827	6.82496	7.56238	8.75907	6.30995	7.37495	10.008	9.00173	7.24477	9.07428	9.77983	6.97754	6.52393	7.53966	9.80621	8.07112	7.41173	7.43123	9.62986	8.76979	8.80197	9.35949	7.64742	7.78962	7.70702	8.67293	8.87924	5.20301	9.58439	9.71723	9.82705	9.469	8.76496	6.0844	8.11794	7.01103	9.4077	7.40834	5.65862
LCN9	1	1	1	1	1	1	1	1	1	1	1	1	1	1	1	1	1	1	1	1	1	1	1	1	1	1	1	1	1	1	1	1	1	1	1	1	1	1	1	1	1	1	1	1	1	1	1	1	1
LDHAL6A	-0.77046	0.0541093	1	0.973616	0.513721	-0.107029	1	0.750755	-0.784824	0.282393	-0.0457299	0.404998	0.596581	-0.98913	-0.663588	1	0.548699	-0.579283	0.634882	0.193179	1	1.4621	-0.00551518	-0.285817	0.00806737	0.0110388	1	-0.682999	0.352486	1.59826	0.442761	-1.07294	0.959082	1.03318	0.395617	0.631112	-0.828051	-1.03536	0.679657	1	1	-0.445038	0.228171	-0.160756	-0.712534	-0.116309	-0.917542	1	1
LGALS3BP	9.72101	9.62461	9.68742	9.88399	9.36163	9.5214	9.84485	8.92534	8.95297	9.61409	9.21829	9.06053	9.32921	9.17864	9.49822	9.80023	9.35462	9.61904	9.79922	9.69858	9.47476	9.20363	9.19516	9.89836	10.2952	9.21839	9.25168	9.9778	9.03058	9.95982	9.33257	9.16947	9.62261	8.95099	9.6973	9.9955	9.59092	10.1862	9.78659	9.75659	9.43168	8.922	9.04241	9.77114	9.84385	9.82866	9.64072	9.46843	9.31726
LGSN	0.615834	-0.351403	1.52148	2.85635	0.108316	-0.800287	-0.165111	-0.347857	2.30623	1	0.870582	5.7473	1	3.05388	4.51819	1.95122	-0.144448	1	1	-0.905351	-0.664949	2.71486	1	-0.285817	-0.685179	1	2.94612	1.10866	1	-0.886732	4.06712	-0.379797	0.11181	1	1.49425	1	-0.828051	1	1	1	0.134094	1.16443	0.921318	5.03222	1.48476	-0.809456	1	-0.288616	1
LINGO3	2.4076	1.60942	1.32082	1.65455	0.108316	1.68469	1	1	-0.0916768	1	1.09694	1.03446	1.28973	1	1	1	1	1.50016	2.5518	-0.306661	1.12684	1	1.60396	2.99757	1	2.45341	2.25297	1.10866	2.29843	1.8214	1.35908	1	0.959082	1	1.62675	1	-0.828051	-1.03536	0.507661	-0.455549	1	0.471315	1	1	-0.0192848	1	3.75534	1	2.98518
LMO7	7.68337	8.32315	8.62242	7.63675	7.273	8.75585	8.7996	8.78708	7.92151	8.09878	8.90562	8.60223	8.66781	7.66448	8.75563	9.2972	8.58457	8.16998	8.35932	8.57165	7.4307	7.34646	9.22093	8.19692	8.44705	8.75817	8.41751	8.34224	7.98653	8.56019	8.03401	9.10802	8.31087	9.06015	8.79281	8.41631	8.43216	8.53465	8.09615	8.11179	7.85234	8.29621	8.44505	8.80281	8.14974	8.80787	8.18292	8.00161	8.87122
LMOD1	7.76674	9.75232	6.65568	8.97258	10.0999	6.43829	5.00539	4.41434	6.06531	4.64758	6.65627	5.01014	6.00264	6.3607	6.084	9.04993	5.84203	5.27579	5.89237	5.42785	5.62481	9.69842	5.5279	7.89005	7.90328	4.79018	7.69653	5.014	5.44011	5.65439	5.38084	4.69849	6.77703	7.01605	8.19519	6.5876	7.17156	6.26177	5.54565	3.49572	5.00164	5.04393	5.69832	5.95295	3.33059	7.72955	6.00417	6.35132	5.51984
LMTK2	5.41369	6.97178	6.41933	6.5436	6.50187	6.64987	6.71066	6.69007	5.96746	6.29036	6.59353	7.08037	6.80518	6.17323	7.05376	7.03194	6.36881	6.24727	6.18162	6.50733	5.5068	6.01202	6.85518	6.53478	5.43078	6.10237	5.50294	6.24152	6.05963	6.64223	6.64024	6.43583	6.33567	6.74362	6.74303	6.53169	6.12652	6.32351	6.35778	4.60707	6.67224	6.53878	6.60318	6.46333	5.35133	6.76669	6.3796	6.27247	7.0214
LONP1	7.77338	7.40887	7.03931	7.29104	6.98969	7.37759	7.93901	7.84584	7.7197	7.41139	7.02673	7.70296	7.60351	7.38277	7.41696	7.48944	7.5945	7.24995	8.23868	7.92204	7.09897	6.96233	7.48532	8.06122	7.19758	7.69883	7.93261	8.03655	7.77648	8.21019	7.15147	7.67456	7.46079	7.21999	7.03388	7.43849	7.66765	8.40032	8.05954	8.01813	7.44899	7.93499	7.65411	8.00888	7.61478	7.44382	8.36023	8.05345	7.57388
LPA	-0.0773131	-0.351403	1	-0.279185	0.801418	-0.107029	0.240355	1	1	1	0.35977	1.79126	1	0.109482	1	1	1	2.19331	1.85865	0.886326	0.433729	1	-0.698562	1	1	2.02596	0.694846	0.0100493	-0.0529789	0.499623	1	-0.379797	1	-0.219525	1	-0.755235	1	1.60374	1	1	1	1	1.32676	1.544	-0.0192848	0.289231	1	1	2.22885
LPHN2	6.31293	7.03756	5.88285	6.89251	7.11044	6.53085	4.91008	5.31512	5.45546	4.87411	6.39605	5.38857	6.44735	5.68286	5.24177	6.65976	5.51157	6.04213	5.14793	5.67521	4.41027	6.71044	5.43042	5.88383	5.52549	4.25238	4.33897	3.74772	5.31536	5.78792	4.87953	5.43731	6.29866	6.00597	6.32256	6.48976	4.93708	5.02147	6.02295	3.15539	5.43741	5.79136	5.63533	5.14257	3.87251	5.12284	4.03127	5.10961	5.92098
LRBA	6.87111	7.94081	7.09191	7.69499	7.83332	7.79598	7.68715	7.89123	7.05037	6.767	6.96372	7.56062	7.51479	7.25385	7.86316	7.82219	6.95807	7.83411	7.51691	7.90039	7.57601	7.28241	8.0924	7.89271	7.1465	7.53697	7.21949	7.45838	6.99152	7.61706	6.92359	7.66289	7.7808	7.48456	7.30987	7.3204	7.36168	7.61396	7.17189	7.15632	7.72823	6.99866	7.29163	7.38333	7.86263	7.8881	7.53185	7.74153	8.1028
LRIT2	3.86427	3.11435	2.76118	3.2324	2.41087	-0.800287	1.78082	2.67259	2.82611	3.01239	2.2569	3.27665	1.00206	1.09028	1.73431	2.0053	4.16637	2.94708	2.02118	0.886326	3.11929	1.86756	1.94042	3.85735	1.61747	4.20826	3.02211	0.0100493	3.66062	2.40919	2.58284	1.41196	3.1075	2.26533	-0.297463	2.9337	2.90955	1.26726	2.53596	2.48892	2.33133	2.47277	1.61445	2.99626	4.98798	3.0618	4.00976	3.26679	2.73094
LRP1B	1.0213	3.95941	-0.876349	1.22492	4.49654	1	-0.165111	1	0.313788	-0.123072	1.05292	-0.693547	1	-0.98913	0.722706	2.46206	-0.83748	0.113864	-0.281435	0.193179	0.0281987	2.56071	-0.00551518	-0.978964	1	1	0.00169856	-0.682999	1	1	-0.943405	0.31335	-0.2937	0.879046	0.107957	-0.0620882	0.781341	1	1	1	1	1	1	-0.853786	-0.712534	0.289231	-0.224394	-0.98163	1
LRP2	-0.0773131	-1.04441	1	1	1	-0.800287	1	-0.347857	-0.784824	-0.816219	1.20708	1	1	1.9012	1	1	0.261056	1	-0.281435	-0.212327	-0.664949	-0.617298	0.687682	1.79366	-0.685179	0.0110388	1.87348	5.28048	-0.0529789	-0.886732	0.442761	1	1	1	0.395617	1	2.30738	0.0632565	0.861961	1	1	1	1	0.244748	2.06013	-0.809456	-0.917542	1	1
LRRC14	6.55685	6.23072	6.57507	5.95783	6.03502	6.48569	6.22179	6.09596	6.67652	6.47923	6.23122	6.44446	6.68573	6.82429	6.38294	6.20788	6.39377	7.21868	7.50202	6.50332	6.82327	5.86411	6.75632	6.37619	6.31293	7.27388	7.31543	6.66388	6.6805	6.63637	6.83526	6.53793	6.71746	6.31608	6.35964	6.11649	5.46899	6.4144	6.57969	7.06058	6.35182	6.66936	6.56236	6.76904	6.89189	5.82916	7.20909	6.55159	6.67207
LRRC17	4.93333	4.94192	4.39145	4.91381	5.46251	3.82477	2.57575	2.87104	3.50564	3.52756	4.05695	3.43349	3.97247	4.10458	3.07408	3.91289	3.11367	3.79017	3.44428	4.24206	2.63093	4.87572	3.9835	3.63619	3.63237	3.39545	4.18373	2.31263	3.18573	2.72427	1.94685	1.56611	4.05011	3.75072	4.56617	5.3585	2.72723	2.33198	3.82381	1.84707	2.9963	2.79367	2.36822	4.12285	2.89846	3.25104	2.93266	3.28098	5.10217
LRRC23	4.71018	4.57587	4.81733	4.37004	4.5568	4.4309	4.63482	4.6185	4.34508	4.54034	4.25159	4.92312	4.0931	3.80662	5.21973	4.23134	4.01446	5.46098	5.18665	4.93811	4.41027	4.78533	5.18747	4.80182	5.21478	4.71154	4.72018	4.8017	4.08222	4.26665	4.44556	4.49539	4.63718	4.97892	4.6997	4.89379	4.78501	4.69153	4.82279	4.68614	3.78476	3.75969	3.81167	4.95426	5.41877	5.43864	5.12038	4.83541	5.06462
LRRC37A2	4.29543	4.34157	4.90557	4.44381	4.23154	4.30725	4.42952	4.94863	4.81933	4.89953	5.10198	4.8737	4.59895	4.32226	4.96403	3.67944	4.3119	4.3407	4.32331	4.51961	3.31478	3.70014	4.5394	5.00008	4.10087	5.57669	4.84469	3.87078	5.02338	4.8953	5.36402	4.4992	4.84037	4.74107	4.96805	4.9729	5.37569	5.24215	4.65803	5.49785	4.28246	5.64142	5.33398	5.0257	4.78569	5.12194	5.0156	5.27535	5.17372
LRRC4C	3.83471	4.01806	2.01397	3.43443	4.32041	2.56709	0.240355	1	1.00694	-0.816219	3.50966	1.38579	1.69519	1.9012	0.94585	3.41757	0.261056	0.519329	1.79802	1.65952	1	4.00763	0.687682	2.0656	3.26613	1.6205	2.39958	0.703197	2.02649	0.211961	0.155122	1	2.50966	2.22277	2.26744	1.72972	2.39076	1.36257	0.679657	1	1	-0.445038	2.24306	2.5801	-0.712534	0.982341	1.79056	2.65588	3.45006
LRRC7	0.615834	3.17497	-0.183202	2.4289	3.05272	-0.107029	1	1	1	-0.816219	1	1	1	1.49573	0.722706	2.23891	1	0.807011	-0.97445	-0.905351	1	1.32856	-0.00551518	2.99136	-0.685179	-0.682009	1	4.30051	1	1	0.66593	1	-0.986713	-0.912797	0.395617	1.44204	1	1	1	1	1	-1.13819	1	1	1	1.13652	1	1	1
LRRC8D	6.53339	6.46206	6.37139	6.70047	6.53961	6.88043	7.13741	6.6068	6.86868	6.69964	7.03012	7.18299	7.05021	7.06376	7.10494	6.79716	7.00902	6.71442	6.72074	6.73228	7.20984	6.55431	6.9328	7.04233	6.69077	6.74028	7.11279	7.24675	7.20968	6.80593	7.05851	7.21256	6.82473	7.03106	6.76896	6.90634	6.62429	7.18266	6.6651	6.7092	6.81558	7.13186	6.90901	6.69783	7.03124	7.2956	6.73458	6.77321	6.31592
LRRCC1	6.32129	6.52951	6.10274	6.56727	6.96422	6.38669	6.41832	6.88814	6.18215	6.42368	6.23095	6.68098	6.35312	7.0609	6.48946	6.10227	6.29253	6.27402	6.02029	6.10126	6.35529	6.64878	6.68225	6.34951	5.72176	6.96855	6.50447	6.50229	5.97653	6.51398	7.05717	6.74145	6.99694	5.48421	6.67134	6.71333	6.00168	6.74749	6.46102	5.63125	6.27183	6.76211	6.60062	6.4513	6.4445	6.28234	6.78732	6.15954	6.33401
LRRK1	6.37553	6.67814	6.57251	6.75876	6.66648	6.50767	6.3716	6.32483	6.10478	6.1288	6.65381	6.08286	6.92229	6.14173	6.57419	6.54466	6.72042	6.17182	6.70469	6.20608	5.83789	5.89142	6.32602	6.86805	6.17973	6.85	6.12746	5.59355	6.57642	7.09304	6.66138	6.06353	6.95623	6.76746	6.3669	6.4226	5.85399	6.32351	6.5724	6.20377	6.7495	6.79994	6.43876	6.09789	6.66154	6.65911	5.94527	6.88502	6.73588
LRRK2	5.31176	6.15738	4.80377	5.70479	6.61332	4.04398	2.6075	3.92883	2.97639	1.58166	5.02635	5.03969	4.62194	3.32832	3.46355	5.49219	3.58127	3.00424	3.10298	3.1019	2.83161	6.00672	2.88488	4.22508	4.22016	3.60837	3.43567	2.02496	2.80925	3.98089	2.79415	4.73519	5.17225	4.98168	4.09075	4.04061	3.43456	3.26875	4.34833	1.62391	3.88361	3.08135	3.79769	3.07794	2.75328	4.11785	2.48371	4.7772	6.23618
LRRN3	3.47804	3.18957	3.21794	3.70984	3.78458	2.033	1.62667	0.904947	1.16109	0.793173	1.74606	0.404998	2.0435	2.53719	2.28085	2.8895	2.0528	2.05977	2.06996	1.65952	1.53232	3.64534	1.3808	2.65866	2.68218	2.09049	6.13508	1.51414	2.6551	0.905108	2.10101	1.56611	2.62407	2.48848	3.24345	4.04884	1.6568	2.49105	0.679657	0.930785	0.539588	0.80777	0.228171	1.544	0.673811	2.02381	1.27974	3.79742	1.6583
LRRTM4	1.17545	2.80561	0.509885	2.11875	3.52601	0.298399	-0.858258	-0.347857	-0.784824	-0.123072	-0.738772	1.38579	1	-0.295983	0.0295588	2.23891	1	1	1.79802	0.193179	1	2.74995	1.24729	-0.285817	0.701165	1	2.19891	-0.682999	-0.746126	-0.193463	0.442761	-0.379797	1.41106	-0.219525	2.50585	-0.0620882	-0.828051	-0.342209	1	1	1.0504	1.80629	1	1.09202	0.386146	1.82965	1	-0.288616	-0.213441
LTBP1	7.94608	7.60789	7.36477	6.81301	7.84938	7.92172	6.91156	5.94651	7.40026	6.81664	7.77796	6.71246	8.26234	7.72491	7.6054	7.41788	7.02223	7.06564	6.98855	7.1026	6.99191	6.70252	7.60115	8.1178	7.63265	6.83162	7.29843	6.0335	7.46022	6.71875	7.06651	6.90296	8.16936	8.00834	7.73241	8.19975	7.19051	7.21661	6.83579	4.09835	6.6923	6.3761	6.76846	7.72346	6.01856	7.28069	6.86698	7.56466	7.06789
LTBP3	7.81639	8.04538	7.10252	7.20935	7.82774	7.36445	6.41392	6.22252	6.07095	6.12871	7.85991	7.34212	8.08522	7.76824	6.33652	7.51257	6.10809	6.16767	7.05363	7.4359	5.67972	7.15173	7.94075	7.43751	7.21119	6.25435	7.25385	6.1797	6.16864	6.81108	6.88253	5.78843	8.03261	7.59776	7.37178	7.03567	6.62195	6.50373	6.56219	6.77334	6.42599	6.22865	5.91683	6.63472	6.57157	7.2625	6.92454	7.04381	7.92533
MAB21L1	1.42676	3.97935	1.32082	2.97895	4.27495	-0.107029	1	-0.347857	0.313788	1	0.35977	-0.693547	1	0.109482	-0.663588	3.29496	-0.144448	0.113864	-0.281435	1	1	3.91525	1	1.50599	0.701165	-0.682009	3.04621	1	-0.746126	0.905108	-0.943405	1	0.622617	-0.219525	0.107957	0.631112	-0.828051	0.351009	-0.929883	1	-0.558966	-1.13819	0.228171	1	1	0.800027	-0.917542	0.116894	1.03925
MAD1L1	6.34918	6.02193	6.16588	5.8178	5.56146	6.24818	5.80745	6.4172	6.27909	5.80914	5.89185	5.9972	6.19963	5.86096	5.84369	6.13751	5.74168	5.6803	6.34795	6.06154	5.42641	5.40125	5.88478	6.07379	6.93902	6.27446	6.58992	6.30716	6.24232	5.883	6.79802	6.09794	5.79422	5.94479	6.21794	6.16549	5.70422	5.9795	5.89785	6.02299	5.40454	6.55533	6.24675	6.19624	6.28514	6.1585	6.52734	6.03311	6.00111
MAGEC1	-0.77046	1	1	1	1	1	1	1	1	1	-0.738772	1	1	5.76076	1	-0.939048	1	1	1	0.480882	1	1	1	1	1	1	1	5.85214	1	1	5.83185	1	1	1	6.77449	-0.755235	1	1	1	1	1	1	1	0.532391	1	-0.809456	1	1	1
MAGEE1	4.9199	4.8019	3.53031	3.9029	5.00985	3.31067	2.18629	3.34104	3.73697	2.7391	4.41445	4.56385	3.30464	2.83947	4.15669	4.36416	2.15816	2.46525	3.01443	4.03621	3.47823	4.26546	4.79443	4.44161	3.32222	4.39308	4.25018	1.61949	3.27926	2.77692	4.82167	1.97156	4.22264	2.75084	3.41606	3.30526	3.44855	4.04609	4.39323	4.53491	2.3854	1.75222	3.03151	5.26421	3.46193	4.09587	2.02695	3.16143	4.59052
MANBA	6.57038	6.46261	6.44346	6.59091	6.48756	6.39648	5.87991	6.77463	6.23894	6.24508	6.84543	6.48566	6.37347	6.37791	6.44711	6.32348	5.6394	6.85143	6.41253	6.39437	6.92292	6.32578	6.12357	6.58945	6.79982	6.30817	6.84543	6.73688	6.45805	6.05261	5.36822	6.14815	6.14645	6.2643	6.0612	6.60619	6.13507	6.60673	6.39074	5.93472	6.67079	5.99114	5.77333	6.30696	6.25827	6.85822	7.09486	6.68919	6.49581
MAP2K1	7.30449	7.05366	6.87636	6.98366	6.90707	6.80571	7.1633	6.69973	6.8977	7.16284	7.2543	6.56424	7.11897	7.54443	6.81096	7.34656	7.34544	6.39051	6.97704	7.18152	6.57541	6.90656	6.80362	7.12455	7.45189	7.11354	6.19293	6.52577	7.00479	7.21317	7.20916	6.81732	7.00602	6.53975	7.13851	6.78314	6.61502	7.11269	7.00615	6.64604	7.28996	7.10066	7.01667	6.8637	6.64122	6.59367	6.39728	7.19073	6.99189
MAP3K10	5.35641	5.32194	5.46923	5.2968	4.83567	4.76814	5.00255	4.84234	4.83559	5.14476	5.32029	5.34899	5.50371	5.20524	5.45009	5.09634	5.41626	5.68982	6.02029	5.71464	5.2295	4.93948	5.28025	5.79758	5.82663	5.5889	5.70045	4.41677	5.1647	5.47811	5.4683	5.56168	5.09993	5.15106	4.44742	5.34064	4.94954	5.42771	5.38376	5.65372	5.27284	5.62804	4.86289	5.6504	5.89554	5.29091	5.18507	5.32821	4.8267
MAP3K5	6.31125	6.29175	6.0962	6.6246	6.25782	6.72651	6.34219	6.44843	6.18309	6.16754	6.45485	6.3608	6.39341	6.74888	6.29676	6.84865	6.48097	7.14207	6.55485	5.85614	7.07359	6.11606	5.94255	6.87623	6.08223	6.5735	5.80229	6.24053	6.61018	6.5646	6.15155	6.90844	6.90337	6.67864	6.17946	6.71845	6.17131	6.02086	6.3841	5.14659	7.16363	6.51202	7.1314	6.0998	5.89958	6.18177	5.95464	6.24886	6.26808
MAP7	6.94288	7.1815	7.56455	7.6824	7.00901	8.54833	8.22359	8.19473	7.80915	7.69834	7.72348	8.18805	7.59738	7.70449	8.00478	7.60935	7.59123	7.96456	7.78511	7.72133	7.68506	7.43016	7.73496	8.17812	6.69452	7.9726	7.27095	7.79286	8.11142	7.98388	7.68038	7.9211	8.08435	8.04402	7.83063	7.497	7.94527	7.71726	7.97864	7.47899	8.06754	8.02184	8.14624	7.81069	7.67645	7.70619	7.60708	7.57182	8.04661
MAPK1	8.07748	8.17	7.78246	7.99291	8.23154	7.53306	7.97683	8.03159	7.78573	7.74247	8.07668	7.97884	7.79046	7.98735	7.70394	8.28441	8.01795	7.39697	7.69947	8.02612	7.53236	7.98694	8.06511	7.99366	7.83228	7.98352	7.74104	7.82586	7.82483	7.89076	8.01116	7.64587	8.02065	7.97838	7.71749	7.9425	8.13786	8.05725	8.28654	7.27509	8.38863	7.95801	7.75756	7.69209	7.58956	7.95121	7.6608	8.00399	7.99254
MAPK15	3.35668	0.747209	2.38169	0.819471	-0.584831	3.97892	2.39986	3.62246	1.29462	1.66865	1.34062	4.94114	4.01431	4.75383	1.73431	1.00675	2.34048	3.13429	5.10766	3.50129	4.9555	0.0757566	3.73219	3.7306	4.79968	4.55435	5.18347	4.26566	1.19981	1.88595	2.31458	1.63511	2.19121	1.38986	3.39137	2.80017	-0.828051	4.38522	1.77827	5.70568	2.69905	2.19405	2.24306	3.22365	5.61011	0.576894	3.55985	1.79089	0.191942
MASP1	3.85452	7.83508	4.58318	6.80634	7.91314	5.23048	3.11205	4.45208	4.47268	2.17948	-0.0457299	1.50359	3.99779	3.80662	3.07408	7.22963	3.54445	1.7233	4.05588	3.15501	3.81243	7.54859	3.19319	5.94667	4.02442	0.0110388	5.6001	3.64764	2.96748	4.14379	2.42378	4.60037	3.98297	3.65163	5.49398	1.72972	3.23233	2.22278	3.59201	1	4.52855	3.82469	4.29718	5.22605	1.59013	4.77784	2.69343	0.116894	1.17279
MAST4	4.85356	6.13782	5.10501	5.40952	6.05892	4.85928	4.88797	4.82265	4.70825	4.30772	5.56195	5.29531	5.4388	4.86016	5.09215	5.6539	5.2003	5.33152	5.86599	5.28078	4.82816	5.16955	5.37441	5.64514	4.80382	4.92738	3.80835	4.4045	4.81073	5.1887	4.56181	5.40709	5.90985	5.88856	5.5031	5.17706	4.83485	4.58508	5.13167	4.19844	5.48121	4.89972	4.647	5.23062	3.73019	5.67676	5.38696	4.97672	5.67676
MATN2	6.64291	8.26935	6.56901	8.03004	8.69621	8.35293	5.71544	6.29269	6.98245	6.61801	4.29811	7.12719	5.32398	5.09988	7.14229	8.00619	6.61541	6.55482	5.46479	5.87335	7.68198	8.0825	7.42374	7.09447	4.79968	7.19493	4.67451	6.84899	5.16741	6.40773	4.87953	4.38663	6.61656	6.6332	6.2341	6.11175	4.99493	5.8243	5.89568	4.52121	7.44063	6.72742	5.8824	5.11482	6.6584	6.66253	7.84375	5.63034	7.41672
MATR3	8.48592	8.68792	8.68882	8.58343	8.85154	9.06132	8.57132	8.68634	8.60192	8.66175	8.60475	8.52554	8.51307	8.46962	8.68828	8.59397	8.82571	8.51337	8.64269	8.47405	8.73201	8.80961	8.7283	8.52804	8.36529	8.51047	7.96584	8.68018	8.86081	8.34247	8.80728	8.5687	8.74687	8.72356	8.6672	8.81018	8.7454	8.87111	8.81982	8.28427	8.78475	8.49402	8.60183	8.42961	8.07588	8.7344	8.80767	9.00387	8.90669
MBNL1	8.09239	8.72903	7.62953	8.38733	9.09806	7.90813	7.6144	7.65936	7.68048	7.6095	8.15577	7.85018	7.8056	7.705	8.20256	8.57127	7.87682	8.17052	7.67069	7.67041	7.66482	8.79058	8.19679	8.10982	7.75192	7.65081	7.7869	7.85094	8.04535	7.74444	7.58157	7.61477	7.88193	8.02357	8.16553	8.09944	7.86982	7.61963	7.75339	7.59838	8.21487	7.58833	7.76543	7.33004	7.78416	7.97801	7.7569	7.725	8.1127
MBOAT1	5.8668	6.45156	5.9193	6.78347	6.53881	6.17334	6.08392	6.63503	5.92082	6.02323	6.82384	6.47185	6.14079	6.15128	6.15095	6.6507	6.04487	7.00346	6.39819	6.4367	7.29751	6.39747	5.58176	5.76395	6.06482	6.38096	5.5908	6.06449	5.05602	6.20842	6.32888	6.46501	5.56424	6.14	6.66141	6.26143	6.40317	5.98487	6.2624	6.03672	6.69584	6.1075	6.88037	6.00468	6.00655	5.65206	5.29512	5.88001	5.33946
MBOAT2	5.27692	6.1918	5.86293	6.18855	6.42545	4.8056	5.65499	6.53563	5.92205	6.1162	6.80602	5.61809	6.48823	7.06185	6.25609	6.44049	6.28449	6.75896	4.75878	5.64135	7.2106	6.31997	6.94629	5.20109	6.54617	5.28917	6.38772	4.60517	5.82758	5.59799	6.37767	6.73821	6.16386	6.35481	5.56328	6.44	4.86898	4.41142	6.23725	5.33137	6.8379	5.79819	6.02269	6.16541	6.95423	6.52492	5.68238	6.03938	5.87894
MC5R	0.328152	0.0541093	1	1	0.108316	0.298399	1	1	1	1	1	1	-0.0965109	0.620254	-0.663588	-0.939048	1	-0.579283	-0.281435	1	-0.664949	1	1	0.81284	-0.685179	1	1	1	1	-0.886732	1	1	0.399447	0.879046	-0.990745	-0.0620882	1	-0.342209	1	1	1	1	1	1	1	1	1	1	1
MCCC2	7.02848	7.49168	7.74731	7.66464	7.2202	8.15046	8.3515	8.15455	7.63609	8.29438	6.94318	7.64442	7.8197	7.33104	8.30799	7.46935	7.87239	7.19221	8.06701	8.16288	7.59378	7.18609	8.20613	8.11667	7.24473	7.39969	7.37944	8.08423	7.76427	7.95639	7.54198	8.09823	7.2211	7.79971	7.98168	7.3474	7.65759	8.07233	7.90207	7.88874	7.89819	8.01212	7.59618	7.51249	7.70469	7.97491	7.84734	7.74802	8.11688
MCF2	-0.77046	0.0541093	-0.876349	-0.972332	0.513721	-0.107029	1	1	0.313788	1	-0.738772	-0.000500125	-0.0965109	-0.98913	0.0295588	-0.939048	1	0.113864	1	0.193179	1	-0.617298	-0.698562	-0.978964	-0.685179	-0.682009	1.61112	1	-0.746126	1	-0.250386	1	0.11181	1	-0.990745	1	1	-1.03536	-0.236609	0.237599	1	-0.0395728	1	-0.160756	-0.0192848	-0.809456	1	0.116894	-0.213441
MDM1	5.16179	5.95853	5.06901	5.8178	6.42002	4.74887	4.55341	5.03436	5.27897	5.11068	5.10471	5.14408	5.08803	4.74093	5.30256	5.48734	5.37102	5.32608	5.01189	5.1745	5.35855	6.84774	5.11251	4.84115	4.91331	5.15272	5.24607	4.31412	4.93748	4.99946	5.30259	5.04954	4.87394	5.31184	5.40794	5.15832	5.33098	5.57807	5.34309	5.6129	5.51169	5.05625	4.99033	5.06501	5.37885	5.13602	5.17382	5.33365	5.18467
MEP1A	4.47129	8.25975	9.14326	8.63716	8.34085	7.93178	8.67852	6.76327	8.40328	7.53063	5.43077	8.77975	6.23227	6.87832	8.98958	8.6604	7.76433	6.79221	5.18454	8.83159	6.49283	8.44008	7.91696	8.77948	3.96885	7.13634	7.66931	8.79091	8.00205	8.60714	7.08233	7.32726	7.96938	8.46407	8.27256	8.45446	8.39336	5.83991	7.06417	5.22123	6.2566	7.85614	7.98307	8.04748	8.10942	8.48528	7.40101	4.63507	8.62259
METTL14	5.226	5.73766	5.40399	5.72967	6.09096	5.75799	5.79849	5.56567	5.2974	5.05022	5.49949	5.54272	5.24098	5.1377	5.41863	5.52076	5.11307	5.61308	5.39363	5.25578	5.51304	5.85035	5.58176	5.68165	5.187	5.3365	5.05154	5.30336	5.34973	5.57326	5.39331	5.58506	5.71757	5.3807	5.39791	5.59045	5.16335	5.59007	5.41585	4.64434	5.77778	5.298	5.12226	5.23289	5.40122	5.61384	5.44208	5.8663	5.56261
MGAT4B	7.73122	8.55582	8.70515	8.6874	8.21011	8.41053	8.77802	8.654	9.24451	8.80931	8.30461	8.67027	8.02566	7.99978	8.95568	8.77837	8.82607	8.70431	9.00654	8.74471	8.44882	8.28701	8.46953	8.64584	8.51031	8.37661	8.30469	8.80298	8.56824	8.57477	8.67008	8.73446	8.63554	9.03627	8.61967	8.57808	8.67608	8.63831	8.79086	8.09607	8.05925	8.70659	8.32695	8.62702	8.96381	8.91172	9.26367	8.28945	8.55173
MKI67	7.01527	7.35635	7.71143	6.60432	7.01704	8.34592	8.34749	8.78097	8.04427	7.96592	8.17323	8.21139	8.72362	8.62176	8.03359	7.64646	8.37746	7.64274	8.49815	8.82531	7.62137	6.3515	8.29975	8.20671	8.32213	8.35223	8.20553	7.16623	8.2209	8.88091	8.93542	8.67242	8.10786	8.0098	8.69939	8.08105	8.97677	9.10723	8.64026	8.69294	9.25271	8.50124	8.40201	7.50431	8.04658	7.46724	7.91787	8.71587	7.20828
MKLN1	7.05079	7.08582	6.96469	6.7903	7.43967	7.4261	7.13639	7.55502	6.7846	7.27354	7.70104	7.67319	7.52488	7.20534	7.77066	6.96519	7.11363	7.19684	7.09916	7.24821	6.75807	7.01554	7.53673	7.01974	7.28735	7.11108	7.72502	7.34731	7.25392	6.8751	7.2929	7.23918	7.15231	7.39202	7.60756	7.67405	7.39953	7.09356	7.12537	6.92161	7.40824	7.26296	7.32983	7.34228	7.17812	7.63069	7.31946	6.96314	7.13219
MKRN1	7.86274	8.0486	8.13243	8.40635	8.26694	8.14838	8.01088	8.18296	8.24112	8.09824	8.3398	8.27551	8.29144	8.32841	8.49208	8.0448	8.31121	8.33709	7.96187	7.92701	8.43104	8.16221	8.01462	8.06205	8.33926	8.3326	8.49786	8.40474	8.36751	7.9262	8.21237	8.33583	8.1293	8.44033	8.30623	8.53784	8.68218	8.05206	8.35511	7.99852	8.09285	8.16968	8.02442	8.36611	8.17312	8.68777	8.90234	8.10613	7.91095
MLLT10	6.30451	6.31366	6.54597	6.40171	6.55479	6.45609	6.10021	6.18377	6.49105	6.15636	6.25784	6.18262	6.53478	6.71699	6.19498	5.9131	6.47298	6.18114	6.28667	6.51095	6.39643	6.46184	6.28608	6.11031	6.13381	6.53094	6.58024	6.59622	6.48664	6.43322	6.75451	6.18476	6.47077	6.59552	6.57979	6.32484	5.98862	6.54895	6.28619	6.18435	6.38118	6.30901	6.04824	5.97158	6.20028	5.95448	6.0523	6.65794	6.46296
MMP11	8.55527	4.89564	7.64219	5.02912	5.18658	8.35187	7.33406	6.32736	7.99151	8.30209	9.18224	8.34591	8.3948	9.09851	8.55601	4.36912	7.83987	7.3368	8.43127	8.03166	5.87179	4.83369	7.9706	8.59675	7.95606	6.64635	7.08339	7.04223	8.83732	6.24505	7.62437	5.55111	8.53238	8.30727	7.97927	9.93769	7.91254	7.53238	6.94496	6.73891	5.23701	7.59189	6.92024	7.90185	6.68571	8.12676	7.34145	8.41959	6.47236
MMP16	3.40393	3.85331	3.07484	3.2762	4.37096	3.4339	2.1375	2.29122	3.24054	2.01697	4.63644	3.04402	3.38468	3.48817	2.109	3.26555	2.77334	1.61794	2.24432	2.80814	1.53232	3.07154	3.15152	2.65866	2.35941	0.927349	1.38797	0.703197	2.19835	2.33223	2.31458	2.18514	3.0736	3.56462	3.47525	3.76661	2.69824	2.60227	3.54755	1.15392	2.73679	2.59951	1.14445	2.5801	1.59013	2.99726	1.79056	2.95012	4.13678
MMP17	4.21998	4.39788	3.49304	3.49362	4.34239	3.91829	4.0396	2.17789	1.51776	4.77474	3.49527	3.9977	3.48696	3.48817	3.09761	3.77936	1.56033	2.51177	3.52525	3.2377	0.721394	3.947	3.54986	3.50971	3.07609	2.71911	5.21662	2.61274	4.06609	2.92002	2.49047	1.63511	3.65755	3.84945	3.44016	3.37195	2.97855	1.96042	3.3877	5.44163	3.95181	2.3882	1.73224	5.04327	4.03247	2.40947	2.12703	4.02224	3.72809
MMRN1	6.10374	6.55286	4.98723	6.89825	7.33303	5.0942	2.9704	2.17789	3.75848	2.17948	4.19564	4.12663	3.36918	4.56379	1.82132	6.47844	4.04523	5.49146	3.23013	2.96577	5.60798	7.37864	2.93896	4.43717	2.89841	1.80281	3.38607	1.10866	2.24964	3.30301	2.74537	2.9524	4.75616	3.96248	4.38924	3.49331	3.7466	3.00773	3.9144	0.237599	4.98222	2.712	4.90098	3.52814	1	4.27819	2.3406	3.20795	3.68847
MORC1	-0.77046	-1.04441	-0.183202	0.414028	0.108316	1	1	1	1	1	1	1	1	1	1	1	-0.83748	0.519329	1	1	-0.664949	1	1	1.10051	1	1	1	-0.682999	1	1	1	1	1	1	1	1	1	-1.03536	1	1	1	-1.13819	1	1	-0.712534	1	1	1	-0.906588
MOSPD1	6.55601	5.46125	5.35211	5.43459	5.48818	5.54192	5.26425	5.71479	5.7299	5.63895	6.82954	6.20102	6.88445	5.69794	6.50884	5.39768	5.84704	5.92051	5.64151	5.73444	5.88475	5.92079	6.39809	5.63446	6.39827	5.92456	6.8707	5.51335	6.54283	5.17248	6.3697	5.26387	6.68545	5.96869	5.60512	6.36283	5.59351	5.45084	5.75233	5.29387	5.264	6.05478	5.3958	6.72016	6.20128	6.20091	5.1156	4.8705	5.30396
MPO	2.81306	1.59453	2.11932	2.11875	1.81303	1.90784	1.08769	-1.041	0.824614	0.282393	-0.0457299	0.692647	1.28973	1.20806	1	0.852626	1.87048	0.519329	0.634882	0.886326	1.12684	1.57989	1.60396	0.119648	1.79979	0.0110388	1.50576	0.703197	0.640221	2.60986	1.54139	2.25925	0.11181	1.79534	1.40725	1.80976	-0.828051	0.0632565	1.8428	2.25252	0.827241	2.08073	1	1.44871	0.896986	1	1.56741	1.21551	1.92657
MPP6	4.63672	3.48807	3.54243	3.21736	3.32716	4.64221	3.2849	5.42827	5.13944	4.04356	4.77862	5.0332	5.23374	4.14663	4.5012	3.92067	4.39887	4.57401	4.62015	4.31492	4.13912	3.35295	4.93972	4.61949	4.24936	5.2368	4.5968	4.00825	5.02223	4.50698	5.74981	3.20371	4.05658	3.92356	4.24579	4.66535	4.51422	4.9784	4.99179	4.11919	5.16454	5.63493	2.83085	4.39839	3.82014	4.93039	4.89962	4.73861	4.16853
MRGPRX1	1	1	1	1	1	1	1	1	1	1	1	1	1	1	1	1	1	1	1	1	1	1	1	1	1	1	1	1	1	1	1	1	1	1	1	1	1	1	1	1	1	1	1	1	1	1	1	1	1
MRPL13	6.87828	6.50665	6.50198	6.74994	6.46612	6.67796	6.85062	7.25157	7.64769	7.65112	6.61808	6.92706	7.18	7.23177	7.05953	6.58757	6.81355	7.04192	7.14245	6.87068	7.61834	7.22533	7.35684	6.952	6.46323	7.18271	7.15003	7.40608	7.26227	6.69762	7.13919	7.0199	6.98975	6.18896	6.78797	6.85913	6.44498	6.83523	7.09965	6.97221	6.63689	7.13544	6.86016	7.28905	6.82497	6.59244	7.13767	6.65408	6.99769
MRPS23	6.89107	6.09354	6.80562	6.1554	6.07057	6.62336	6.96781	7.05736	7.47257	7.66386	6.33613	6.58291	6.46447	6.77385	7.10958	6.29863	6.7797	6.63596	6.2782	6.83175	7.53511	6.81868	6.71714	6.74242	5.92289	6.69128	6.81403	6.54747	6.54147	6.64705	6.84966	6.78685	6.63092	6.63952	6.6886	7.00996	6.66909	6.97105	7.07291	6.77504	6.52853	6.99161	6.41745	7.04749	7.10355	6.791	6.76959	6.91596	6.45282
MRPS27	7.05519	7.11398	7.49437	7.3074	7.20252	7.60494	7.60577	7.71806	7.83041	7.58979	6.63265	7.15568	6.82756	6.76445	7.41044	7.09029	7.48652	6.99322	7.59409	7.3946	7.81873	7.49937	7.08167	7.62737	7.16265	7.2838	6.53183	7.33849	7.12407	7.00805	6.7362	7.51861	6.72157	7.48366	7.35099	6.96083	7.29633	7.86387	7.85759	7.39769	7.52026	7.2537	6.97222	7.17653	7.04801	7.46902	7.88608	7.92996	7.49716
MS4A1	4.22676	4.56494	3.87719	6.2705	4.90407	4.00381	1.78082	1.15625	2.10556	1.26319	3.06783	2.74034	2.50613	-0.98913	3.70586	6.41394	3.36712	5.05908	2.80963	0.480882	2.91862	5.18477	-0.698562	2.15656	0.413499	0.0110388	0.694846	1	2.512	3.60199	1.25371	2.81887	3.96899	3.07627	1.40725	3.02901	3.48937	2.62824	1.3728	1.84707	3.2696	2.77387	4.78203	0.532391	-0.712534	1.67551	3.93454	3.30876	1
MSH6	7.03175	6.73032	6.73643	6.54251	6.82063	6.81755	6.46096	7.3563	7.44763	6.88087	7.22983	7.28501	7.33444	7.26093	6.83306	6.82558	6.99603	6.91682	7.30716	7.34021	7.20259	6.51675	7.52365	6.90376	6.97923	7.14674	6.64742	6.69778	6.75554	6.98276	7.33821	7.35672	7.09029	6.33862	7.20219	6.70243	7.09596	7.58281	6.96788	6.79511	7.50936	7.01058	6.64489	6.57623	7.15618	6.86568	6.84511	7.55588	7.01417
MTA1	6.52324	6.77309	7.13063	6.7526	6.87101	6.97002	6.86709	6.62758	6.7018	6.38044	6.7628	6.71851	6.52151	6.75972	6.58349	6.41458	7.0137	7.67473	7.04242	6.63678	6.69457	6.50794	6.87387	7.10933	7.02778	7.26453	7.50387	6.84846	7.05202	6.61885	6.63667	6.40409	6.81904	6.6048	6.58082	6.19083	6.62138	7.445	7.23728	7.85045	6.6606	6.63628	7.18803	6.91041	6.8979	6.51245	7.20873	7.58161	6.75488
MTMR10	6.62525	6.99676	6.38558	6.93955	7.15224	6.44893	6.37988	5.79618	6.2119	6.28357	6.41947	6.37156	6.34012	6.07046	6.15151	7.00704	6.44384	6.37935	6.33509	5.75339	6.19601	6.99911	6.53859	6.69063	6.54621	6.73202	5.82669	5.4875	5.78235	6.54222	6.38734	6.06298	6.44504	6.3105	6.27419	6.33869	5.80118	6.22436	6.19415	6.35227	5.93118	6.00001	6.63607	6.19304	5.74708	6.16148	5.82468	6.58799	6.72188
MTMR14	6.85903	6.54985	6.69558	6.84291	6.33086	6.49417	6.52761	6.76693	7.01042	6.78115	6.5797	6.56336	6.72018	6.02834	6.63756	6.85031	6.94189	7.08178	6.83376	6.70145	6.80646	6.54815	6.40304	6.82899	6.44498	6.58054	6.9004	6.72725	6.89595	6.67396	6.80105	6.87048	6.55325	6.79299	6.53229	7.00187	6.85988	6.80263	6.54669	7.02151	6.39273	6.8446	6.59032	6.90744	7.12982	6.25962	6.85988	6.71995	6.42311
MTMR8	3.10075	3.8075	3.07484	4.07113	3.40412	2.60099	3.70611	3.65036	4.15683	3.46042	3.60497	3.2576	3.21088	2.94266	4.22676	4.09781	3.18778	3.42805	3.61041	3.7293	3.83491	3.65932	3.7787	3.86526	1.61747	4.00926	3.24036	3.44355	3.87888	3.44409	3.56734	2.9524	4.74973	3.5495	3.199	3.93276	3.10371	2.65356	3.52503	2.18353	2.87236	3.7745	3.38516	4.29941	3.17936	4.36108	3.27594	3.12917	3.1538
MTX1	6.53473	6.19249	6.73937	6.49732	5.97612	6.68246	6.91072	6.83071	6.63875	7.14233	6.14667	5.98091	6.06672	6.38043	6.23412	6.62249	6.83191	6.78897	6.46084	6.27309	6.70405	6.34584	6.05478	6.82816	6.33775	6.45431	6.81348	6.64139	6.52352	6.36963	6.19375	6.40916	6.27507	6.0495	6.60271	6.60173	6.85113	6.5932	6.67461	7.24477	6.32846	6.4088	6.65059	6.4513	7.11635	6.24158	6.78506	6.64727	6.82396
MUC13	8.6595	9.91337	9.72835	10.0653	8.87014	9.04682	10.2259	9.50249	9.5888	9.5452	10.0455	9.49821	9.30163	9.91149	9.8135	10.9913	10.1385	9.60721	8.74356	9.45883	9.31207	9.10964	9.56919	9.0181	9.18466	9.52759	9.28852	9.7619	10.3525	9.80004	9.13216	9.95827	8.78248	9.9644	9.83671	10.0629	10.1734	9.08179	9.49032	9.09072	10.075	9.56226	9.3815	9.56261	10.0659	9.84531	10.1975	9.54778	9.21216
MUC15	1	-0.351403	-0.876349	0.414028	-0.584831	1	1	1	-0.784824	1	1	1	0.596581	3.65522	0.0295588	1	-0.83748	2.25393	-0.97445	1	2.80084	0.481253	0.399983	1	1	0.0110388	6.24001	1.80181	1	1	5.24269	-0.379797	1	1	4.48998	-0.755235	1	1	1	1	1	1	1	1.544	-0.712534	-0.809456	-0.224394	-0.98163	1
MUC16	-0.77046	1	1	-0.279185	1	-0.800287	1	1	1	1	5.54716	1	4.75937	4.55601	1	1.1403	-0.83748	1	0.634882	1	1.28102	1	3.54986	1	1	0.416537	0.40713	0.0100493	1	0.499623	1.62143	1	0.399447	1	0.107957	-0.755235	2.30738	0.574138	-0.236609	-0.455549	0.539588	-1.13819	1	1.97933	1	1	0.181154	2.93032	-0.213441
MUC17	1.71445	7.51782	6.96979	6.10689	5.22328	5.32229	6.59879	4.25733	2.0484	5.50632	6.78949	5.10847	3.89242	0.397097	4.72548	6.98275	5.3109	6.99682	0.971347	3.13762	5.94175	5.04561	5.15069	6.78579	7.33909	2.02596	7.8181	7.96548	3.16593	6.18663	5.3499	7.90015	3.47907	9.54385	5.30645	6.9383	3.26623	4.79363	5.03636	0.930785	5.52089	4.35078	7.83305	3.18917	4.37514	5.43864	4.91146	6.81928	3.47538
MUC4	4.27297	8.33039	7.94606	8.59544	7.78522	4.50806	7.84344	8.21672	5.08165	6.33915	8.75608	5.76155	7.39397	7.13082	3.74313	8.77124	7.5295	7.91239	5.47591	5.2323	8.02742	6.56272	4.61457	7.70412	4.89083	5.44914	3.84113	2.20727	5.99679	8.98272	6.44295	8.17565	4.8538	6.64788	5.22794	6.75196	7.55074	3.67421	8.05064	4.22661	9.54669	6.08806	8.3779	4.8499	6.63161	4.63733	6.24568	2.4195	2.67688
MUC6	0.615834	1.25806	-0.876349	0.12628	1.36105	2.532	0.933541	2.21711	-0.784824	-0.123072	-0.738772	1.60894	-0.789658	0.109482	-0.663588	0.447183	1.80148	1.81861	1.22266	1	0.0281987	1	-0.698562	1.91144	1.26079	0.0110388	2.30426	3.60736	-0.0529789	2.00373	-0.943405	-0.379797	1.41106	1.57219	0.107957	3.33916	1.73683	2.14273	1.4681	0.930785	1.38687	1.25974	0.228171	0.937896	0.386146	1	0.468815	1.65735	1.39595
MYH15	2.27406	3.18957	2.06804	3.56031	3.55827	2.29084	2.31982	2.96635	3.04383	2.82134	2.62846	3.23818	2.20603	2.7244	2.63225	3.26555	2.85131	2.71656	2.24432	2.09029	1.733	3.477	3.32672	3.33856	3.56338	2.576	2.52742	2.84326	0.640221	3.10234	3.42593	2.01808	2.75083	2.08301	1.20657	5.57632	1.56978	2.14273	1.26745	0.643064	2.08002	1.50089	2.36822	2.40421	0.386146	2.74594	2.88917	4.51955	1.39595
MYH7	-0.0773131	0.0541093	0.222183	0.12628	0.513721	-0.107029	1	0.0576083	1	-0.123072	0.35977	-0.000500125	0.596581	0.802584	1	0.670288	-0.144448	-0.579283	0.124074	0.886326	1	-0.617298	-0.00551518	-0.285817	1.26079	0.704186	1	-0.682999	1	-0.886732	-0.943405	-1.07294	-0.2937	-0.912797	1	1	1.47447	1.04412	0.168814	0.237599	1	-0.445038	0.228171	-0.853786	-0.0192848	1	-0.224394	1	0.479645
MYLPF	0.838978	1	0.509885	-0.972332	1	0.586063	-0.165111	-0.347857	1.00694	1.48634	-0.738772	0.915811	0.308881	1.95527	1.53364	-0.939048	0.771866	0.113864	0.124074	1.04049	1.82001	-0.617298	1.24729	0.119648	0.00806737	-0.682009	0.917969	-0.682999	0.863354	0.499623	0.442761	0.0256677	1.09259	1	1.0888	-0.755235	0.270485	-1.03536	-0.236609	0.643064	1	1.50089	1	1.09202	1.68544	-0.116309	-0.917542	1	0.479645
MYO15A	2.52538	2.38945	0.733041	2.28581	1.49457	1.27924	0.75118	2.09451	1.16109	0.570019	2.62846	2.94394	1.77524	2.41203	0.0295588	1.00675	1.24188	3.15839	1.91582	1.65952	1.97415	1.78055	2.19174	2.11211	2.97845	1.10968	1.70644	0.415547	0.352486	1.8214	1.54139	0.718815	1.9576	1.38986	1.31192	2.28934	0.963632	1.26726	0.861961	1.94238	2.21355	1.34675	1.83759	3.305	3.02521	2.65633	2.21801	2.1538	2.08908
MYOM2	2.69528	3.06634	3.61223	3.03504	5.02094	1.68469	3.2849	2.87104	3.76906	3.2091	2.557	3.04402	2.92387	1.9012	3.41395	3.41757	2.94662	2.59878	3.73497	3.41205	1.28102	4.21894	3.10803	3.7032	4.09401	-0.682009	3.92366	3.03048	1.81886	3.13871	1.35908	3.73923	2.90498	3.27693	2.83798	5.05895	2.53918	2.05573	3.75235	3.49572	1.74355	3.03624	2.01992	2.61185	3.73019	4.81822	3.71724	3.57217	4.3191
MYSM1	3.54703	4.89827	4.30538	4.86835	5.10549	5.08312	4.83549	4.02161	3.90653	4.13958	5.40963	4.5481	4.97234	4.84564	4.75251	4.64059	4.44054	5.15082	4.73587	4.77132	4.35238	4.7943	5.1391	4.34895	3.48927	4.45957	3.76288	3.64764	4.56217	5.34384	5.06775	4.95773	5.12684	5.22716	4.4774	4.28177	2.72723	4.85633	4.46838	4.06626	5.19353	4.58869	4.92864	4.6057	3.44642	4.6067	4.1945	5.35335	4.02061
NAA16	6.05609	5.34403	6.05115	5.31742	5.67853	6.17894	6.31111	6.35841	5.68444	6.06516	6.706	6.34338	6.04009	5.62287	6.36903	5.26743	6.11993	5.94281	6.10294	5.93297	5.41732	5.55017	6.12465	5.49032	4.89838	5.36764	6.64352	6.06449	6.28299	6.16435	6.02156	6.51941	5.70524	6.44802	6.15848	5.9369	6.22978	6.12863	6.1858	6.7192	5.79359	6.30843	6.57817	6.1206	5.93523	6.20361	5.87036	5.65424	5.87781
NAAA	6.53473	7.24249	6.28677	7.14233	7.11588	5.41839	6.78333	6.48196	6.71903	5.96821	6.19556	6.00215	6.00039	7.01853	6.88444	7.28099	6.23145	5.81096	6.25817	6.91741	6.7091	7.55708	5.27263	6.70861	5.52549	5.57174	6.13725	6.38763	6.85631	6.91393	5.30453	5.89024	6.99796	6.37416	6.55156	6.48762	5.84645	5.65428	6.33285	5.51318	6.24224	6.05101	5.89285	6.69993	7.13803	6.37825	7.35865	5.49373	6.31519
NAV3	4.28579	4.50064	2.78716	4.03165	5.11892	4.26239	0.240355	2.17789	1.4124	0.570019	4.2718	1.79126	3.4298	3.41755	3.07408	3.23525	1.80148	3.51507	2.45943	2.92321	1.53232	4.17845	2.2458	3.29774	3.61895	1.10968	2.30426	2.36143	1.45112	1.05928	2.45768	3.39296	4.05658	3.92356	3.54194	4.76227	2.83545	3.84748	1.70927	-0.455549	1.0504	1.42679	1.73224	3.305	-0.0192848	2.90417	2.60887	3.93828	5.70405
NBAS	6.82191	7.04709	6.77946	6.75612	7.1195	6.70913	6.79193	6.83338	6.84856	6.40339	6.83315	7.17308	7.06234	6.74801	6.84025	6.89762	6.7277	7.12418	6.98297	6.92856	7.05467	6.55046	6.90377	6.94224	6.82477	6.81123	6.7719	7.10511	6.29181	7.06421	6.88611	7.13636	7.09216	6.99161	6.52523	6.97806	6.67186	7.31629	6.8576	6.03823	7.23907	6.46075	6.54351	6.73292	6.66029	7.1326	7.18721	7.21639	7.49805
NCBP2	7.54926	7.19056	7.27464	7.2164	7.41448	7.71839	7.98523	7.9507	7.48725	7.97888	7.86141	7.91685	7.68729	7.90482	8.38752	7.28823	7.63337	8.09629	8.06333	8.11942	7.87815	7.3695	8.19549	7.86958	7.20209	7.99228	7.91721	8.33935	7.94404	7.45739	7.87126	7.47941	7.82555	7.67007	8.41204	8.1624	8.32819	7.68416	7.91858	8.20282	7.56035	7.70402	7.76479	8.07621	8.31468	8.03175	7.71017	7.47616	7.84245
NCKAP5	3.93002	4.27848	5.12995	3.61268	4.03025	2.72615	4.6224	1.52397	3.06533	1.82281	3.43555	5.44192	2.82121	4.7634	4.09858	4.09129	2.876	2.94708	3.73497	6.01227	3.16374	3.87129	4.7219	4.65943	2.84125	3.07911	5.08928	4.75498	1.96195	3.73833	2.74537	4.55467	2.79735	3.33577	3.922	4.02394	2.83545	3.10782	4.92242	2.72253	2.84216	1.95289	2.75388	4.08059	3.90266	5.34757	3.34519	4.61672	5.96341
NCKIPSD	6.43369	6.02108	6.24807	6.44348	6.19619	6.50296	6.3377	6.05159	6.32261	6.12397	6.34957	6.14369	6.40323	6.69974	5.97104	5.89926	6.01994	6.74916	6.73115	6.34591	6.46119	6.10649	6.17557	6.77684	6.40829	6.76099	6.99378	6.53947	6.47501	6.47727	6.66684	6.5184	6.53285	6.44675	6.32523	6.28535	6.40894	6.56258	6.3516	7.02941	6.46293	6.62359	6.48102	6.43981	6.43116	6.31909	6.53433	6.5815	6.58779
NCOR2	7.80236	8.41719	8.1859	8.08291	8.20799	8.44714	8.36492	8.03663	7.5892	7.83267	8.43639	8.24764	8.39172	8.02771	8.22337	8.23536	8.34086	7.99562	8.53914	8.5008	7.65115	7.57578	8.25112	8.37143	8.52061	8.31704	8.29436	7.87197	8.36916	8.35703	8.66674	8.32445	8.36161	8.87097	8.17886	8.09304	8.17089	8.02222	8.18899	8.2729	7.82233	8.28026	7.91064	8.03529	8.01726	8.23559	8.28118	8.23928	8.48951
NES	7.22283	7.24776	6.79216	6.25173	6.91068	7.43886	6.59242	6.96505	6.10274	5.80782	7.57059	6.90925	7.51825	6.92215	7.17554	7.12234	6.63322	6.36191	6.58604	8.28266	5.81361	6.49661	7.77084	6.71364	6.54762	5.60391	6.8217	5.99273	6.5095	7.60338	7.72708	7.63701	6.83119	6.56205	7.62945	6.92592	6.80235	7.26596	7.99047	8.0496	6.28471	6.49328	6.37556	7.63079	6.44059	7.0313	6.11248	6.32079	6.84311
NETO1	1	0.341744	3.89428	0.973616	0.513721	-0.800287	1	1	-0.0916768	1	1.65907	1	1.00206	-0.295983	1	0.670288	0.261056	1	1	-0.905351	0.0281987	1.32856	-0.698562	1	1	1	1	0.0100493	1	-0.193463	-0.250386	1	0.399447	-0.219525	-0.297463	0.631112	-0.828051	1	0.679657	1	1	1	-0.465056	1	1	1	-0.917542	-0.98163	1.73242
NEUROD4	1	1	1	1	1	1	1	1	1	1	1	1	1	1	1	1	1	1	1	1	1	1	1	1	1	1	1	1	1	1	1	1	1	1	1	1	1	1	1	1	1	1	1	1	1	1	1	1	1
NEUROD6	1	-1.04441	1	1	1	1	1	1	1	1	1	1	1	1	1	1	1	1	1	1	1	0.0757566	1	1	1	1	1	1	1	1	1	1	1	1	1	1	1	1	1	1	1	1	1	-0.853786	1	1	1	1	1
NFASC	5.72145	6.87142	4.72139	6.33735	6.86276	5.06041	4.8659	3.89557	5.07177	5.67143	6.97797	4.87244	5.8964	5.10553	5.42804	6.64663	6.12972	6.78562	5.06348	5.78808	6.40632	6.47278	6.31049	6.2928	5.78193	4.1621	5.26724	3.7495	3.72577	5.3601	4.5683	4.86748	5.36481	5.87615	6.30263	6.04903	5.54703	4.10254	5.36593	5.19696	5.03213	5.08264	5.25977	5.68365	5.68247	6.49442	5.78842	3.88921	4.68781
NFX1	7.14489	7.0357	7.11552	6.86526	7.07901	7.36174	6.82792	6.82651	7.25981	6.18772	6.95919	7.00484	6.73323	6.80401	6.87756	6.95666	7.01058	7.0507	6.76741	6.87821	6.81553	6.82221	7.08958	6.96592	6.63673	7.10113	7.02589	6.65774	7.66507	7.00767	7.20058	7.00294	6.79888	7.33266	7.03682	7.02051	7.348	6.40893	6.77322	6.69282	7.02471	7.09906	7.22255	6.7722	6.45843	6.82783	7.49301	6.92925	7.36797
NFYC	6.61943	6.80159	6.82812	6.93685	6.83562	6.59667	6.81005	6.23987	6.538	6.43936	6.4723	6.35836	6.87192	6.88157	6.78145	6.78529	7.63551	6.78575	6.61217	6.53444	6.86148	6.79562	6.52924	6.84281	6.98307	6.59272	7.02956	6.92306	6.86471	6.68087	7.0229	6.8501	6.76293	6.74173	7.0631	6.44207	6.48616	6.81657	6.31084	7.03962	6.82458	6.68493	6.43082	6.56738	7.17363	6.83334	6.81485	7.02382	6.29663
NGRN	7.68853	7.90846	7.55951	7.73768	7.8883	7.92873	8.02013	7.55237	7.39655	7.6947	7.5846	7.29183	7.45897	7.82553	7.81685	7.73208	7.65767	7.42845	7.30939	7.5785	7.16424	8.04276	7.46431	7.85415	7.98434	7.82498	7.26567	7.43688	7.78148	7.49407	7.60067	7.15727	7.55737	7.11708	7.84012	7.51247	7.41042	8.12581	7.26025	7.69042	7.46697	7.38972	8.0437	7.70513	8.22491	7.41442	7.02227	7.76466	8.18632
NHLRC3	6.61725	6.19683	7.02608	6.68641	6.46612	6.49077	7.16072	7.23082	6.57338	6.99451	7.70255	6.8896	6.66095	6.57973	7.35635	5.89281	6.86859	7.05409	6.5618	6.94467	6.51821	6.55123	6.6866	6.52656	5.89135	6.24645	7.8329	7.14812	7.34216	6.74866	6.71518	7.59352	6.86053	7.66707	6.76082	6.87139	6.92164	6.49784	6.42586	6.34687	6.78373	6.92522	7.37493	6.65928	6.59608	7.15926	7.3192	6.68545	7.07029
NIN	6.6992	6.60516	6.41389	6.7886	7.03339	6.32347	6.07226	6.53511	5.56956	5.41226	7.1787	6.27238	6.56402	7.05257	6.20021	6.58542	6.3463	6.86906	6.67799	6.20199	6.28878	6.57484	6.3384	5.80326	6.50556	6.19829	6.53765	6.55036	6.3824	6.15126	6.46319	6.35479	6.59691	6.75303	6.10855	6.89069	6.46694	5.98844	6.58174	5.6757	6.73872	5.88471	5.91003	6.3932	5.94555	5.92281	6.08467	6.70629	6.313
NIPA2	7.1489	7.31647	7.13096	7.12209	6.24493	7.24954	7.55493	7.10137	7.60045	7.58351	7.07354	7.1276	7.17931	7.63939	6.97893	7.54718	7.58992	6.80409	6.9678	6.67015	6.82395	7.35028	7.17153	7.1312	7.03756	7.24632	6.02271	7.12197	7.16082	7.4435	7.40289	7.00605	7.16795	6.74645	7.19106	7.26968	6.84604	7.29531	7.33148	6.95603	7.4543	7.16213	7.33599	7.00011	6.64446	6.68391	6.50249	7.00955	7.2862
NISCH	7.44941	7.55737	7.04004	7.39733	7.48322	7.28003	6.93535	6.9479	6.67912	6.71691	7.29255	6.95985	7.37594	6.98536	6.82861	7.36733	6.30288	7.64703	7.63631	7.28492	6.8789	7.18527	6.95676	7.24174	7.10888	7.20437	7.60158	6.78827	7.0553	7.51895	6.87129	7.12072	7.38948	7.72208	6.917	6.97015	6.77976	7.36332	7.12854	7.60375	6.99843	7.14205	7.17176	7.09838	6.75262	7.19763	7.37831	7.54246	7.48612
NKX6-2	1	1	-0.876349	1	1	1	1	1	1	1	1	1	1	1	1	1	1	1	1	1	1	1	1	1	1	1	1	1	1	1	1	1	1	1	1	1	1	1	1	1	0.134094	1	1	1	1	1	1	1	1
NLRP4	1	0.564916	1	2.20577	0.108316	-0.107029	1	-1.041	1	1	1	1	1	0.109482	1	2.64438	1	-0.579283	1	1	1	-0.617298	1	1	1	1	1	-0.682999	1	1	1.13594	-0.379797	-0.2937	1	1.78193	1	1	1.96042	1	1	1	1	1	-0.853786	1	-0.116309	1	-0.288616	-0.906588
NLRP9	1	1.35336	0.222183	1.22492	1.36105	0.586063	1.08769	1.26161	0.313788	1.26319	-0.0457299	1.50359	-0.789658	1.09028	1.12817	1.00675	2.10686	2.05977	1.73349	0.480882	0.721394	1.32856	0.687682	-0.285817	1.51211	1.26382	0.00169856	0.0100493	1.33334	1.8214	2.10101	0.536493	0.959082	0.879046	1.31192	1.64272	0.270485	2.14273	1.3728	1.84707	0.134094	0.471315	0.228171	0.755558	1.68544	-0.116309	0.691946	1.79089	-0.906588
NLRX1	6.31293	6.37604	5.80194	6.45187	6.29243	5.14783	5.57791	5.06604	5.73286	5.58068	5.8418	5.51293	5.6934	5.66884	5.16829	6.23558	5.39684	5.56491	5.58222	5.28283	5.18154	5.9947	5.76751	6.19503	6.03148	6.36369	5.96011	5.15754	5.07399	6.10821	5.65771	4.57954	5.80774	5.21415	5.87732	5.62494	5.41993	5.7847	5.92457	5.23145	5.73438	5.72041	5.22537	5.7768	5.04959	5.45969	5.6046	5.8821	5.87214
NOB1	7.57072	6.60277	8.24412	6.86012	6.72702	7.50429	7.8813	7.52195	8.17179	7.85469	6.98251	7.52595	7.24233	7.33322	7.82541	6.95106	7.67622	7.24995	7.91226	7.46881	7.51794	6.91849	7.37571	7.70835	7.56368	7.87355	7.64325	7.90288	7.46185	7.49129	7.51838	7.46463	7.82764	7.94366	7.47861	7.07086	7.78075	7.35948	7.42982	7.72871	6.97036	7.7402	7.69066	7.97593	7.77675	7.7636	7.97375	7.89106	7.62406
NOP14	6.94394	6.76798	7.25502	6.68091	6.40714	7.63761	7.55521	7.93094	7.607	7.79688	6.73912	7.39669	7.32523	7.40298	7.49745	7.2813	7.84274	6.98462	7.61883	7.4957	7.01451	6.54711	7.54501	7.53511	6.95371	7.24996	7.38691	7.50495	7.05156	7.41545	7.23832	7.44016	7.72243	7.25142	7.17124	7.26923	6.86185	7.76429	7.89987	6.6628	7.42721	7.56054	7.14213	7.33357	7.38792	7.21639	7.58866	7.63454	7.41944
NOXO1	5.88241	4.92673	6.07441	5.90706	4.57419	5.54367	6.20395	5.72059	4.87815	7.15103	4.67726	5.15568	5.05962	6.76788	5.85997	4.83851	6.27231	4.86746	6.15233	5.89362	6.68433	4.75793	5.80416	4.99742	5.73162	6.17857	4.36478	5.84193	6.79771	5.31387	5.23235	6.89675	3.64789	5.44512	6.18023	4.04061	6.55525	5.59007	5.40704	5.85075	5.11771	6.17839	4.83831	5.99412	5.97215	5.38704	5.88712	6.97757	6.56813
NPEPL1	7.0777	6.33197	7.02126	6.22439	6.44422	6.24121	6.18492	6.72628	6.88655	6.96614	6.54255	7.32794	7.0975	6.2	6.55459	5.92987	6.66737	7.03503	7.59371	7.33574	6.57144	6.24855	7.25433	6.45	7.01609	7.29313	7.94173	5.83457	6.27855	6.80638	6.32121	6.58952	6.90748	6.80818	6.2859	6.8835	6.38712	6.47511	6.68994	7.89986	6.02437	7.31631	6.85289	7.58253	6.84658	6.75172	7.15123	6.59797	7.01562
NPHS1	1	0.341744	0.733041	0.973616	0.513721	-0.800287	0.528037	2.17789	-0.0916768	-0.123072	1.34062	2.48441	-0.0965109	0.956741	0.0295588	2.10538	0.261056	1.21248	1.91582	0.193179	0.944528	1	1.24729	1.50599	1.39434	0.416537	0.917969	0.0100493	-0.746126	1	1.35908	0.0256677	0.11181	-0.219525	-0.297463	2.33586	2.66839	-0.342209	-0.929883	2.25252	1.74355	0.471315	1.61445	0.755558	0.896986	1	1.27974	2.3505	1.73242
NRAS	7.31841	7.48636	7.58949	7.48089	7.30009	7.60606	7.80254	7.3608	7.65809	7.31587	7.93962	7.61824	7.84117	7.93522	7.99023	7.76104	7.80202	7.30417	7.36876	7.46558	8.05523	7.72597	7.74621	7.55866	6.96458	7.43283	7.16988	7.5966	7.9786	7.33779	7.63421	7.92999	7.96706	7.83796	7.56845	7.4852	6.78224	7.46636	7.74783	6.92722	7.38011	7.45545	7.85351	7.67761	7.77798	7.70398	6.62047	7.29214	7.19139
NRG2	1.71445	3.73459	0.91537	3.13858	4.36389	-0.800287	-0.858258	-1.041	0.313788	1	0.64747	-0.693547	1	1	1	3.08621	-0.144448	-0.579283	0.817221	-0.905351	-0.664949	3.2328	2.63357	0.119648	-0.685179	-0.682009	-0.691548	1	-0.746126	-0.886732	-0.250386	0.536493	-0.986713	0.696741	1.20657	-0.755235	0.270485	-1.03536	0.168814	1	-0.558966	1	1	-0.160756	1	0.576894	-0.917542	-0.98163	-0.906588
NRN1	6.05283	5.61219	7.25454	5.65177	6.35729	4.87312	2.36064	5.96571	6.40057	2.12818	4.96161	3.3317	3.47297	4.75062	2.99997	5.0115	3.58127	2.78802	3.16858	3.20544	7.30203	6.13259	1.78628	3.86526	3.45802	2.92883	7.03563	4.81407	3.10405	5.01325	3.61036	6.91049	3.78384	5.27964	4.26684	5.40391	6.84091	3.80887	4.05382	6.19863	4.39678	6.08076	7.69324	7.10294	3.82014	4.09587	2.99453	3.71878	5.22675
NRXN1	2.17398	6.66253	2.16812	5.10535	7.15927	2.63378	-0.858258	1	1.16109	-0.123072	1	0.692647	1.00206	1.49573	1.90136	5.83736	1.35964	-0.579283	1.85865	0.193179	-0.664949	6.27428	-0.698562	2.89227	1.10665	1	2.70974	-0.682999	-0.746126	0.499623	-0.250386	1	2.38045	2.03172	3.199	1.03656	2.53918	1.52964	0.168814	1	1	-1.13819	2.09995	-0.853786	1	1.27004	-0.917542	1.32088	3.59316
NSL1	6.34431	6.08636	6.53091	6.43502	6.54603	6.07503	6.06145	6.15645	6.22459	6.52847	6.22246	5.7409	6.02703	6.28808	5.88176	5.8282	6.03766	6.50075	5.79508	6.10307	7.20105	6.83099	6.07559	5.79758	5.80105	6.14011	5.73987	5.93431	6.14044	5.94747	6.27613	5.9517	6.34225	6.00597	6.4353	6.16648	6.4154	6.60288	6.26014	6.60409	6.49627	5.87756	6.20957	5.97266	5.86679	6.06789	5.7263	6.26893	6.42899
NTNG1	2.48764	4.87436	0.222183	3.08815	5.21423	1.14572	1	1	-0.0916768	-0.816219	1.34062	-0.693547	1.00206	-0.98913	-0.663588	3.04984	0.548699	1.21248	1.32803	2.23006	1.41454	4.62968	0.399983	1.96552	1.79979	0.416537	0.40713	1	1	0.211961	1	0.0256677	1.41106	1.79534	2.88055	0.343448	1.81094	-0.342209	-0.929883	1	0.134094	-0.0395728	1	1	1	0.576894	1.27974	0.404598	3.10069
NUB1	7.61386	7.31479	7.76404	7.4499	7.55831	7.84833	7.22445	7.7564	7.49686	7.76409	7.81637	7.98964	8.18956	7.41031	7.86331	7.0935	7.62345	7.48247	7.49401	7.34537	7.20177	7.38331	7.84029	7.29155	7.809	7.17533	7.64348	7.70397	7.40896	7.35792	7.85263	7.64534	7.56258	7.77954	7.8614	8.11138	7.84435	8.02185	7.57041	7.2578	7.61394	7.88738	7.31271	7.62538	7.28586	8.02665	7.94979	7.97539	7.75392
NUCB1	8.91593	8.76645	8.74518	8.86104	8.58538	8.41403	8.60581	8.48839	7.89806	8.69101	8.46548	8.39113	8.46245	8.58338	8.47751	8.68727	8.48341	8.33803	7.92953	8.47987	8.43149	8.44739	8.21988	8.60889	8.61424	8.3412	7.93995	8.16584	8.32579	8.76896	8.67069	8.51116	8.14586	8.55273	8.61873	8.58855	8.57532	8.80709	8.60849	8.27371	8.25395	8.5994	8.25677	8.26915	8.81524	8.90298	8.39514	8.52933	7.90411
NUMA1	8.45623	9.00957	8.4274	8.76239	8.92188	8.87183	8.65436	8.72034	8.01044	8.45718	9.06176	9.09264	8.44294	8.42782	8.52537	8.41646	8.11491	8.58887	9.1886	8.94843	7.78941	8.39823	8.3654	9.02954	8.90632	8.53049	9.17281	8.53897	8.02157	8.94336	8.88556	8.52882	9.07029	9.28163	8.78862	8.7914	8.806	8.86423	8.51421	8.51113	8.73492	8.53748	8.26466	9.17288	8.99542	9.22898	9.06729	8.75897	8.97107
NUP133	6.8906	7.00808	6.81571	6.79539	7.0851	7.34968	6.8872	7.46535	6.90135	7.21318	7.09476	6.94455	7.22331	7.10429	6.96978	6.91718	7.16009	7.46567	6.87905	6.70839	7.38676	6.77715	7.10439	6.97016	6.54109	7.1115	6.56059	6.78656	6.82435	7.24076	7.41351	7.26344	7.00644	7.09731	6.83897	6.89689	7.14504	7.15309	7.20732	6.69203	7.39743	7.08117	7.41241	6.90956	6.48572	7.01344	6.89933	7.30809	7.57906
NUP205	7.02807	7.1895	7.14715	6.85375	6.99583	7.68776	7.15477	7.9349	7.50146	7.43254	7.31854	7.69866	7.7469	7.66918	7.4393	7.2265	7.57715	7.20228	7.44546	7.42254	7.31512	6.63683	7.82156	7.34055	7.0233	7.4077	7.26291	7.55966	7.02032	7.23127	7.65857	7.69016	7.20129	7.29495	7.72342	7.44593	7.43289	7.32942	7.57675	7.00093	7.70763	7.90613	7.67357	7.14981	6.8621	7.34854	7.50143	7.85045	7.04948
NUP43	5.92287	6.1484	6.4132	6.08302	6.33679	6.41577	6.72958	7.08287	6.85387	6.88042	6.59222	7.0277	6.72291	6.61921	6.80264	5.871	6.09585	6.60155	7.06363	6.99483	6.67269	6.13259	6.58413	6.78324	5.96646	6.8245	6.70426	6.63279	6.70689	6.67239	6.6703	7.19141	6.71662	6.8821	7.00364	6.77958	6.94884	6.88258	6.82126	7.09303	7.13078	6.98125	6.90209	6.79104	7.00889	6.63074	6.73743	6.7095	6.58333
OAS2	8.04788	5.6781	6.18407	5.94045	5.90889	7.05107	4.52626	4.95547	5.54312	6.42512	6.80444	5.90622	8.03791	6.15996	6.60044	5.47595	6.41235	5.60487	6.41562	5.39352	6.39986	6.19169	6.08469	5.40795	8.36752	5.6861	4.69761	5.45679	6.0837	7.04679	6.66734	4.86458	6.06501	6.46441	6.78125	7.8633	6.39445	6.88984	6.344	4.1396	7.18726	5.63034	4.81821	4.99256	4.92945	5.74453	6.24491	6.66846	5.1664
OBSL1	6.9393	6.58301	6.07728	6.16419	6.50354	5.75373	4.10461	5.35261	5.0173	5.6499	7.2099	6.50154	5.59211	5.01718	5.62983	6.07657	5.78915	6.34435	7.00478	5.22144	3.65259	6.05848	7.47466	6.5553	5.90243	6.82065	6.2755	3.83869	4.84115	4.69685	4.34475	4.15816	6.05019	5.73237	5.67375	5.67292	5.59025	4.30222	6.77413	6.7061	3.73141	5.30279	5.76352	5.83944	3.34798	6.33105	6.13263	5.72516	7.88636
OCEL1	5.58217	5.5742	5.5835	6.03259	5.4066	4.76431	5.12318	4.70202	4.69583	5.13699	4.92064	4.90477	4.72775	5.3316	5.03014	5.76036	4.95849	5.57982	5.64284	5.04781	5.19588	5.91499	4.35122	5.69184	5.98184	5.20679	5.63647	4.9373	5.14831	5.44841	4.07376	4.91601	5.29168	5.04052	5.27274	5.62494	5.60322	4.77582	4.87535	5.35262	4.79281	4.59519	5.07234	5.61382	5.4921	5.36438	5.90253	4.89041	4.98223
OCRL	7.19509	7.28319	6.80192	7.28041	7.25898	6.73027	6.9103	7.20151	7.45266	7.00097	7.30963	7.07404	7.30924	6.76745	7.53009	7.06889	7.07265	7.2262	6.89599	7.35816	6.94446	7.12939	7.16078	7.3488	7.06162	7.59583	7.07538	6.80296	7.32043	7.16597	7.2937	6.7313	7.53474	6.97749	7.30389	7.15357	6.76425	6.98725	7.03333	6.66411	7.0523	7.4738	6.95379	7.27647	7.27405	7.3712	6.54817	6.98973	7.33216
OFD1	6.43888	6.2202	6.47732	6.19243	6.25461	6.84663	5.99295	5.88755	7.90178	6.37518	6.84999	6.84485	6.90787	6.84483	6.81797	6.06936	6.27557	7.35021	6.90889	7.31389	7.00972	6.16711	7.08626	6.51828	7.80963	7.66597	7.38908	6.54964	6.61782	6.53752	6.99635	6.48138	6.72515	6.7844	6.68628	7.02637	6.25023	6.53667	6.33214	8.04858	6.07164	6.75205	6.99377	7.70962	7.22919	6.93387	6.42399	6.25247	6.14521
OGFR	7.49107	6.52038	7.75401	6.65671	6.63989	7.41804	7.29827	7.33488	6.8224	7.80229	7.09119	7.57476	7.33858	6.49688	7.67394	6.49743	7.21155	6.95199	8.1382	7.59574	6.33452	6.4073	7.59791	7.02998	7.47162	7.65515	8.07251	7.23595	7.48223	7.32092	7.37474	7.19792	7.26783	7.60954	7.51709	7.4362	7.62229	7.48403	7.60263	8.02563	6.87564	7.48673	6.91838	8.05845	7.21447	7.68686	8.22436	7.34	7.61391
OLFML2B	7.72694	6.4432	6.32997	6.05502	6.60506	6.85329	5.33821	5.45126	5.78186	5.50632	8.01706	6.26004	7.30253	6.51412	6.35571	5.77866	6.04691	6.29285	6.18318	6.64365	5.47283	5.87186	5.93994	5.92482	6.59696	6.31001	5.23011	5.10992	6.44307	5.75715	6.21578	5.35192	7.46762	7.39227	6.41362	6.89499	6.65513	6.32096	6.50211	4.37279	5.81428	5.66646	5.00307	6.36722	4.24337	5.9323	5.89815	7.5075	8.32379
OR1L8	-0.0773131	-1.04441	0.222183	0.637159	0.108316	-0.800287	1	1	1	-0.816219	-0.0457299	1	1	-0.98913	1	0.159479	-0.83748	1	1	1	1	-0.617298	-0.00551518	1	0.00806737	-0.682009	1	1	1	1	1	-1.07294	-0.986713	-0.219525	-0.990745	1	1	1	1	1	1	1	-0.465056	1	1	1	1	1	1
OR2M2	1	1	1	1	1	1	1	1	1	1	1	1	1	1	1	1	1	1	1	1	1	1	1	1	1	1	1	1	1	1	1	1	1	1	1	1	1	1	1	1	1	1	1	1	1	1	1	1	1
OR4Q3	1	1	1	1	1	1	1	1	1	1	1	1	1	1	1	1	1	1	1	1	1	1	1	1	1	1	1	1	1	1	1	1	1	1	1	1	1	1	1	1	1	1	1	1	1	1	1	1	1
OR5AS1	1	1	1	1	1	1	1	1	1	1	1	1	1	1	1	1	1	1	1	1	1	1	1	1	1	1	1	1	1	1	1	1	1	1	1	1	1	1	1	1	1	1	1	1	1	1	1	1	1
OR6C75	1	1	1	1	1	1	1	1	1	1	1	1	1	1	1	1	1	1	1	1	1	1	1	1	1	1	1	1	1	1	1	1	1	1	1	1	1	1	1	1	1	1	1	1	1	1	1	1	1
OR7D2	-0.0773131	1.03489	-0.876349	0.637159	-0.584831	1	-0.165111	-0.347857	-0.0916768	1	0.35977	1	-0.0965109	1	0.0295588	0.670288	-0.83748	1	0.634882	0.480882	0.433729	0.0757566	-0.698562	3.88861	1	4.25238	0.694846	1	2.3894	1.05928	3.71992	0.0256677	0.959082	0.185898	1	-0.0620882	-0.135018	-0.342209	0.168814	0.237599	2.0059	0.653626	1	3.25699	0.386146	-0.116309	-0.224394	0.116894	-0.213441
OR9G4	1	1	1	1	1	1	1	1	1	1	1	1	1	1	1	1	1	1	1	1	1	1	1	1	1	1	1	1	1	1	1	1	1	1	1	1	1	1	1	1	1	1	1	1	1	1	1	1	1
OSBPL8	7.31565	6.93993	7.03931	7.03007	7.43277	7.50577	6.75162	6.88273	6.98456	6.58498	7.66631	7.31738	7.4196	7.73471	7.22849	6.82854	7.21981	7.0507	6.74945	7.08717	7.01296	7.44918	7.41149	6.91502	7.10641	7.20022	6.76383	7.12888	7.44841	7.01214	7.13517	7.11407	7.23006	7.58407	7.0197	7.42486	7.10997	6.90882	6.91681	6.7344	7.47267	6.81867	7.12586	6.7415	6.42879	6.94121	6.76683	7.04773	7.41502
OTOF	1.93759	2.35667	1.68854	1.80029	1.98008	0.80924	1.08769	1.66707	-0.784824	1.12966	3.15298	2.80286	2.89917	0.397097	1.97547	1.7689	0.548699	1.7233	0.634882	0.193179	0.944528	0.481253	4.10539	0.966984	2.02294	0.0110388	0.00169856	-0.682999	1	1.31057	4.04009	-0.379797	1.09259	1.16671	1.84256	0.631112	-0.135018	2.05573	1.77827	4.02181	0.134094	-1.13819	0.228171	1.63102	-0.0192848	1.67551	0.691946	1.79089	2.52734
P2RX3	0.615834	0.341744	-0.876349	0.12628	0.108316	-0.800287	-0.858258	-0.347857	1.78014	1	1	-0.693547	1	-0.98913	-0.663588	-0.939048	0.261056	1	1	1.86716	-0.664949	1	0.399983	0.119648	1	-0.682009	1	1	1	0.211961	1	0.31335	0.11181	0.185898	-0.990745	-0.755235	-0.828051	-1.03536	-0.929883	1	1	0.248109	1	1	-0.712534	1	1	1	1
P2RY1	2.99074	5.60056	3.86853	5.51234	6.11832	4.86275	3.85129	3.27651	2.58248	3.72704	3.7498	3.8707	3.06044	4.37212	3.91112	5.06967	3.55688	4.28826	4.28294	2.67809	2.80084	6.04834	2.93896	4.27857	1.26079	2.71911	0.694846	3.20872	3.64835	4.99946	3.31916	2.7772	2.8633	3.07627	3.25784	4.057	3.19724	5.23944	4.22927	0.930785	5.0093	3.45697	3.86574	2.64262	0.386146	2.5228	3.51333	4.1541	4.18711
PABPC4L	3.53361	3.37431	2.83716	3.37151	3.86948	2.56709	1.84981	1.35692	2.47328	1.38098	3.77202	2.96992	2.99448	2.90265	2.16962	2.39307	2.15816	1.98567	1.79802	2.62093	1.12684	3.85999	2.43686	2.68463	3.16503	1.95696	1.94759	1.10866	1.81886	1.31057	2.23454	0.536493	3.23266	3.13033	3.35315	3.07346	2.72723	2.22278	2.40242	1.33624	1.92587	1.34675	2.3076	2.61185	0.386146	2.74594	1.85509	2.7795	3.23649
PADI1	1.17545	2.78411	2.70712	2.52422	1.71772	1.97239	3.1491	1.7316	2.87875	3.3734	4.07335	2.80286	3.18058	6.04874	3.91112	3.18799	2.49463	3.95332	3.55804	4.25362	4.84853	2.78385	4.76943	3.28375	5.56293	2.45341	4.55556	3.77125	2.14428	1.8214	3.09953	4.75893	6.42713	4.62461	3.08688	4.82455	3.14218	2.18355	2.47142	2.63552	3.15453	1.34675	1.14445	3.74124	4.27115	2.44869	2.17356	3.52916	3.00538
PAPPA2	1.71445	4.32144	2.21464	5.08449	4.02031	0.298399	1.33899	-1.041	0.313788	-0.816219	1.82611	-0.000500125	0.308881	-0.98913	-0.663588	4.61382	1.80148	-0.579283	1	0.193179	0.0281987	3.2328	1	2.01681	1.51211	1	1.70644	1.10866	-0.746126	3.5322	0.66593	0.31335	0.622617	0.47356	1.0888	1	1.25133	1.1619	1.4681	-0.455549	0.827241	1.05907	0.921318	4.41397	1	0.800027	0.468815	-0.98163	2.55909
PARD3B	4.65449	5.80982	4.92269	5.44444	6.19733	4.39829	4.37287	4.28203	4.29659	3.75846	5.29185	5.22793	5.30837	4.89971	4.8698	5.29134	4.15964	4.38357	4.79376	4.99993	3.75394	5.41093	4.91814	5.48877	2.61072	4.36777	3.22056	4.07049	4.10594	4.9569	4.89712	4.77925	5.66473	5.1464	4.66883	5.03783	3.21494	4.60659	4.66864	2.54021	4.6667	4.77535	3.27268	4.72207	3.63135	5.57072	3.91082	5.09823	5.78046
PARN	6.99044	6.94197	6.99376	6.82171	6.82124	7.37139	7.07053	7.25631	6.79384	7.43906	6.92316	7.07658	7.04389	7.0561	7.40607	6.78309	6.9263	7.17177	7.33364	7.019	6.65231	6.6912	7.36159	6.85546	6.99506	7.42563	7.20323	7.08374	6.88194	6.72767	7.20116	7.07144	7.29082	7.06662	7.34621	7.11689	6.92765	6.81829	6.83026	6.92286	6.85312	7.07902	7.28433	7.48155	7.14347	7.40506	6.32101	7.07027	7.13477
PAWR	5.66409	5.74781	6.04031	6.10436	5.8335	6.55735	6.3636	6.11441	6.19153	6.06516	6.10917	6.40225	6.02922	6.45449	6.49958	5.59173	6.20471	6.43823	6.09956	6.09945	6.29545	5.88694	6.64867	6.07811	5.53944	6.22866	5.49474	6.10362	6.51443	6.10821	6.53973	6.06114	6.40457	6.31422	6.16161	5.82546	5.99626	6.1666	6.17518	6.18957	6.78438	6.06376	6.09886	5.58547	5.61904	5.99521	5.74052	6.31063	6.21218
PCBP4	6.33533	6.02108	6.57774	6.13513	6.0392	6.42309	6.32411	6.2749	6.8949	6.57146	6.51393	6.4268	6.4314	6.19622	6.21268	6.0155	5.41433	6.00689	6.95924	7.27685	5.84684	6.08215	6.55555	6.44345	6.76496	6.48108	7.0796	6.67891	6.76105	6.69048	6.12975	6.82137	5.85691	6.3485	6.58902	6.23691	6.70397	5.84198	6.20988	7.02884	5.93168	6.69505	6.42663	6.42336	5.82568	6.60336	6.45588	5.67502	6.33687
PCDH10	3.19984	3.88272	1.32082	3.15484	4.21093	0.586063	-0.858258	-1.041	0.60147	-0.816219	1.90023	-0.693547	0.308881	0.620254	0.435024	3.25051	-0.83748	-0.579283	0.817221	0.193179	1	3.96762	-0.00551518	1.85428	2.71608	-0.682009	2.19891	1	-0.746126	1	0.848226	-1.07294	0.622617	3.64116	1.40725	-0.0620882	2.0051	0.574138	-0.929883	1	1	1	0.633609	-0.160756	-0.0192848	0.800027	-0.917542	1.65735	1.39595
PCDH11Y	1	1	1	2.20577	1	-0.107029	-0.858258	1	1	-0.816219	1	1	1	1	0.0295588	1	1	-0.579283	1	1	1	1	1	1	1	1	1	1	1	1	1	1	1	1	-0.990745	1	-0.828051	1	1	1	1	1	1	1	1	1	1	1	1
PCDH17	5.69724	5.182	5.02349	4.30582	5.18033	5.60337	4.18519	5.36755	4.62236	3.78892	6.03767	5.31271	5.73679	5.18877	4.46631	4.64811	5.12857	4.56822	4.5784	5.12285	4.44104	4.25785	4.18417	4.99233	4.32552	4.63112	3.25978	3.63439	4.86338	5.32996	5.14553	4.82145	5.6252	5.29788	5.51363	5.09702	4.51422	4.38522	5.50637	2.67997	5.32706	5.04186	4.74994	5.07571	3.82014	3.87273	4.09315	4.9318	5.6315
PCDH20	4.84267	5.38841	5.44076	5.71979	6.07699	3.61863	3.64157	2.76568	4.13517	2.61774	2.92472	6.05862	1.77524	5.23934	5.70288	3.58265	7.15571	6.09654	1.22266	1.73362	5.69467	5.50295	5.39268	5.71191	2.08747	4.83134	3.33389	6.21461	1.65181	4.62274	6.3261	6.11546	3.17204	4.11772	3.22885	4.74608	5.81957	2.14273	4.93951	4.54842	3.17862	6.14804	6.09179	6.00047	3.19956	4.65018	4.92315	1.09775	6.01403
PCDH9	3.10075	4.43193	1.68854	3.92555	5.05704	2.19552	1.44435	1.59807	1.16109	0.570019	2.48004	1.70426	2.30133	1.40872	1.41585	4.27579	0.548699	1.21248	1.51035	1.73362	0.433729	4.47025	2.13458	3.32514	1.10665	0.416537	2.14175	0.415547	1.19981	0.499623	1.82907	2.66472	2.79735	2.77616	3.199	3.17664	3.14218	2.5756	1.14965	-0.455549	0.539588	0.248109	1.48092	1.85417	1	0.982341	1.56741	1.21551	2.27141
PCDHB2	4.02534	4.27358	3.57794	3.92555	4.41235	3.5436	2.77935	2.29122	2.92876	2.17948	3.91512	2.88987	3.79526	3.56471	3.04998	4.30788	3.15141	1.61794	3.41989	3.50129	2.83161	3.57231	3.47575	3.766	2.97845	2.9555	2.9721	5.87652	2.99157	3.45716	4.96728	2.53797	3.41988	5.34303	5.28974	3.69916	3.31502	3.05903	2.80788	-0.455549	3.02448	2.85083	2.62605	3.01732	2.58338	3.4247	3.10786	3.06135	3.67832
PCDHB4	4.2665	4.53141	3.4803	4.09661	4.90407	3.64245	2.69711	2.76568	4.30894	2.22827	4.09744	2.74034	3.99779	3.39286	3.22823	4.33386	3.13272	2.51177	3.08588	3.4766	2.16831	4.39329	2.93896	4.05151	3.53439	4.65545	2.77427	2.61274	3.34825	2.85102	4.74684	2.18514	3.82534	3.8664	4.30766	4.10463	3.26623	2.65356	2.92036	0.237599	2.149	2.64603	3.09036	2.67248	5.2765	3.78572	2.07824	3.16143	4.00601
PCDHB5	3.69545	4.07943	2.41943	3.72819	4.12467	3.22514	1.53966	0.750755	2.30623	1.26319	3.70381	1.70426	2.99448	2.59435	2.51447	3.54949	2.3813	2.19331	2.71432	2.75813	1.41454	3.09622	1.86631	3.71242	2.95247	2.02596	1.87348	2.02496	2.19835	1.94657	5.2468	1.41196	3.14029	3.14772	3.36605	3.11602	2.66839	2.22278	2.20571	1	1.83885	2.15769	1.14445	2.5801	1.68544	3.28494	2.12703	2.54466	3.6577
PCDP1	-0.0773131	1.44038	-0.876349	0.12628	0.513721	-0.107029	1	1	-0.0916768	1	1	1	1	-0.98913	-0.663588	-0.939048	-0.83748	1	-0.281435	-0.905351	1	0.0757566	-0.00551518	-0.285817	-0.685179	1	1	1	1	-0.886732	1	1	-0.2937	-0.219525	-0.297463	-0.755235	0.270485	-1.03536	1	1	-0.558966	-1.13819	1	-0.853786	1	1	1	0.627755	-0.213441
PCF11	6.88446	7.28174	6.82976	6.95719	7.14046	6.53347	6.37088	6.76653	6.71792	6.70018	7.30418	7.12679	6.86994	6.72148	6.75219	6.75343	6.89742	7.0004	7.15078	7.01973	6.59281	6.89963	7.05799	6.69662	7.09268	7.41564	7.04963	6.6106	7.17544	6.92411	6.71942	6.81913	6.67797	7.34259	6.86605	6.98635	6.82728	7.2347	7.09541	7.46128	6.95956	7.03739	7.1562	6.98011	6.97874	7.10485	7.10081	6.9695	6.88818
PCNXL3	6.84927	7.29592	7.20135	7.19704	6.78031	7.31142	7.51693	7.51428	6.98414	7.43254	7.21764	7.6207	8.15758	7.5601	7.09816	7.43533	7.17079	7.02262	7.71288	7.40153	6.89414	6.6023	7.1405	7.38558	7.07236	6.98507	7.40047	7.44608	6.90026	7.86277	7.73034	7.44023	7.26326	7.5426	7.54064	7.25617	7.36473	7.65314	7.48493	7.20647	7.48076	7.77768	7.12029	7.41228	7.23061	7.09308	7.39194	7.50668	7.26778
PDE10A	4.93333	3.9661	4.34934	3.62283	4.65158	4.29354	2.80532	3.37786	3.63403	2.61774	5.09305	4.03374	4.61297	4.71794	3.76723	3.63557	3.61678	5.35297	3.05079	3.70969	1.97415	3.85999	3.6321	3.75727	4.40248	3.12457	3.13718	3.14554	4.02459	2.942	3.33315	2.9701	4.68304	4.3343	4.13331	4.67854	3.81628	3.52903	4.2576	2.10943	3.37278	3.16591	3.5053	3.67872	1.85249	3.81557	3.12556	4.27057	3.37002
PDE3A	5.5699	7.14221	5.55974	6.89787	7.32058	5.14521	5.8201	3.30282	5.31101	5.6231	4.91715	5.39992	5.44862	4.59808	5.62983	6.74103	4.56511	4.97755	3.90064	4.9582	4.13089	6.89144	5.73591	6.34556	3.60535	5.75726	3.92366	4.04429	4.23064	6.85836	3.79268	3.42686	7.2049	5.11073	5.10291	5.25853	4.84521	6.06388	5.98693	3.62201	4.56492	4.99307	4.98605	4.85985	-0.712534	4.98056	5.54085	4.9318	6.60652
PDE4B	6.91203	6.82295	7.02682	6.80843	5.21119	6.24121	4.71011	5.10105	5.24587	4.32541	5.39889	5.1499	5.56292	6.12153	4.73909	6.04093	5.59858	6.57142	4.23493	5.35224	7.48614	6.25685	5.38587	5.75328	5.70008	3.97187	5.64536	3.90187	3.90786	5.90794	4.78658	5.55111	5.95628	5.31973	5.37237	4.85429	4.24706	4.93339	5.81663	4.04429	6.30267	5.36613	5.20489	3.88232	3.64425	4.98665	4.29745	5.49681	5.65155
PDE4DIP	6.98873	6.85684	7.1945	7.29951	7.13781	7.21181	6.80282	6.7182	6.2137	6.90021	7.40874	6.34864	7.07625	7.21167	6.61228	6.90235	6.9139	7.65023	6.48132	6.76313	7.32296	6.91688	6.66971	6.7464	7.007	6.68119	6.13833	6.49086	6.6121	6.99075	6.88691	6.87579	7.01451	6.86675	6.72847	6.6624	6.88299	7.44583	7.15138	6.18566	7.70943	6.68108	7.19982	6.46333	6.66405	6.81619	6.69039	7.3223	6.82529
PDGFRB	8.54551	7.5931	7.75072	7.10484	7.42017	8.62525	7.22231	7.18318	7.23578	6.99248	8.79648	7.68106	8.92962	7.93602	7.56672	6.78176	7.4721	7.02262	7.77327	8.10034	6.3535	6.82515	7.48141	8.09685	7.69419	7.02901	6.3482	6.72179	7.65726	7.41015	7.23147	6.77637	8.51632	8.28129	8.05975	8.69543	7.41937	7.41936	7.96667	6.08117	7.04883	7.51776	6.96096	7.7471	6.08994	7.3939	6.65963	8.38256	8.40245
PDK3	5.51368	5.17606	5.81816	5.10993	5.23818	6.27982	5.82387	4.92772	5.74752	5.91238	5.59444	5.48222	6.24027	6.37157	6.17696	4.96894	5.07322	5.47046	5.47433	5.86879	5.6211	5.32019	6.35582	5.49804	5.78878	5.68094	6.07127	5.52951	5.81352	4.954	6.23579	5.54311	5.48241	5.48754	5.14491	5.06193	5.10413	5.97319	5.44694	6.40619	5.30742	5.50303	5.22874	5.81688	5.86818	5.35391	5.1156	5.44963	5.11438
PDPR	6.3938	7.24003	6.63378	7.00801	7.24658	6.295	6.77811	6.89208	6.22881	6.50092	7.26407	6.89796	7.26635	6.07964	6.48659	7.08917	6.8072	6.18254	7.3281	6.42273	6.51329	6.6829	6.7576	6.68951	5.42415	6.18267	6.08593	6.46737	6.30903	7.15791	7.25558	6.71983	7.28364	6.95893	6.64046	6.06667	6.51693	7.2394	6.91649	5.89557	7.4441	6.41613	7.2658	6.80534	6.01796	7.06505	6.54458	6.95127	6.70024
PDZD4	4.46065	6.21317	3.09388	5.2968	6.34367	2.86335	1.62667	1.7316	2.43406	1.38098	4.05695	2.56445	1.69519	2.90265	2.55529	6.08015	2.49463	2.88646	3.36925	2.49576	1.733	5.92513	2.52024	4.44602	5.06428	2.53679	4.5968	1.39634	1.65181	2.40919	0.848226	0.718815	2.92518	3.18162	4.48998	2.50291	3.56633	3.07555	3.16456	2.67997	1.23271	2.11995	2.90231	4.10194	0.896986	4.01088	3.12556	3.7368	4.07696
PGAM1	8.23434	8.27502	8.24368	8.20159	8.09598	7.89497	8.37092	8.20723	8.41649	8.80812	8.02989	7.49476	8.07589	8.34948	7.76892	8.36149	8.42089	7.22864	8.03599	8.05926	8.03395	8.33694	7.99972	8.28296	8.24406	7.95377	7.18517	7.52185	7.82426	8.01826	7.67984	8.08188	7.78577	7.60367	8.20619	8.00746	8.37741	8.83518	8.25195	8.15041	8.41075	7.86208	7.89788	7.83961	7.53816	7.54809	7.95106	8.66314	7.17359
PGAP1	6.87638	6.29695	5.37934	5.89776	6.50104	6.14195	6.57365	5.04352	4.90555	6.19316	6.26241	6.52159	4.29789	6.23267	4.91236	5.78829	4.79005	7.89605	6.59846	5.52267	6.54444	6.03938	6.03477	5.83342	6.41491	7.70682	6.22028	6.23955	6.82228	5.74404	5.45508	6.02045	6.78969	5.78924	5.87524	5.61129	6.97858	6.55856	6.61719	5.62441	6.93483	4.39918	7.48868	5.52793	2.42303	5.43282	6.82795	5.91094	7.50474
PHACTR2	6.35884	6.77711	6.54417	6.47662	6.8623	6.93654	6.52637	6.78066	6.3698	6.17309	7.55321	7.04266	6.7541	6.60923	6.87544	6.78353	6.21774	6.3858	6.50135	6.57669	5.92814	6.4652	6.74327	6.9313	6.07761	6.12695	6.21529	6.30624	6.88727	6.52672	6.61239	6.94896	7.45584	7.1418	6.93378	6.98548	6.85988	6.39242	6.57351	5.65372	6.60258	6.49522	6.95499	6.33453	6.50204	6.66933	6.05418	5.89559	6.45219
PHACTR3	4.72261	3.4328	3.03562	2.7889	2.30551	1.76475	3.76674	4.82548	1.29462	5.06149	4.67281	5.38857	3.36918	1.20806	3.90076	3.88917	4.0677	-0.579283	4.48076	4.11845	0.433729	2.21587	4.92899	2.68463	5.07694	3.30689	5.22204	2.53578	3.83887	2.48066	4.14408	2.1051	5.27846	2.17832	2.85949	5.86088	1.87994	0.351009	3.40095	2.54021	1.0504	4.69958	0.633609	4.89869	3.85189	5.72147	3.12556	1.21551	4.34563
PHF3	6.94154	7.37284	7.36081	7.45694	7.79788	7.69556	7.23645	7.52861	6.72123	6.91743	7.79088	7.83626	7.49505	7.25464	7.71641	7.32728	7.40545	7.80347	7.41412	7.57986	6.90657	7.29031	7.37664	7.42778	6.62944	7.6082	7.19236	7.20898	7.72631	7.57101	7.53577	7.44083	7.98714	7.68291	7.68269	7.57713	7.24154	7.07481	7.27379	7.28991	7.61875	7.37202	7.66212	7.569	7.69067	7.68001	6.53143	7.55706	7.74752
PHYHIPL	4.00378	4.00462	4.04838	3.38979	4.56129	3.13982	5.76588	1.88487	3.91721	3.39484	6.46398	6.10867	2.97358	2.36703	5.62598	3.66782	4.105	3.94316	1.41605	3.74815	-0.0882849	4.50852	1.32819	3.03131	3.01099	2.74348	5.67263	6.35812	2.21815	1.58145	4.23978	3.1292	2.67467	4.06574	5.79582	2.66941	5.74823	4.15391	6.51698	3.99018	1	1.44584	2.64674	2.05356	1.82203	3.74489	2.71693	3.72855	5.93177
PIK3CG	5.30948	5.65126	5.05318	5.74672	5.33671	4.12705	3.31615	3.42492	3.86915	2.36181	5.30617	3.11302	4.52841	4.7634	3.44729	5.29918	4.46573	3.31254	3.13632	3.41205	3.83491	5.30691	2.7671	3.82509	3.05256	2.49596	0.00169856	2.20727	3.24289	4.54708	3.38722	3.78686	5.02687	4.86493	3.0347	4.04061	3.34627	3.60907	4.30132	0.643064	4.45159	3.36166	3.86574	3.3205	1.48476	3.50808	3.24139	4.60928	2.75692
PIWIL1	-0.0773131	0.747209	2.38169	-0.279185	1	4.31779	2.39986	1	4.13517	2.96794	3.28652	2.35088	4.98173	4.41351	3.37946	2.61621	3.28956	1	3.88525	4.085	4.22545	2.60153	4.31865	3.71242	5.75743	3.03148	5.63826	4.48169	3.0151	2.942	2.23454	4.20516	3.1075	2.45458	-0.297463	0.854245	3.28276	5.31382	3.87424	4.11919	-0.558966	3.92444	6.36804	4.12972	5.65915	1.82965	1.79056	2.51481	3.13641
PKD1L1	1.62743	2.79578	2.83716	2.32354	2.59319	2.6963	2.23281	3.10215	3.49185	3.60259	2.557	4.21901	2.79381	2.05535	4.14859	2.55737	2.71778	3.08428	2.06996	2.62093	2.6673	2.21587	3.35801	3.17996	1.39434	2.31364	5.42443	1.61949	1.89296	2.69687	3.18362	1.87148	1.90352	2.9993	3.99295	4.28779	2.0051	1.1619	2.53596	0.237599	2.532	3.65764	3.7397	4.62258	2.4656	4.55657	2.17356	1.09775	3.7847
PLA2G1B	0.615834	-1.04441	0.509885	0.637159	-0.584831	1	1	-0.347857	-0.784824	-0.816219	1	1	-0.789658	1	1	-0.246028	-0.83748	-0.579283	0.634882	1	-0.664949	0.0757566	-0.00551518	1	1.26079	1	0.694846	1	-0.746126	-0.886732	-0.250386	1	1	0.696741	1	-0.755235	-0.828051	1	-0.929883	0.237599	1	1	1	1	0.386146	1.27004	1.56741	-0.288616	-0.906588
PLD2	6.22439	5.96938	6.17024	6.20013	6.02852	6.0552	5.42403	6.43775	5.42176	5.82101	6.29731	6.229	6.32425	5.59147	5.95782	6.11011	5.70921	6.83529	6.07989	5.73575	5.92677	5.71593	6.24062	6.11115	6.36847	5.94463	6.26031	5.4328	5.45238	6.13622	5.55627	6.01879	5.6062	6.26811	5.94471	6.17531	5.75529	6.13326	5.84215	5.98383	6.2522	5.95026	6.07315	6.29603	5.84716	5.93111	6.07092	6.48852	6.17674
PLEKHG5	6.00148	5.81298	6.38271	5.86611	5.37356	5.77068	5.8668	5.61188	5.63518	5.85198	6.04675	6.4703	6.67193	6.79197	5.75478	5.26137	5.18102	6.46998	7.09133	6.62397	5.81668	5.42291	6.42746	6.09519	6.09708	5.98359	6.19711	6.08769	6.36949	6.41112	6.97874	6.44844	7.35814	6.62471	6.75261	5.83649	5.49085	6.51849	6.19228	5.85075	5.68318	6.22195	6.21083	6.51572	6.17305	6.21168	6.79897	5.65293	6.10817
PLIN4	8.25872	8.51583	3.49304	7.53343	8.58215	4.79451	1.33899	1.52397	2.82611	1.48634	4.72075	1.79126	1.28973	3.616	3.92138	7.73659	2.10686	0.807011	4.10061	1.80262	0.944528	7.5074	1.69926	6.13665	6.73307	2.65012	5.94054	2.61274	2.75041	3.41742	1.62143	1.81743	6.25237	4.53402	6.41848	1.32426	6.94968	4.05228	3.41402	3.60492	1.74355	3.06654	2.57953	2.14185	3.49223	5.73451	4.37078	2.31413	0.7028
PLXNA3	6.51299	6.4582	6.53636	6.19783	6.11093	6.80469	6.26221	6.5081	6.31604	6.37367	7.48479	6.72633	7.66901	6.94068	6.90117	6.46574	6.3463	7.43968	7.54003	7.6721	6.40071	5.50734	7.26934	6.47753	7.25011	7.64491	8.02425	5.99776	7.03713	6.97931	7.49593	6.85365	7.05875	7.30688	7.05877	6.63191	5.77718	6.80853	6.33565	7.31004	6.67369	7.21629	7.0671	7.36948	7.39073	6.86475	6.4188	6.45314	6.49703
PNMA2	4.9199	4.84157	3.28248	4.4122	5.03191	3.47646	1.62667	2.98437	2.25971	1.7487	5.60855	2.48441	3.65294	5.30794	3.02529	4.31313	2.10686	5.01914	2.97668	3.06486	4.58737	4.45783	3.80118	4.896	4.3121	3.20973	3.13718	3.71135	2.80925	2.10909	3.38722	2.29434	3.911	3.74124	4.2023	4.57754	5.70567	2.74887	2.7078	2.43485	2.96732	2.59951	3.83907	3.9824	3.83083	3.90909	2.66603	4.3216	4.95129
PNO1	6.60918	6.18603	6.62191	5.85099	5.66318	6.66201	6.74416	6.83641	7.49843	6.93092	6.57838	6.97304	6.81269	6.85625	6.59341	6.4273	6.87442	6.32145	6.77863	6.67322	7.17738	6.44656	7.15652	6.50825	6.26282	6.54339	6.29418	6.7224	6.21804	6.89866	6.94144	6.74064	6.79721	6.26353	6.56525	6.60174	6.53959	6.76689	6.96565	5.99652	6.24001	7.03345	6.31266	6.77803	6.63613	6.5671	6.38096	6.68779	6.81913
POLA1	6.69118	6.262	6.05896	5.74913	6.08717	6.73562	6.31111	6.5387	6.95498	6.53875	6.58433	6.78847	7.29978	6.28323	7.0017	6.16664	6.44175	6.64256	6.57663	7.13855	6.3077	5.76953	7.11334	6.37671	6.23358	6.87224	5.69373	6.18488	6.40225	6.14067	7.50839	6.5541	6.20609	6.39917	6.77364	6.5547	5.98972	6.89812	6.58393	6.98462	6.49454	7.28363	6.71126	6.81934	6.53105	6.92515	6.00614	6.9362	6.23539
POLQ	4.8017	4.61843	4.37062	3.95496	4.02031	4.73318	5.22854	5.90503	5.34424	5.42012	5.43495	5.53289	5.55065	5.71524	5.3695	4.31835	5.52718	5.24377	6.05009	6.23502	5.13722	3.52579	6.10598	5.12139	4.42083	5.55036	5.41778	5.09456	5.90289	6.00701	5.7875	6.30793	5.18486	4.90439	6.16708	5.02556	5.48362	6.43548	5.81074	6.54754	6.21175	6.08806	5.52397	4.45438	5.73801	4.27819	5.20719	6.31539	4.65788
POLR2A	7.97833	8.34253	8.23378	8.35084	8.35694	8.58426	8.30302	8.32139	7.16745	7.63822	8.72195	8.1787	8.48276	8.55978	8.13305	8.21737	8.19412	8.59378	8.03562	7.89844	7.74002	7.44572	8.65987	8.35513	8.15155	7.75541	7.53163	7.98407	8.25882	9.18414	8.60022	8.19396	8.28666	8.35182	8.49131	8.25304	8.68255	8.90001	8.21228	8.10855	8.7446	8.37177	8.20406	7.90861	7.49139	8.14009	7.69991	8.76933	8.34915
POM121L12	1	1	1	1	1	1	1	1	1	1	1	1	1	1	1	1	1	1	1	1	1	1	1	1	1	1	1	1	1	1	1	1	1	1	1	1	1	1	1	1	1	1	1	1	1	1	1	1	1
PPARA	6.62219	7.29973	6.96587	7.37979	7.33558	6.3676	7.35161	7.01163	6.69843	6.5483	7.33799	7.23043	6.83394	6.74101	6.92827	7.11315	6.73442	6.95495	6.69213	7.00919	6.69329	7.01844	6.93183	7.57806	6.78625	7.51957	7.04134	7.05408	7.2274	7.17484	7.3637	6.89051	7.56919	7.98687	6.67977	6.84872	7.05608	7.08913	6.65194	5.30967	7.50999	7.05276	7.16158	6.93101	6.84918	7.34222	7.39243	6.70032	7.23134
PPEF1	2.75591	0.341744	1.32082	-0.972332	0.513721	2.09017	1.22121	0.750755	2.47328	2.87263	4.23098	1.94541	0.819736	2.62175	1.41585	-0.939048	1.87048	0.113864	1.73349	1.80262	0.944528	0.992103	0.910796	1.32365	2.02294	1.88286	0.917969	0.0100493	2.58611	0.499623	1.35908	-0.379797	2.98345	1.28451	1.40725	2.01741	2.30738	1.52964	1.3728	0.930785	0.134094	1.25974	0.633609	0.937896	0.896986	0.289231	1.27974	2.68186	1.39595
PPFIA1	6.82085	7.103	6.98985	7.13117	6.97726	6.8016	7.1173	7.19355	6.72936	7.17124	7.65639	7.25223	7.09103	7.34165	7.30851	7.22676	7.03064	6.6541	7.05603	7.04776	6.4049	6.96282	7.06647	6.96619	7.91971	6.77953	6.9124	7.02395	7.15453	7.35371	7.38369	6.96796	6.98897	7.48476	7.25362	7.28137	7.03051	7.08248	7.08251	6.60917	7.28793	7.26265	6.8542	7.10608	7.17543	7.1668	7.11385	7.35634	6.8102
PPFIA3	6.0106	5.42781	5.52882	5.33216	4.89577	5.12405	6.17439	6.17205	5.81506	6.71477	5.73196	6.06445	5.78118	6.82725	5.99699	5.07945	6.25998	5.53661	6.83701	6.27844	5.91435	4.82939	5.47515	6.14313	5.66402	6.41131	5.68015	5.80459	5.71537	5.9399	6.03376	6.42481	5.67757	5.83369	6.35922	5.50631	6.34737	6.34805	5.63548	5.89011	5.12793	6.04572	6.2382	6.20229	6.22388	5.17956	6.04665	5.05855	5.64157
PPFIBP2	6.75411	6.33759	6.37989	6.9013	6.48245	6.28486	6.73765	6.91829	6.40661	6.83535	6.48154	7.15996	6.56466	6.29084	6.74191	6.7364	6.69291	7.35774	6.96424	6.69597	7.01481	6.20703	6.3584	7.00007	6.47883	6.9714	7.11279	6.95751	7.03546	6.71526	6.94369	6.62462	6.62846	7.02822	6.8469	6.9993	6.4211	6.69617	6.67012	6.39672	6.93372	6.86721	6.40402	7.19395	6.7691	7.29227	6.97832	6.66799	7.17761
PPM1E	1.67277	2.92764	1.56855	2.37057	3.00557	-0.0630463	-0.701179	0.957778	1.39446	4.75434	1.77076	0.404998	0.341673	0.457741	3.22823	2.42677	1.24809	2.89579	1.37967	2.45077	0.154865	2.07322	0.486185	1.745	1.42873	2.85451	2.8998	1	0.70552	0.952314	1.91983	-0.302863	0.457741	1.5985	3.0347	1.81207	1.6203	1.6409	2.97461	1.68101	1.0504	1.89295	0.633609	3.15508	1.43813	1.48917	3.77064	0.717596	1.29722
PPP1R16B	6.20496	6.60801	5.6021	6.36138	6.09599	5.6279	4.20436	4.57214	4.5479	3.3734	5.19075	4.99333	5.46027	4.33384	4.34705	6.40104	5.37704	4.86314	4.34356	4.53699	4.24775	5.78457	4.00185	4.91272	3.81469	3.67462	3.17974	3.34225	4.08222	5.32396	4.23827	4.69224	5.65564	5.19875	3.95099	3.90826	4.34237	4.62416	5.57151	2.67997	5.01311	4.88044	4.54564	4.18954	2.9511	3.81557	4.63547	5.15818	3.64723
PPP1R3A	1	1	1	1	1	1	1	1	1	1	1	1	1	1	1	1	1	1	1	-0.905351	1	1	1	1	1	1	1	1	1	1	-0.943405	1	1	1	1	1	1	-1.03536	1	1	1	1	1	1	1	1	1	1	1
PPP1R9A	3.76214	6.34379	5.5835	5.98995	6.65865	6.30229	5.40325	1.03847	1.7001	5.5099	1.20708	6.35821	2.5425	5.63224	5.45671	5.93195	3.50623	6.32948	5.05853	5.43316	5.48996	6.10046	5.89029	6.05546	6.55983	6.05131	5.5908	5.35716	2.14428	5.46075	5.48942	2.7772	5.17437	4.18715	3.50915	2.46369	5.38249	5.64177	5.9214	6.11816	6.4201	3.50624	6.01964	5.77151	5.77065	6.37143	1.16196	6.26538	6.55844
PPTC7	6.10374	6.70651	6.03932	6.64596	6.67073	6.20558	6.6188	6.18668	6.11087	5.91596	6.38484	6.51717	6.26388	6.71564	6.89127	6.7557	6.44313	6.16831	6.00365	6.16529	6.18522	6.71894	6.60924	6.02958	5.34557	5.92456	4.98186	6.10362	6.28917	6.49112	6.39667	6.08789	6.11976	6.56488	6.11102	6.02588	6.09846	6.30227	6.24647	4.42728	6.53602	6.14872	6.19302	5.63836	5.16528	5.95679	5.67281	6.32617	6.23697
PRG4	6.07056	2.70379	2.53804	5.00029	3.32094	3.10358	-0.155134	0.0475513	0.323749	0.996949	3.3295	1.27066	3.18792	2.66408	1.4332	0.680265	1.57834	2.14661	2.12823	1.98827	1.65651	2.0267	0.700073	2.07601	3.00351	1.63341	2.62199	1.41247	1.06385	0.913407	0.45273	1.24453	2.30788	3.31368	2.87071	1.7405	6.19369	2.52345	1.28288	4.61237	1.05239	1.2697	2.5402	4.07076	1.72378	2.37943	2.71904	2.38283	5.07817
PRKAR1A	8.65612	8.58188	8.22345	8.45638	8.7529	8.42483	8.09656	8.15951	7.87752	7.93491	8.51408	8.14621	8.17384	8.29952	8.53922	8.44313	8.32662	8.32549	7.41979	8.17229	8.02305	8.56305	8.21975	8.0821	7.98806	8.04812	7.5602	7.88593	8.94147	8.2508	8.03275	8.02713	8.30305	8.45514	8.22108	8.38752	8.43349	8.08137	8.40825	7.33352	8.73371	7.98946	8.16749	8.24586	7.96821	8.51632	8.03512	8.21342	8.69823
PRKD3	6.78073	7.05137	6.60007	6.91153	7.37929	7.05184	6.38241	7.05003	6.73921	6.63499	7.32012	7.01835	6.61396	6.25148	6.19182	6.82388	6.33868	6.42288	6.22138	6.69447	6.91171	7.31538	6.7026	6.56169	6.09934	6.22466	6.16605	6.31815	6.06073	7.00954	6.52557	6.93741	7.14733	6.36935	6.85945	6.6914	6.68668	7.34766	6.94076	6.16054	6.96983	6.08587	6.10729	5.75681	6.31663	6.8157	5.78692	6.04027	6.81426
PRKG1	4.19936	5.99073	4.744	5.28537	6.34953	3.95338	3.16712	4.28689	4.64891	4.06655	5.23497	4.05129	4.83791	4.30915	4.5012	5.31276	3.95822	3.87507	2.8321	4.5151	3.58359	6.01334	4.60964	4.70465	3.76923	2.65012	3.36898	2.31263	4.26454	4.0037	3.79268	4.03299	4.64437	4.88637	5.25739	4.89379	3.63779	3.30849	4.4455	2.589	4.26927	5.02936	4.24454	3.99815	2.68874	5.05989	4.24157	3.58264	4.42123
PRKG2	1.62743	4.96673	2.83716	4.1153	5.10887	0.991547	1.70671	1.15625	1.51776	-0.123072	1.96921	1.94541	1.69519	2.2297	0.722706	4.51618	1.46501	2.94708	2.02118	2.13909	1.41454	4.273	2.19174	2.4868	2.08747	2.20829	2.14175	3.03048	0.640221	3.48281	0.848226	0.718815	3.0736	1.72633	1.0888	2.24055	1.11779	1.52964	1.63516	-0.455549	2.90669	0.941295	1.73224	2.47832	2.65484	3.34948	2.02695	1.72635	3.95317
PRPF40B	4.71654	5.48655	5.28421	5.35389	5.36729	5.56092	4.88803	5.48021	4.02745	5.40233	5.6392	5.18926	5.26346	6.22181	5.43895	4.80222	4.9756	5.99495	6.00603	5.61374	5.59271	5.2393	5.84574	5.27559	6.20598	5.39787	6.37962	5.88749	5.35395	5.82452	5.89324	5.17449	5.18023	5.36644	5.44378	5.41931	5.48444	5.60577	5.42323	6.81896	4.73008	5.30078	4.80816	5.22449	6.25871	5.20904	5.17017	5.43271	5.6863
PSD2	0.328152	2.13352	1.89618	1.10714	2.05419	-0.107029	1.33899	-0.347857	-0.784824	-0.123072	1.56375	0.404998	-0.0965109	2.14633	1.73431	1.00675	-0.144448	1	1.22266	1.39716	-0.664949	0.481253	2.13458	0.966984	0.701165	0.927349	2.48659	3.05457	0.640221	1.51125	1.94685	2.45341	0.399447	2.72487	-0.297463	-0.755235	-0.828051	0.0632565	-0.929883	1	1.52039	1.63444	0.921318	2.09055	2.4656	1.27004	0.468815	1.21551	1.17279
PSG11	1	1	1	1	1	1	1	1	1	1	-0.738772	-0.693547	1	-0.98913	1	1	1	1	1	1	1	1	1	1	1	1	1	1	1	1	1	1	1	1	1	1	1	1	1	1	1	1	1	-0.160756	1	1	1	1	1
PSMB10	7.37596	7.1903	8.04198	7.51712	7.01953	6.62515	7.36566	7.51485	7.66965	8.23016	6.94641	6.93827	7.10237	6.89352	7.33374	7.42303	7.72689	6.85852	7.10133	7.47204	7.47716	7.48675	7.2759	7.31862	7.84064	6.95803	7.32386	7.90883	7.33878	7.52896	7.37839	7.66562	7.54583	7.31439	7.61912	7.1649	8.1806	7.6632	7.66326	7.67099	7.16142	7.67395	7.41165	7.53616	8.10053	7.48664	8.32629	7.95709	6.8444
PSME3	8.18898	7.84477	8.0865	7.57485	7.47662	8.01516	8.1237	8.3814	8.17642	8.27621	7.7608	8.09693	8.01762	8.19821	8.38986	8.16227	8.5708	7.77892	8.05366	8.13803	7.91263	7.69282	8.10839	7.89412	7.80162	7.79261	7.72059	7.69437	7.74146	8.37448	8.39319	8.1877	7.72773	7.94166	8.13118	8.38795	8.1779	7.72655	8.48562	7.85882	8.12146	8.40293	7.73995	7.95702	8.12275	8.09645	7.91393	8.05452	7.73294
PSME4	7.1261	7.18204	7.01268	6.7992	6.94131	7.56197	7.43356	7.52595	7.22122	7.26708	7.48693	7.53693	7.67282	7.49385	7.43748	7.46331	7.35389	7.38939	7.44193	7.58767	7.4539	6.89363	7.75626	6.97404	7.10765	7.08475	7.08129	7.39528	7.0606	7.69465	7.63909	7.75084	7.43824	7.11476	7.44598	7.30188	7.4739	6.99379	7.5378	7.12772	7.89286	7.29761	7.19654	6.90786	7.3572	7.03601	6.85653	7.326	7.08088
PSORS1C1	1.30898	2.38945	2.41943	3.10525	2.71097	0.298399	0.933541	2.393	-0.784824	2.84731	3.43555	1.50359	3.72115	1.64989	2.42745	-0.246028	4.45573	3.39101	3.57932	0.480882	4.17138	0.76895	3.23319	2.89227	4.66674	3.07911	3.97198	3.8495	3.54437	4.26665	2.90663	4.25977	1.49806	0.47356	0.801104	1.54739	2.80947	1.90913	1.70927	2.43485	2.532	4.59842	2.17407	3.56496	5.51605	2.44869	2.37835	2.4195	2.0378
PSTPIP2	6.38728	4.82476	6.2145	5.30247	4.97196	6.59919	5.72517	4.7791	4.22582	5.6183	4.77459	6.14046	5.88738	5.59838	5.51228	4.2973	3.68422	4.69372	5.50855	5.50803	4.91859	5.04561	6.17557	5.25744	5.30134	6.18588	6.74279	6.2744	5.34521	5.48668	5.71321	6.38119	5.03902	6.08761	5.11859	5.48314	5.24031	5.4104	6.10107	5.9661	4.42456	4.65486	4.41021	4.80211	5.38561	5.81599	5.7289	5.93897	5.98498
PTBP2	5.40749	6.50086	5.0398	6.05856	7.17901	5.4969	4.57984	4.34351	4.78353	4.80415	5.54156	4.84762	5.26473	4.95887	4.68827	5.6729	4.83918	5.90536	5.14574	5.22579	5.87757	6.92699	5.1763	4.96911	5.82216	5.27115	5.73664	4.76364	5.09745	4.63482	5.38976	4.94076	5.10673	5.19875	5.78242	4.98139	4.60996	5.35324	4.88733	6.42896	5.04307	4.84578	4.94665	4.64737	5.1929	5.22128	5.06392	5.32821	4.50946
PTPLA	4.20628	5.0354	3.44108	4.6837	6.00818	2.49563	3.16712	3.34104	4.58116	4.27135	3.37204	3.04402	3.32117	4.72456	2.109	5.01669	4.53307	3.39101	3.01443	1.98494	2.59319	5.76447	2.47942	4.13907	4.73542	3.72463	4.83399	3.75955	4.46339	2.24885	3.37397	1.87148	3.14029	2.61364	4.2297	3.80917	4.15549	4.79363	3.57003	3.18206	4.43817	3.24387	3.00074	2.09055	4.7556	3.4101	2.88917	4.22778	1.57826
PTPRD	6.37	6.7743	5.39269	6.60739	6.33876	6.22977	7.56991	6.37359	6.8437	5.70584	7.19424	7.00665	4.67835	5.56334	6.44547	6.2021	6.72977	5.754	7.57529	7.92934	4.88028	6.04323	5.60764	7.34565	4.91331	5.59079	4.01807	4.84633	7.85764	7.95321	5.64266	6.74869	8.13576	6.24657	6.65139	7.37958	6.84371	7.55995	7.49024	6.5815	5.26696	6.39768	6.27316	6.10741	7.05734	6.65911	6.38096	5.64898	6.63025
PTPRE	6.71054	6.7138	6.8476	6.45901	6.4182	6.32909	6.1735	6.294	6.25485	6.23214	6.75726	6.15754	6.64573	6.55516	6.1026	6.55083	6.77279	6.28139	5.8509	6.18214	6.26559	6.38025	6.57168	6.19733	6.66733	6.22366	6.06314	5.88638	5.87264	6.88358	6.53182	6.7791	6.67044	6.94824	6.27337	6.51513	6.21853	6.32415	6.7031	6.16588	6.97411	6.58673	6.42867	6.07661	6.32808	6.36225	6.31307	6.47012	5.94982
PTPRK	7.53032	8.00587	7.45783	7.94609	7.88251	8.50699	8.01607	8.02294	7.76252	8.00548	8.12972	8.48417	7.87539	7.50455	8.43022	8.03535	7.70256	8.06929	7.99752	7.92379	7.59972	7.48008	7.95134	8.07206	5.53746	8.3227	7.10377	7.53865	7.89879	8.10666	7.81033	7.55435	8.42701	7.9345	7.867	7.86004	7.96974	8.14775	7.90877	7.14987	7.87498	7.77	7.65738	7.99563	7.6567	8.11205	7.02948	8.00249	8.31404
PTPRN2	6.5354	6.79279	7.23182	7.03807	6.57908	7.28312	6.65874	5.04187	5.64119	6.19135	7.3919	6.91175	6.60808	3.55412	7.87184	6.97617	6.67777	6.6479	5.48221	6.28223	6.34991	6.63258	7.42995	7.64748	8.21775	6.41862	8.38363	2.98047	5.0033	6.36186	4.79949	5.23697	4.80005	7.2833	4.18549	4.0811	3.85402	5.29974	6.26264	6.69125	7.52114	6.23982	7.70264	7.47481	5.78733	7.46214	7.6363	4.0019	7.72048
PTPRO	7.05279	5.8379	7.54075	6.71019	5.30954	7.4525	5.47859	7.79525	8.24867	7.32959	5.66142	7.58275	7.04112	4.418	6.65628	5.58295	7.31722	7.43241	6.59434	6.10398	4.17928	6.32191	7.85643	7.1467	6.03751	8.31568	7.04178	7.37365	6.54828	6.80319	6.68888	5.92738	6.64119	7.0714	5.55613	7.2872	7.40193	7.51066	7.0033	7.06633	5.38113	7.39215	5.36395	4.89869	5.80225	7.73092	8.49767	6.7095	8.00137
PTPRT	1.62743	3.36219	1.32082	2.6653	2.99865	0.991547	0.528037	0.34529	1.51776	-0.123072	1	3.56903	1.15619	0.620254	1.41585	2.67177	0.771866	0.113864	0.971347	1.65952	0.433729	2.60153	2.52024	2.57642	2.20526	0.704186	2.01658	2.20727	-0.746126	0.722803	2.35232	0.536493	1.41106	2.1318	1.49425	1.80976	0.558186	0.0632565	1.26745	1.84707	1	0.941295	0.228171	0.532391	-0.0192848	2.48643	1.97289	0.810041	-0.906588
PUS7	6.46372	5.59403	6.52909	5.35386	5.31503	6.86648	6.29403	7.20911	6.73596	6.84575	6.81864	7.2949	6.91285	6.4856	6.60463	6.08906	6.33024	6.35998	6.92385	6.63519	6.48266	5.24059	7.26795	6.21926	6.27523	6.6581	7.3396	6.88941	6.47501	6.32048	6.81993	6.66292	6.27508	6.33079	6.72536	6.77422	6.53959	6.28189	6.47693	6.84697	6.33765	7.07875	6.80253	6.69783	6.48871	6.6665	6.54242	6.67132	6.83054
QDPR	6.37946	6.39561	6.55844	6.49736	6.44245	6.69311	6.82424	6.21461	6.36196	7.05925	5.7037	6.22604	6.25955	6.76015	6.1876	6.42793	5.93207	6.48377	6.67561	7.1155	6.11955	6.30727	6.79246	6.67219	6.75796	6.7124	6.79571	7.07438	5.562	6.51459	6.33787	6.69685	6.27508	6.18151	6.24063	6.33905	6.13791	6.93404	6.72608	6.48856	6.41356	6.40882	6.11148	6.6372	6.918	6.53661	6.89973	6.70492	6.69725
RAB11FIP3	6.76538	6.86862	6.66422	6.42404	6.94239	7.53282	7.7398	6.1587	6.3983	7.11324	6.68294	7.07658	7.03714	6.70294	7.24333	6.56194	6.38499	6.73793	7.30691	7.25936	6.15293	6.58308	7.41449	6.90225	7.41989	7.24632	7.23152	6.79168	6.55235	6.68997	6.80105	6.5928	6.91231	7.15223	6.72	6.25151	6.66909	7.04708	6.69092	7.16371	6.05836	6.54387	6.91962	7.50595	6.66217	7.01224	6.56968	7.08639	6.7882
RAB11FIP4	6.88114	6.94976	6.55608	7.04336	6.48501	7.26223	7.42828	7.86297	6.6973	7.22806	7.03979	7.44783	7.81201	6.83408	7.42743	7.24034	7.19414	7.15572	7.62384	7.1408	6.70722	6.31413	7.17458	7.25058	7.4208	7.21632	7.17564	6.70585	6.36786	7.27872	7.72347	7.44763	6.96648	7.42151	6.96337	7.17897	7.3261	6.96637	7.38137	6.44319	7.1623	7.14027	6.89765	7.39648	7.00711	7.63414	7.61794	7.01428	7.02823
RAB41	1	0.747209	0.222183	-0.972332	1.81303	-0.107029	0.75118	1.59807	0.824614	1.12966	-0.738772	1.09811	1.28973	0.802584	1.82132	1.1403	0.261056	0.519329	-0.281435	0.703988	0.433729	1.57989	0.399983	-0.978964	2.02294	0.704186	0.00169856	-0.682999	1	-0.886732	0.848226	1.0065	1.21039	0.47356	1.20657	1.32426	0.963632	0.574138	-0.236609	1	0.134094	0.80777	1.14445	1.544	-0.0192848	1.82965	0.691946	0.404598	-0.213441
RABEP1	6.8084	7.019	6.45197	6.93799	7.4106	6.60612	6.2125	7.10333	6.08577	6.24043	7.04017	6.82365	6.86916	5.87421	6.56133	6.94447	6.37995	6.89182	6.38	6.3495	6.11122	7.14912	6.67889	6.89798	6.42309	6.18588	6.13991	5.98474	6.73712	6.75478	6.25989	6.72484	6.62169	6.6816	6.60196	6.97232	6.4317	7.13176	6.69356	6.87815	6.97771	6.74111	6.45002	6.57239	6.38348	6.74307	5.99945	6.85941	6.76003
RAC2	7.55121	6.66208	7.07762	7.29027	6.2716	6.30804	6.11531	6.53818	6.01536	6.43368	7.23121	5.90213	6.39341	5.84924	5.85997	7.13985	6.36285	6.46038	6.20703	6.17038	6.25971	6.59789	6.51587	6.87545	7.44347	6.37495	4.99551	5.13699	5.67064	6.59266	6.28922	5.98924	6.61606	6.59552	6.13543	6.06265	6.86126	6.42402	6.42968	6.25986	6.08605	5.9163	6.15107	5.87952	4.64413	6.75742	6.29333	6.64145	5.74493
RANBP9	6.65966	6.88423	6.7048	6.85415	7.01903	6.96959	6.72399	7.00653	6.50411	6.63499	7.34016	7.07446	7.0561	6.86015	6.90994	6.94656	6.38499	6.68545	6.70099	6.8199	6.80247	6.83448	6.8178	6.56646	6.42965	6.62913	6.81072	6.90776	6.90977	6.91924	6.94181	7.2216	7.00981	7.12288	6.96862	6.91198	6.84511	6.81984	6.30943	6.3187	6.8428	6.62784	6.90398	6.86124	6.59876	6.7054	6.30581	6.61167	6.68219
RASA2	4.71848	5.26538	4.58318	5.06319	5.09871	5.28429	4.74018	5.16761	4.65326	4.59985	5.84595	5.21171	5.05673	4.99224	4.96403	5.40298	5.41626	5.38173	4.83358	5.00807	4.94457	4.98477	5.62573	5.00501	3.02846	4.89386	3.52804	3.98973	5.35422	5.33395	5.0702	5.22231	4.9664	5.65536	4.96777	5.12535	4.79229	4.90748	4.9783	3.86196	5.3916	5.12334	5.19449	4.78091	4.22918	5.17705	4.21241	5.16248	5.09229
RASL10A	1.71445	1.72806	0.91537	-0.279185	-0.584831	1.39701	1.08769	1.52397	0.824614	1.48634	1.45838	1.79126	-0.0965109	1.49573	1.28232	1.89408	1.24188	1.7233	2.20349	1.04049	1.12684	1.86756	-0.00551518	3.01005	1.39434	1.51513	1.61112	0.703197	1.96195	0.499623	1.25371	0.0256677	1.31574	0.185898	0.801104	2.01741	1.11779	1.36257	0.861961	2.02938	2.43669	1.34675	0.228171	2.09055	1.07929	1.89864	1.85509	1.90867	1.17279
RBBP6	6.73669	7.1016	6.99491	6.87508	7.16489	7.44963	7.36243	7.08376	6.4508	7.02956	7.30611	7.1284	7.39397	7.21496	7.29219	6.7252	7.18171	7.31913	7.23611	6.92141	6.7166	6.76602	7.56057	6.76694	6.92673	7.43194	7.27512	6.83551	7.23495	7.19823	7.46185	7.17584	7.36924	7.39573	7.40865	6.86503	7.26443	7.5936	7.24182	7.29552	7.13717	7.10618	7.38667	7.26492	7.31958	7.08826	6.91967	7.46335	7.10537
RBM15	4.71848	5.19379	4.81091	4.80251	4.7034	5.7957	5.61021	4.93056	5.0646	5.01563	5.04191	5.19523	5.35233	5.06056	5.32055	5.00889	5.47779	5.25874	5.63375	5.2323	5.16991	4.7943	5.41062	5.39616	5.03247	5.59079	5.26178	5.13103	5.36838	5.45372	5.32178	5.49943	5.47306	5.20977	5.10742	4.70014	4.94982	5.72972	5.23983	5.39955	5.4954	5.34059	4.73902	5.125	5.26895	5.0428	5.20938	6.04328	4.42123
RBM43	5.30259	5.11667	5.05318	5.32113	6.22528	5.00191	3.88669	4.30135	4.58582	4.66439	5.36819	4.56385	4.72775	4.67031	4.9889	4.80706	4.03763	5.03019	4.42812	4.5151	5.09715	5.93231	5.16215	4.64147	4.98821	4.79437	4.25729	4.63991	4.43569	4.79011	4.78658	4.17932	4.57384	4.93948	4.79317	5.46739	4.70922	3.92051	4.774	3.4363	4.83003	4.18972	4.15013	4.64737	4.36895	5.35811	4.5919	4.9345	6.02385
RDH12	2.94312	0.564916	1	1.10714	1	0.991547	2.85533	1.59807	-0.784824	0.793173	1.90023	1.09811	1.40752	4.52426	0.435024	1	2.29792	1.03015	-0.281435	0.886326	1.97415	0.76895	2.7671	2.31691	2.14809	2.09049	1.61112	1.39634	1.45112	1.51125	2.64	0.0256677	1.41106	0.879046	1.95378	3.05148	0.781341	-0.342209	1.01614	3.09982	0.134094	1.90637	1.48092	2.28161	3.52165	2.87947	0.181154	0.964204	1.98373
RELN	3.94804	5.84404	2.4558	5.03652	6.2153	4.73318	0.240355	1.03847	2.30623	0.793173	3.95251	2.30208	3.89242	2.10188	2.42745	5.52076	2.77334	2.51177	3.79612	2.42677	1.12684	5.11275	2.2971	5.14576	1.95395	-0.682009	2.01658	0.0100493	0.640221	1.31057	0.442761	1.69964	4.89369	3.52993	3.46369	4.44331	2.06226	2.87671	2.62557	1	2.57645	2.08073	3.34167	3.60046	1	3.71238	1.79056	1.58324	3.61514
RELT	5.87594	5.10607	5.17803	4.81767	3.90377	5.06058	5.58111	5.24873	5.3806	5.51347	5.61205	5.48844	5.21665	5.35647	4.76136	5.42216	5.2003	4.57401	5.6783	5.80509	4.42885	4.45156	4.92899	4.84115	5.92693	4.63603	5.05474	4.5154	4.66108	5.53009	5.33875	5.26917	5.22976	5.07373	5.46297	4.65199	5.23567	5.7847	5.69162	5.9195	5.6251	5.74017	4.69406	4.77013	4.60566	4.0734	5.00944	6.26822	4.34038
RFPL2	0.838978	-1.04441	-0.876349	0.12628	1	0.298399	1.44435	-1.041	1	1	-0.738772	0.915811	-0.789658	1	-0.663588	1	-0.144448	1	1	1	0.0281987	0.0757566	2.19174	1	1.71279	-0.682009	1.10031	0.0100493	-0.746126	0.211961	0.66593	1	0.11181	-0.912797	1	1.19074	-0.135018	2.72588	0.456538	1	1	1	1	0.937896	-0.712534	-0.116309	0.181154	1	1.80141
RFTN2	4.68487	3.9322	3.60093	4.37004	4.99108	4.32969	2.57575	3.05336	3.51925	3.05495	4.2718	3.97918	4.27289	3.85502	3.41395	3.35132	3.03363	4.87604	3.3159	3.5832	2.83161	4.64015	3.27166	3.55367	3.42576	3.18911	3.13718	2.49496	3.67274	3.34746	3.13402	2.53797	4.0171	4.20527	4.01329	4.38648	3.44855	3.04222	4.14539	2.18353	2.73679	3.54398	2.36822	3.54057	3.85189	3.50808	2.17356	3.68173	4.54868
RFX6	1	2.9628	0.733041	4.37004	2.50618	-0.107029	0.240355	-1.041	1	1	1	-0.693547	1	1	1	3.77039	0.548699	1.36663	1	0.886326	3.41264	2.74995	1	0.81284	1	1	-0.691548	0.703197	1	0.499623	0.442761	1	1.09259	-0.912797	1.64841	1	1	0.351009	1.63516	1	5.48833	-0.445038	2.01992	-0.853786	-0.712534	1	-0.917542	2.84694	-0.213441
RGL3	4.14953	3.6564	4.16702	4.73873	3.12871	5.1276	3.76674	4.19013	1.00694	4.78955	4.61302	3.31369	2.10066	3.83111	0.722706	4.13859	2.92664	5.71414	5.44599	3.01257	2.73629	3.68672	3.72237	5.8286	5.23646	6.1911	2.52742	2.02496	4.97749	4.30387	1.25371	2.59266	5.92422	2.22277	4.53081	5.38685	3.64945	2.97201	5.07716	6.97814	5.36328	2.22914	3.06137	3.68941	3.27653	5.13203	1.4804	2.01402	5.88622
RHBDL3	2.4076	3.0826	3.09388	3.13858	3.07869	2.033	1.33899	0.750755	0.60147	0.570019	1.65907	1.94541	2.50613	1.20806	1.12817	3.10391	1.35964	3.57961	2.02118	1.174	4.8199	3.02024	0.399983	2.38837	1.71279	1.10968	1.25445	0.703197	1.55648	1.51125	-0.250386	0.536493	2.27125	2.08301	1.7174	1.80976	0.963632	0.574138	1.70927	-0.455549	3.97355	1.69506	3.03151	0.532391	0.673811	1.67551	1.72157	1.32088	2.13788
RHCE	0.615834	1.15269	2.30164	2.395	0.801418	-0.107029	-0.858258	0.568434	1.29462	0.282393	1.34062	1.50359	0.596581	1.31343	0.722706	1.36344	0.771866	2.19331	0.971347	0.480882	2.22547	1.4621	1.78628	0.119648	0.701165	0.0110388	1.87348	0.415547	-0.746126	-0.193463	2.58431	0.536493	0.622617	2.61364	1.64912	1.54739	1.3691	0.574138	0.456538	0.646422	1.23271	0.471315	0.228171	2.28161	1.48476	0.982341	3.8361	1.50321	0.479645
RIC8A	7.60493	7.42157	7.42857	7.3893	7.36952	7.32739	7.29381	7.4379	7.58482	7.78337	7.26707	7.49763	7.5216	7.53771	7.09984	7.49075	7.58645	7.54528	7.59509	7.39516	7.77984	7.53836	7.03167	7.39713	7.64915	7.57206	7.42179	7.56172	7.541	7.54983	7.62091	7.31403	7.31543	7.38555	7.55619	7.5394	6.87023	7.69692	7.40934	6.95026	7.24565	7.61208	6.89813	7.22237	7.32479	7.50554	7.63693	7.61879	7.19537
RICTOR	6.32129	6.35425	6.0142	6.37501	6.76565	6.57568	5.68135	6.13832	5.88341	5.95797	6.86854	6.18776	6.69072	5.76893	6.71978	6.15177	6.37767	7.15265	6.30889	6.3903	6.43099	6.51755	6.38224	6.05898	6.43371	6.22666	6.68065	5.89754	6.83919	6.18493	6.3	6.33981	6.4644	6.44866	6.27057	6.93327	5.93692	5.90684	6.07419	6.51708	6.52434	5.82881	6.28142	6.21854	6.4592	6.52753	6.248	6.16507	6.35739
RIMBP2	2.94312	4.4193	5.17568	4.94929	4.53313	3.56924	2.9704	-1.041	1.78014	0.793173	3.13236	1.94541	1.91835	4.91073	2.22678	4.22564	3.32131	1.7233	2.16093	3.81307	-0.664949	3.84856	4.8811	4.63054	6.25123	3.39545	6.53692	4.0354	1.89296	2.24885	1.45437	3.58101	3.21785	4.60473	3.10369	2.95839	2.46772	2.33198	2.68114	3.23335	-0.558966	-0.445038	1.83759	1.22557	-0.712534	2.59179	5.04609	3.67226	3.67832
RINT1	6.01185	5.63971	6.23013	5.87177	5.77816	6.37253	6.10016	6.50099	6.73849	6.55248	6.15265	6.66548	6.50761	6.16538	6.12889	5.97251	6.14825	5.91502	6.14722	5.92729	6.50082	6.0649	6.4082	5.80241	6.075	6.04393	6.46091	6.52186	6.05399	6.17747	6.29819	6.32166	5.83569	6.00425	6.14527	6.52478	6.31155	6.33454	6.11146	6.88738	6.12796	6.64096	6.28762	6.08866	6.02948	6.43621	6.34893	6.13147	6.27286
RNF123	6.51299	6.76379	6.57426	6.73791	6.54042	6.46941	6.7245	6.77139	6.44139	6.60672	6.41734	6.57248	6.72182	6.60168	6.49803	6.71293	6.23654	7.13048	7.07901	6.84733	6.58786	6.30036	6.57377	7.12275	6.33149	6.61025	6.80408	6.91179	6.95329	7.03417	6.81353	6.96071	6.67797	7.03566	6.30779	6.7459	6.71991	6.40952	6.66611	7.00899	6.67079	6.94177	6.63338	6.55646	6.36841	6.64647	6.78235	7.05616	6.58109
RNF151	-0.77046	1	-0.876349	-0.972332	1	1	1	1	1	-0.816219	-0.738772	-0.693547	1	1	1	1	1	1	0.411712	1	1	1	1	1	1	1	1	1	1	1	-0.943405	1	1	1	1	1	1	0.0632565	-0.929883	0.643064	1	1	1	1	1	1	1	-0.288616	1
RNF17	1	1	1	1	1	-0.800287	-0.858258	1	1	1	1	1	1	1	1	-0.246028	1	1	1	-0.905351	1	1	1	1	1	1	1	1	1	1	1	1	-0.986713	0.185898	1	0.343448	-0.828051	1	-0.236609	1	1	1	1	1	1	1	1	-0.98163	1
RNF180	4.45529	5.20157	3.31325	4.74144	5.86402	3.34293	1.97497	2.54254	3.10701	2.27479	4.18842	3.01993	3.96388	3.25933	3.09761	4.45902	2.52972	2.71656	2.63636	2.83224	2.22547	5.64605	3.27166	3.75727	3.93001	2.84427	2.94612	1.95596	3.18573	2.51455	2.72004	1.76027	4.15482	4.16868	3.88454	4.04061	3.48937	2.43042	3.11327	2.48892	2.3854	2.44537	3.09036	3.4088	1.59013	3.49466	1.91572	3.67226	4.67685
RNPEPL1	7.67889	7.68211	7.76354	7.85077	7.47346	7.41372	7.50929	7.46028	7.44256	7.55499	7.60448	7.7621	7.50159	7.71848	7.55601	7.81911	7.68719	7.67082	7.77691	7.64539	7.66957	7.4394	7.16387	7.97884	8.50308	7.65789	8.1559	7.90063	8.01326	7.7981	7.45196	7.90419	7.87734	7.55654	7.57457	7.34011	8.12836	7.92155	7.4509	7.9404	7.48076	7.44277	7.78928	8.09872	8.05798	7.82112	7.85589	7.549	7.77011
ROGDI	5.53764	6.48809	5.81816	6.43563	6.43533	5.74658	5.79977	5.36425	4.94203	6.29445	5.30617	5.46121	5.38616	6.1497	5.35986	6.18049	5.44843	5.96175	6.29784	5.822	5.73536	6.70714	5.69663	5.75328	6.70938	5.89438	5.94579	5.82567	4.88512	5.69815	5.67656	5.37752	5.93973	5.84885	6.14503	5.01626	5.11992	5.8337	5.52699	6.32098	5.47644	5.34189	5.59879	5.77812	6.22194	5.53798	5.81472	5.66598	5.49195
RP1	-0.77046	1	0.733041	-0.279185	1	0.80924	-0.858258	0.0576083	1	0.570019	1.56375	0.404998	-0.789658	0.109482	0.0295588	-0.939048	0.261056	2.05977	0.817221	2.13909	3.44597	1	1.24729	-0.285817	3.34024	2.15112	-0.691548	1.95596	1	1	1.35908	1.0065	0.959082	1.03318	0.107957	3.28787	1	1	0.456538	1	-0.558966	0.248109	-0.465056	2.67248	0.896986	2.82818	2.63786	2.62922	0.479645
RP1L1	0.615834	1.15269	1.20303	0.12628	1.02457	1.27924	1.84981	1.59807	0.60147	1.26319	1.34062	0.404998	2.89917	1.49573	0.722706	0.159479	-0.144448	1.03015	1.96988	2.13909	1.12684	0.992103	2.66866	1.66013	3.48927	1.88286	2.56663	0.0100493	-0.0529789	2.72427	1.94685	0.718815	1.84637	1.28451	1.0888	1.19074	-0.135018	0.910595	1.77827	1.74169	0.539588	0.248109	1.61445	2.5801	1.48476	2.23512	1.0284	1.58324	1.80141
RPL11	9.64376	9.45242	9.56205	9.72527	9.46756	9.43338	9.37369	9.84271	9.99224	9.01499	9.31195	9.34363	9.32647	9.53245	9.4167	9.42009	9.42054	10.2616	9.79936	9.80721	10.2712	9.84898	9.61042	9.38325	9.98996	9.75173	10.4571	10.0838	9.34925	9.28882	9.90778	9.97814	9.59964	10.1575	9.57966	9.26564	9.64287	10.0241	9.26917	10.2096	9.00778	9.59511	9.83054	10.0089	10.2876	9.93828	10.4457	10.1641	9.56335
RPS6KC1	5.92287	6.18748	5.92821	6.08732	6.47904	5.50789	5.32797	5.51721	5.35075	5.3128	6.01693	5.3298	5.84361	5.94717	5.37189	6.00783	5.57916	6.44181	5.04403	5.39168	6.07325	6.40016	5.5039	5.66356	5.8296	5.70479	5.31489	5.55718	5.56382	5.69122	6.00057	5.75576	5.79308	5.73497	5.84775	5.79875	5.90171	6.07619	5.93611	5.56063	6.30789	5.4494	5.24874	5.31573	4.58085	5.55535	5.28505	5.97389	5.96133
RSAD2	6.36523	6.33135	5.31596	5.55713	5.74841	5.65656	4.89434	3.49162	4.67902	5.03595	5.93446	3.73717	6.33235	4.82794	5.57474	6.86755	5.30661	3.27087	4.98902	4.12501	3.34243	6.38481	4.71747	4.30428	5.96904	3.22993	3.49819	3.98973	4.7387	6.08032	4.54542	4.48001	5.01209	5.77314	5.58998	7.34982	4.71315	5.902	4.75719	2.18353	4.83912	3.85906	3.69389	4.11593	3.52165	4.70805	4.64703	5.76706	4.71376
RSRC1	5.14575	5.24518	5.18038	5.17831	5.15493	5.34612	5.28809	5.66098	5.96512	5.42208	5.77588	5.52296	5.61387	5.5061	5.54701	5.01928	5.36294	5.50977	5.54753	5.35415	5.55966	5.52469	6.05946	5.57927	4.74861	5.30937	4.70216	5.16045	5.84008	5.29544	5.94199	5.4909	5.371	5.42587	5.81174	5.95777	5.40433	5.54947	5.41761	4.98255	5.31869	5.79038	5.61265	5.01541	5.35133	5.69488	4.7173	5.66728	5.36056
RTN2	5.63807	5.32365	5.0371	5.20565	5.46722	4.24322	4.54893	4.13517	5.08448	4.03578	6.17887	5.02009	4.34609	6.0917	4.87767	4.90729	5.87417	5.73789	5.5808	4.00722	5.65766	5.43474	5.16784	4.76407	5.89275	4.91262	3.87288	3.89161	5.30128	4.13064	5.43661	4.60722	4.98951	4.98168	4.94952	4.84694	4.70922	4.74233	4.58767	5.24157	4.55294	4.65181	4.98605	5.36671	3.89271	5.21887	3.73647	4.59045	5.03878
RTN4IP1	4.93333	5.36069	4.75121	5.4542	5.05349	5.14259	5.53869	6.12837	5.82048	6.40046	5.18542	5.38629	5.26708	5.83629	5.6372	5.38879	5.11567	4.95411	5.6627	5.61076	5.72029	5.53326	5.26237	5.24563	4.70851	5.40468	4.56081	5.68165	5.40451	5.09477	5.74109	5.40556	5.70648	4.95375	5.70761	6.12417	5.70276	5.86138	5.32405	5.56792	5.29028	5.91457	5.5681	5.72398	6.1812	5.14902	5.16701	5.31908	4.91344
RUNX1T1	4.11989	4.92417	2.93025	4.50417	5.67853	3.37418	1.22121	2.29122	2.0484	1.82281	4.09744	1.79126	4.29789	3.03618	3.16505	3.74299	2.10686	2.31109	3.23013	3.00659	1.28102	4.50065	2.34589	4.03171	3.30387	2.75189	2.01658	0.703197	2.78027	2.2044	1.69554	1.69964	4.32636	4.32372	4.14514	4.28824	2.88546	1.52964	3.30432	1	2.84216	2.97272	2.75388	1.71107	-0.712534	3.71238	2.37835	3.30876	4.42123
RXFP2	1	1	1	-0.972332	1	1	1	1	1	1	1	1	1	1	1	1	1	1	1	-0.905351	1	1	1	1	1	1	1	1	1	1	1	1	1	1	1	1	1	1	1	1	1	1	1	1	1	1	1	1	1
RYR1	4.04173	3.90422	1.68854	3.18659	3.97948	1.97239	-0.165111	-0.347857	1.29462	0.282393	4.01475	2.56445	2.42916	1.09028	1.97547	3.1552	1.64733	1.98567	2.5518	1.39716	1.12684	3.49353	2.70257	1.50599	2.20526	2.26235	0.694846	1	1.55648	1.8214	3.24614	0.718815	2.27125	2.9791	1.31192	0.854245	2.46772	2.18355	3.68534	0.643064	0.539588	1.34675	1.48092	1.71107	2.33207	-0.116309	1.72157	2.86844	1.98373
S100A7A	1	1	-0.876349	1	1	1	1	1	1	1	1	1	-0.789658	0.109482	1	1	1	-0.579283	1	1	0.433729	1	1	1	1	1	1	1	1	1	0.155122	-0.379797	1	1	1	-0.755235	1	1	1	1	1	1	1	1	1	1	1	-0.98163	1
S1PR3	6.8339	6.16393	5.53704	5.51678	6.08196	6.03921	4.91308	4.8479	5.83922	4.69314	6.31728	5.90483	5.58019	6.20447	5.34765	6.122	5.46684	4.72403	4.98642	5.73961	4.60296	5.45059	5.29283	6.35792	6.07296	4.61618	5.67671	5.4503	5.3894	4.98803	4.67322	5.45206	5.84398	6.03224	6.57762	5.86087	5.90645	6.01905	5.94128	4.39651	4.62829	5.40573	4.86773	6.09208	4.07503	6.73119	4.91146	6.0411	5.64579
SACS	5.50807	5.79387	5.19202	5.15676	6.26314	5.16337	4.52626	4.75507	4.05147	4.15356	5.53968	5.19246	5.47939	6.27346	4.97832	5.28343	4.73838	4.796	5.68217	5.44196	4.76005	5.3488	5.93205	5.21752	5.47398	4.57541	5.73664	3.71135	5.61693	5.41414	5.69243	5.93916	5.46993	5.54248	5.0708	5.48509	5.63335	7.09415	5.82715	5.58473	5.89773	4.79674	4.55229	5.7029	3.60503	4.90433	5.7302	6.10587	4.3298
SAMD9	6.29601	6.46041	6.18579	6.72437	6.80222	6.22711	5.9585	4.65611	4.88851	5.12655	6.81654	5.33944	7.22595	6.26854	6.32851	7.23528	6.13128	5.38173	5.37108	5.19264	5.75509	6.7078	6.13224	4.99233	7.53475	4.08008	4.07071	5.21406	5.26517	7.36763	6.00538	5.8959	5.6915	5.78678	6.32323	7.33889	5.58698	6.09318	6.19711	4.81748	7.23866	5.53134	5.8154	5.26201	4.91516	5.56392	5.35727	6.15478	5.60659
SAMD9L	6.0839	5.61091	5.94905	6.21536	6.38492	5.9091	5.05796	4.75203	4.61786	4.66855	6.34874	5.39992	6.84221	5.62153	5.3885	4.81343	5.39291	5.46809	5.38847	4.68555	5.33155	5.77122	4.77364	4.86751	6.69576	4.54902	4.17607	4.53726	5.13444	6.61056	5.36458	5.22416	5.9988	6.11371	5.56042	6.95053	5.77312	6.20462	6.22405	3.73413	6.91346	5.26542	5.63083	4.55329	4.38129	5.23085	5.49597	6.9503	5.14309
SART3	7.1394	6.98	7.15628	6.98943	6.97678	7.35516	7.3742	7.26079	6.87389	7.19709	7.20919	7.21106	7.21999	7.41396	7.43414	7.00357	7.40281	7.12733	7.39413	7.43335	7.12289	6.69854	7.29465	7.21916	6.87497	7.16996	7.18669	7.31591	7.04087	7.51626	7.51795	7.30291	7.14763	7.37632	7.29763	7.05962	7.36335	7.48027	7.35118	7.68275	7.18032	7.24619	7.18898	7.12614	7.04159	7.05078	7.53655	7.78391	7.36669
SATB2	7.7009	8.04081	7.15303	8.32312	7.66209	7.46699	7.69007	8.08988	7.41904	7.66158	7.80985	7.92448	8.1844	7.59662	8.20271	7.89752	7.68441	7.64836	8.06274	8.09924	7.40319	7.50769	8.23133	7.91698	5.31382	8.30348	6.71888	6.39693	8.09738	8.20772	7.76479	7.25477	8.63388	7.34337	7.85828	7.96973	8.1873	7.8192	8.09121	7.85489	7.07674	7.86725	7.57255	8.09782	8.52472	8.22312	7.58052	6.12818	8.30968
SBK2	1	1	1	1	1	1	1	1	1	1	1	1	1	1	1	1	1	1	-0.97445	1	1	1	1	1	1	1	1	1	1	1	1	1	1	1	1	1	1	1	1	1	1	1	1	1	1	1	1	1	1
SCN1A	0.328152	1.03489	1	0.12628	0.108316	1	1	1	1	1	1	1	1	1	1	1	1	1	-0.97445	1	1	0.481253	1	-0.285817	1	0.416537	0.00169856	1	1	1	1	1	1	-0.912797	1	1	1	-1.03536	1.01614	2.25252	1	-1.13819	1	0.532391	1	1	1	0.404598	1
SDCCAG8	6.03305	5.5782	5.52717	5.8499	5.84324	6.13224	5.4909	6.00914	5.53415	5.86083	6.04449	5.78793	5.68727	5.55905	5.70973	5.2933	5.30231	5.98034	5.62395	5.73705	5.7186	5.79611	5.80715	5.86269	5.88156	5.64406	5.8038	5.41498	5.48242	5.18178	5.2468	5.70811	5.99695	5.99803	5.54893	5.75805	5.47816	5.51003	5.617	4.66247	5.96452	5.15711	5.59647	5.95736	5.90494	5.76567	5.58979	6.17057	6.39518
SEC14L5	2.91842	3.90422	1.83164	4.58839	4.08796	0.991547	1.78082	1.79223	-0.0916768	-0.123072	3.66788	2.07894	0.596581	1.49573	2.22678	3.4303	1.99564	1.61794	2.20349	1.49245	0.944528	3.50979	4.08886	2.75874	1.95395	1.95696	2.01658	1.39634	0.352486	1.94657	1.45437	0.0256677	1.84637	0.696741	0.801104	1.03656	2.11633	0.756451	2.11474	1.49038	1.0504	0.471315	2.6705	1.85417	0.896986	1.75554	3.08984	1.58324	3.50007
SEC24A	6.57555	6.83362	6.84716	6.81758	6.83211	7.08399	7.06039	7.17646	6.2137	6.85231	6.89259	6.68536	6.82263	6.73218	7.33172	7.15095	7.08215	6.398	6.12794	6.80118	6.55985	6.80563	6.71353	6.68823	6.30238	6.24547	5.35354	6.76524	7.10323	7.04032	6.21422	6.61183	6.74903	6.97898	6.81807	7.27425	6.77079	7.02364	7.03854	5.74903	7.76868	6.64632	6.90019	6.45667	5.71241	6.90483	6.42917	6.45078	6.66843
SELL	6.70997	5.56347	5.25916	5.74672	5.03915	4.97435	3.5606	5.58441	4.21913	3.46042	5.24005	4.16617	4.81977	4.55209	3.99037	5.69417	4.81492	4.9698	3.6794	3.70969	3.96007	5.70522	4.17656	3.66546	3.91	3.05558	2.19891	2.49496	3.08255	4.58142	4.04009	4.74713	5.45888	5.45889	3.83766	4.56294	4.989	4.16318	5.31438	2.72253	4.3388	4.41092	4.51174	3.50283	2.42303	3.77556	3.8099	5.36393	5.05178
SERPINA3	6.04847	5.75229	5.36776	6.21763	5.8104	4.55165	4.10461	2.17789	3.10701	3.09577	3.79376	2.48441	3.32117	4.38147	3.37946	6.06119	5.27168	4.47058	3.16858	3.97737	5.44657	5.99738	4.08886	3.17996	5.76536	3.69994	4.63641	3.75955	2.83742	4.525	3.43851	4.65063	3.60828	4.42	3.89215	2.33586	5.08809	2.79332	6.53243	9.19584	6.84402	3.55319	3.89172	7.36166	2.4656	2.77411	3.35918	2.2764	5.71209
SERPINA4	0.615834	1	0.222183	1	1	2.78331	2.47396	2.21711	1	1.26319	3.94329	1.94541	1.51288	2.86098	3.04998	-0.939048	1.99564	2.41646	0.817221	2.59107	3.39554	1	4.74811	-0.978964	0.413499	2.31364	1.61112	6.05624	-0.0529789	0.211961	3.15083	2.29434	1	3.50612	4.73619	2.01741	-0.828051	0.910595	1.70927	4.12944	1	0.248109	1.83759	3.93361	3.00111	3.28494	0.468815	2.38559	2.80693
SETBP1	5.46199	6.79184	4.744	6.14003	7.19586	5.35677	3.58441	3.48081	3.46368	3.56578	5.29185	4.12663	5.39856	3.96666	4.55677	6.23864	4.74592	4.3552	4.37255	4.73647	3.30539	6.55891	5.05076	5.82569	5.72506	3.5664	4.19134	3.26815	4.66108	4.15678	3.58908	3.58101	5.25538	5.24426	5.31196	5.07963	4.66905	4.01454	4.51695	4.24496	4.74426	4.17011	4.77676	4.12972	2.87106	4.98969	3.48923	4.70527	5.89797
SETD1A	6.42997	6.74202	6.72849	6.50078	6.68056	7.17536	6.95374	6.72204	6.05037	6.83392	6.72108	6.68661	6.96349	6.72863	6.62602	6.78442	6.81687	6.69243	7.22463	6.95011	6.08033	6.23066	6.96759	6.80638	6.7515	6.84301	7.13378	6.92379	6.48664	7.00543	7.03651	6.73293	7.22654	6.91093	7.18264	7.29137	6.89057	6.96302	6.755	7.07227	6.48062	6.86354	7.01374	7.06656	7.40097	6.88862	6.85779	7.05358	6.89516
SETD5	7.24256	7.30424	7.20569	7.2419	7.47977	7.91206	7.35107	7.45886	7.15755	7.10347	7.75509	7.64919	7.72147	7.04708	7.6272	6.99106	7.48288	8.04155	7.70628	7.85737	7.43252	7.04747	7.63199	7.37833	7.18543	7.67751	7.61673	7.4947	7.85654	7.65427	7.68127	7.60874	7.62675	7.76353	7.70251	7.62459	7.50467	7.63545	7.63772	7.92562	7.45529	7.46117	7.53065	7.48347	7.45091	6.98624	7.25834	7.70776	7.48453
SGCG	3.40393	3.57059	-0.876349	2.93973	3.63464	1	1	1	0.313788	-0.816219	1.56375	1	-0.789658	0.109482	-0.663588	2.27974	-0.83748	0.113864	1	0.480882	-0.664949	4.273	-0.698562	-0.978964	1.26079	-0.682009	-0.691548	1	-0.0529789	1	1.25371	1	0.399447	0.696741	1.20657	0.631112	0.781341	-1.03536	1	1	1	-1.13819	0.633609	-0.853786	-0.712534	1	-0.224394	1.09775	-0.906588
SGMS2	6.65431	7.47678	6.11293	6.77011	7.15884	6.79568	6.68026	6.36269	5.43379	5.50092	6.84237	5.71323	6.57611	6.48381	6.19182	7.80548	6.74313	6.59084	5.95202	6.59399	6.96847	6.97047	6.88258	7.08413	6.84858	5.99876	5.55658	5.68509	7.44065	6.54347	5.78392	6.52143	6.69333	6.68317	6.5579	7.19497	6.57434	6.26718	6.18661	4.43482	7.11928	5.52114	6.74361	5.12753	5.75812	6.30942	6.23164	6.53745	6.12686
SH3BP2	6.66498	6.7751	6.81708	6.83196	6.58371	7.09709	7.01916	6.95836	6.73434	7.1624	6.96778	6.94021	6.90605	7.13824	6.518	6.35047	7.1231	6.8708	7.56674	6.94623	6.42351	6.2232	6.68536	6.99354	7.56681	7.12583	7.49944	6.6642	6.84778	7.47132	6.58911	7.14205	7.48514	7.04446	6.68813	6.40566	6.33815	7.39588	7.16398	6.54116	7.33825	7.07387	6.78066	6.83595	6.94482	6.50648	7.08219	7.4403	6.98431
SHROOM2	6.04956	5.70657	6.01013	5.64243	5.64758	6.46242	5.00255	5.89244	5.90851	5.51703	5.99575	6.12746	5.0274	5.45337	6.26788	5.8282	5.6192	6.09402	6.1345	7.04613	5.13722	4.72019	7.1198	6.16706	3.47377	6.62712	6.08276	5.22226	5.68362	5.54951	5.97518	5.89778	5.90275	6.46191	5.84238	5.94062	4.16232	5.83991	6.48358	5.84342	4.23675	5.90151	3.59545	6.34205	5.90092	5.38704	5.71319	5.58356	6.19832
SIM1	1	1	1	1	1	1	1	1	1	1	1	1	1	0.397097	1	-0.939048	1	1	1	1	1	1	1	1	1	1	1	1	1	1	1	1	1	1	1	1	1	1	1	1	1	1	1	1	1	1	1	1	1
SIPA1	6.85319	6.49183	6.4856	6.50757	6.26949	6.03175	5.97264	6.42467	5.92814	6.49497	6.45785	6.11208	6.75832	6.15049	5.91566	6.38798	5.77581	5.727	6.43639	6.18131	6.19471	6.2264	5.64173	6.38499	6.20244	5.76996	6.77018	6.3944	6.04849	6.2919	6.20483	6.084	6.52741	6.60317	6.46811	6.31384	6.24006	6.41766	6.12725	5.75708	5.7176	6.19356	5.79268	6.70463	6.73878	6.75846	6.73363	6.26822	6.07992
SIPA1L2	6.76804	7.75844	6.19771	7.50241	7.9675	5.89188	6.62838	6.63827	5.84455	6.61446	6.92551	5.81661	6.73916	6.7467	6.29581	7.47491	7.01758	6.52569	6.0083	6.09033	7.16393	7.4231	4.92177	6.9779	6.32249	6.26585	6.17755	5.67821	6.46398	7.18082	6.39862	5.49372	6.62153	6.59387	6.60373	6.14151	6.9887	6.05476	6.89786	4.52808	8.13646	6.25017	6.83142	6.47652	5.70427	6.35609	6.15068	6.02861	6.06315
SIRT1	6.39039	7.14026	6.10274	6.52824	6.89387	6.83606	5.93411	6.18741	6.28251	6.14977	6.49606	6.16176	6.62907	6.29771	6.3986	6.79279	6.65741	6.30316	6.14911	6.1316	6.03951	6.75226	6.486	6.29416	6.24831	6.55137	6.02876	6.31267	6.62224	6.24745	6.64935	5.82677	6.39715	6.39314	6.30372	6.33822	6.27438	6.04302	6.36051	5.66477	6.54756	5.78153	6.38408	6.22277	6.37428	6.59731	6.09372	6.36817	5.99911
SIX2	3.97448	1.25806	1.95681	1.73575	1.02457	2.29084	1.44435	1.26161	1.29462	2.01697	3.66788	3.27665	4.56688	5.85777	1.12817	0.447183	0.954203	1	0.124074	4.35206	1.53232	1.57989	2.00942	-0.978964	1.79979	1.6205	2.44403	2.4524	3.06057	3.34746	5.32178	4.30694	1.72121	1.16671	2.10038	2.01741	2.16761	3.09181	2.47142	-0.455549	4.31615	1.80629	0.921318	0.755558	-0.0192848	-0.116309	1.0284	0.964204	1.86594
SIX6	1	1	1	1	1	1	1	1	1	1	1	1	1	1	1	1	1	1	1	1	1	1	1	1	1	1	1	1	1	1	1	1	1	1	1	1	1	1	1	1	1	1	1	1	1	1	1	1	1
SLC12A4	7.04516	6.9158	6.34458	6.39272	6.975	6.53933	6.10295	5.87446	5.86546	5.88202	6.8448	6.55021	6.38864	6.39655	5.89155	6.28224	5.76637	5.74508	6.53642	6.70171	5.62667	6.66838	6.35642	6.6224	7.18352	6.15202	6.53547	5.74823	5.82016	6.13444	5.96123	5.69784	6.39279	6.36498	6.61753	6.46665	6.723	6.30314	6.56677	6.02452	6.54674	6.08925	5.77118	6.53867	5.40122	6.58877	6.2806	6.09475	6.49381
SLC13A1	1	1.15269	1	1	1.49457	1	1	1	1	-0.816219	1	1	1	1	1	1	1	1	1	1	1	1	1	0.119648	1	1	1	1	1	-0.886732	1	1	1	1	1	-0.755235	1	1	1	1	1	1	1	1	-0.712534	1	1	1	1
SLC1A6	1	0.341744	1	0.12628	1	1	1	1	1	1	1	1	1	1	1	1	-0.83748	1	1	1	1	1	1	1	1	1	0.694846	1	1	-0.886732	-0.943405	1	-0.986713	1	1	1	1	0.574138	1	1	1	1	1	1	1	1	1	1	-0.906588
SLC24A5	0.551296	0.230794	-0.661261	-0.170314	1.50205	1.21867	1.11861	0.278086	1.52573	2.2134	1.77967	2.14952	1.00206	2.05105	1.28088	1	1.16929	-0.34814	1.25869	1.30722	1	2.46639	0.159991	0.999307	2.42127	1.10968	2.28865	-0.653542	0.96409	-0.0891591	2.25841	1.14406	-0.763784	1.47144	-1.33332	1.54441	2.04827	0.78923	-0.0134906	1.49466	1.32194	0.502773	-2.2976	0.97388	2.58486	-0.652389	0.00677698	0.805046	2.41371
SLC25A15	6.08247	5.87629	6.72846	5.9846	5.54914	7.08148	7.04401	7.34124	7.12901	7.08022	6.78917	6.824	6.47128	6.35587	7.0185	6.14885	6.71395	6.31399	6.64063	6.55479	6.21908	6.04579	6.99611	5.82066	5.45582	5.97998	6.71754	6.88043	7.35938	6.71955	7.0333	7.24578	6.0946	6.85077	6.68329	6.50991	7.1861	6.52131	6.91944	6.719	6.50079	7.34556	7.35617	6.52368	6.5157	6.68439	6.4723	6.44697	6.64712
SLC26A7	1.93759	2.32276	1.68854	3.66244	2.59319	1.39701	0.933541	-0.347857	1.00694	0.282393	1.96921	2.44185	0.819736	-0.98913	1.28232	2.8895	1.10833	2.59878	2.28353	1.49245	-0.664949	3.68672	1.3808	-0.285817	0.00806737	1.71581	2.35306	2.08949	-0.0529789	1.1928	0.848226	-1.07294	1.90352	0.185898	0.801104	1.64272	-0.135018	2.18355	1.26745	-0.455549	0.134094	1.56991	0.228171	0.937896	2.23198	0.800027	2.79608	1.58324	1.68562
SLC28A3	2.84046	1.72806	3.3431	3.53857	1.02457	0.586063	3.79572	2.6479	2.0484	4.33125	1.05292	2.35088	2.67603	2.00656	0.435024	2.86752	0.771866	5.03749	4.65665	-0.905351	4.55003	1.78055	0.687682	3.60604	3.26613	3.59458	1	2.87225	0.640221	1.59826	3.41319	3.964	0.622617	-0.219525	0.395617	1.64272	0.781341	4.2828	3.0592	1.74169	4.73927	1.90637	5.15178	1.9187	-0.712534	-0.116309	-0.917542	4.88759	3.71833
SLC2A10	5.86155	6.6957	6.28909	6.96437	6.53153	5.79421	5.14565	6.52118	5.17361	5.03882	6.57238	6.30303	6.41146	6.61523	6.10605	6.25229	6.27638	7.10182	4.56278	5.31516	6.9345	6.29041	7.03374	7.15495	6.2996	4.63112	6.99148	5.9222	4.89226	5.10232	6.73897	4.27891	6.61306	5.59306	5.53876	6.58241	4.61862	5.43857	5.78317	4.55511	7.0523	5.83445	6.67546	4.97212	6.23259	5.97505	5.86016	5.06567	6.92418
SLC30A8	-0.77046	1.66351	-0.183202	1.10714	1.36105	-0.800287	1	1	1	1	-0.0457299	1	-0.0965109	-0.98913	-0.663588	0.852626	0.954203	0.519329	1	-0.905351	1	2.0907	-0.698562	-0.978964	0.701165	1	-0.691548	0.0100493	1	1.51125	-0.250386	-1.07294	1	-0.219525	0.107957	-0.755235	-0.135018	1	-0.929883	1	0.134094	-1.13819	1.83759	-0.853786	1	-0.809456	1	1	1
SLC34A2	0.328152	2.71667	1	1	1	1	1	1	-0.784824	1.66865	-0.738772	-0.693547	1	-0.98913	-0.663588	0.670288	1	1.03015	0.971347	1.65952	-0.664949	-0.617298	1	2.9331	0.924338	0.0110388	-0.691548	1	1	0.905108	0.155122	-1.07294	-0.986713	-0.219525	-0.297463	-0.0620882	0.781341	0.0632565	0.168814	1.15392	2.27417	1	2.3076	3.79051	2.72153	1	0.691946	-0.288616	1.49124
SLC35F4	-0.77046	-1.04441	1	-0.279185	1	1	1	-0.347857	1	1	1	1	1	4.89415	0.0295588	1	0.261056	1	1	-0.905351	1	-0.617298	1	-0.285817	0.00806737	1	1	1	1	-0.886732	1	1	1	-0.219525	0.107957	-0.0620882	1	1	-0.929883	1	1	-1.13819	1	1	1	1	1	-0.288616	-0.906588
SLC37A1	6.12117	6.96083	7.13892	7.49044	6.50271	7.21611	7.23216	7.07394	7.23513	6.92267	6.7228	6.87886	6.31526	7.59904	6.68242	7.52949	7.66268	7.27433	7.04965	7.09659	7.01758	6.67431	6.77444	7.37833	7.21107	6.52873	6.02028	7.8541	7.20687	7.37849	6.6767	7.5531	6.94228	6.83444	7.19887	6.67137	7.06807	6.81401	6.99574	5.74701	7.64481	6.92112	6.96096	6.30851	5.56418	6.47267	6.95877	6.69709	6.74257
SLC37A2	6.2788	5.52354	4.95254	6.36789	5.18033	4.71322	3.66355	3.74651	4.08272	2.55105	6.11552	3.49601	5.72352	4.66682	4.78745	6.95964	5.08401	3.35255	4.28294	3.9621	3.81243	6.75854	3.4285	4.48913	5.32124	3.97187	3.35159	3.75955	4.3838	4.954	4.35979	3.64555	4.90204	5.55498	3.64407	5.23878	4.6143	4.99055	5.02864	2.67997	4.50355	4.3873	3.54234	4.63091	2.65484	5.01068	4.42962	6.06407	3.92167
SLC4A11	4.91652	0.564916	2.86126	2.20577	0.801418	4.2687	5.76715	6.36755	2.51102	3.96287	5.34794	4.18155	4.32228	4.47889	2.70371	1.36344	3.95822	6.20178	6.24142	2.70549	5.2961	0.481253	5.27008	3.08152	5.80257	3.99074	2.14175	2.6842	4.53711	5.58261	3.81007	5.4767	3.57751	2.9791	4.21883	5.92316	3.36154	4.24789	4.91954	4.42728	6.16958	5.26873	3.56036	2.5801	1.48476	0.800027	2.26056	4.49476	5.67261
SLC6A5	1	-1.04441	1	1	1	1	1	1	1	1	1	1	1	1	1	1	1	1	1	1	1	1	1	1	1	1	1	1	1	1	1	1	1	1	1	1	1	1	1	1	1	1	1	1	1	1	1	1	1
SLC7A13	1	1	1	1	1	1	1	1	1	1	1	1	1	1	1	1	1	1	1	1	1	-0.617298	1	1	1	1	1	1	1	1	1	1	1	1	1	1	1	1	1	1	1	1	1	1	1	1	1	1	1
SLC8A3	2.63074	2.76213	1.32082	2.52422	2.91164	1.50239	-0.165111	0.34529	-0.0916768	0.975503	2.30568	1.09811	0.596581	-0.295983	0.435024	2.42815	1.24188	0.519329	0.124074	0.480882	0.433729	2.42718	1.4986	1.21829	1.51211	1.26382	-0.691548	0.0100493	1	1.31057	-0.943405	0.536493	1.90352	1.97766	1.40725	1.32426	-0.135018	0.574138	1.4681	1	1.0504	0.471315	-0.465056	1	-0.712534	0.289231	-0.917542	1.09775	-0.213441
SLCO1B1	-0.77046	1	1	0.12628	1	-0.107029	1	1	1	1.58166	1.74606	1	1	1	-0.663588	1	1	2.12877	3.46809	1	-0.664949	1	1	1	1.26079	0.0110388	1	2.7181	1	3.30301	2.58284	1.22964	1	-0.912797	0.955242	1	1.11779	1.85505	0.679657	1	1	1	1.14445	1.44871	2.78405	1	1	2.4195	0.88513
SLFN12L	2.56175	2.13352	2.38169	2.1632	2.12318	0.586063	-0.858258	0.750755	1.00694	1.38098	3.25015	-0.693547	2.50613	1.57578	0.722706	1.69992	1.80148	1.98567	1.10489	1.29179	0.944528	2.21587	0.687682	1.41896	0.00806737	1.39736	0.40713	0.0100493	1.19981	2.44556	1.25371	1.56611	2.72673	2.48848	1.0888	1.32426	0.558186	2.46119	2.06595	-0.455549	2.21355	1.75222	1.14445	0.532391	0.386146	0.289231	1.56741	2.54466	-0.213441
SLITRK5	2.22527	3.83066	3.38627	3.84799	4.17731	-0.107029	1.08769	-1.041	-0.784824	1	1.45838	-0.693547	0.308881	0.397097	1.12817	2.95268	1.72738	0.807011	0.124074	1	1.12684	3.60216	-0.00551518	2.0656	1.95395	1	0.00169856	-0.682999	0.352486	1.75241	-0.943405	1.0065	0.804912	2.17832	1.0888	2.01741	1.25133	-1.03536	1.96059	1	1	-0.445038	1.48092	1	-0.712534	1.75554	0.691946	0.627755	2.42556
SMAD9	4.36534	5.17606	4.10033	4.72144	5.57423	5.19625	2.72528	3.17852	4.42467	4.45675	3.4043	2.80286	3.14212	2.83947	4.05491	4.78117	2.77334	4.64647	2.24432	3.74853	4.92981	5.00667	3.60543	4.0115	3.26613	2.75189	2.08113	3.59357	2.43195	4.95109	3.04547	3.83232	3.27584	4.36539	4.55061	3.30526	2.7554	2.74887	5.61413	0.643064	5.94524	3.72166	3.14593	1.63102	2.87106	4.03478	3.31662	2.91011	4.3351
SMARCA5	7.22384	7.65467	7.45301	7.49558	7.71339	7.84535	7.78978	7.90926	7.42857	7.38046	7.63217	7.65738	7.68416	7.36338	7.8546	7.67607	7.12519	7.81614	7.54874	7.71895	7.51542	7.52384	8.03254	7.57666	7.19037	7.55301	7.14293	7.55143	7.53639	7.6529	7.40786	7.74612	7.7483	7.49395	7.62185	7.44483	7.66314	7.92064	7.51956	6.75234	7.93566	7.42359	7.37493	7.50783	7.52829	7.78212	7.37631	7.9526	7.82116
SMARCAD1	6.32129	6.30662	6.65461	6.55872	6.67002	6.69478	6.36724	6.73008	6.426	6.31465	6.52939	6.71488	6.6054	6.09254	6.75038	6.2761	6.20733	6.78273	6.507	7.08886	6.88891	6.62545	6.95486	6.63044	6.16924	6.4772	6.79234	6.9208	6.02469	6.66244	6.215	6.53938	6.80551	6.40383	6.70556	6.57915	6.00814	6.54129	6.5937	6.49816	7.01757	6.47072	6.42765	6.56189	6.8007	6.78246	6.42981	6.84474	7.10272
SMG1	7.49339	7.74923	7.44038	7.60806	7.9613	8.4021	8.13903	7.89834	7.02229	7.78657	8.2293	8.0954	8.45039	7.83801	8.33195	7.53033	7.86194	7.87583	8.25126	7.95237	7.57311	7.24014	8.47453	7.44131	7.64213	8.32319	7.65613	7.50698	8.02341	8.0801	8.16789	7.89786	8.43165	8.26901	8.07408	7.57375	7.57949	8.27956	8.02528	7.30792	8.10622	7.94071	8.46126	8.22338	7.71656	7.93269	7.79823	8.19405	7.86006
SNRK	7.01485	7.63052	6.56315	6.75656	7.1356	6.71568	6.69924	6.25475	6.34768	6.03599	6.7776	6.64003	6.75568	6.22386	6.67335	7.48176	6.33408	6.5083	6.22959	6.52112	6.22774	6.80622	6.36783	6.49868	6.17135	6.2024	6.08047	6.2744	6.56512	6.6287	6.3882	6.42148	6.60603	6.58781	6.73291	6.49403	6.38418	6.39776	6.56742	6.29908	6.79915	6.35238	6.4963	6.31547	6.23931	6.53208	5.98425	6.40415	6.68774
SNX13	6.90416	7.18177	6.993	7.04732	7.40875	6.84232	6.57956	7.05736	7.44869	6.95101	7.29967	7.35929	7.04191	7.07011	7.25322	6.78043	6.77031	6.9761	6.48651	6.66191	7.0231	7.47886	7.01023	6.54131	6.87444	7.42984	7.06001	7.06838	7.47377	6.92492	7.19124	6.75189	7.15464	6.83444	7.0404	7.26804	7.02432	6.43205	6.77458	6.31984	6.88637	7.17619	7.23258	7.05817	6.66904	7.27577	6.75294	6.5155	7.14023
SNX17	7.89499	7.69963	7.99229	7.84367	7.65208	7.40747	7.46586	7.4794	8.39083	7.83879	7.6446	7.3838	7.47414	7.66343	7.39947	7.72076	7.43474	7.42241	7.68205	7.60976	7.99292	8.05719	7.66913	7.56315	7.47025	7.47184	7.63868	7.57273	7.04832	7.59658	7.38783	7.72157	7.73931	7.39622	7.49401	7.56332	7.4791	7.58244	7.66456	6.95664	7.37762	7.46522	7.07031	7.44813	7.67985	7.80872	7.64678	7.69335	7.88317
SOCS4	6.35884	6.28259	6.11661	5.989	6.46439	6.42746	6.50947	5.89049	6.28591	5.99169	6.2929	6.2388	6.42627	6.78737	6.12763	6.13582	6.72147	6.61064	6.22437	6.00032	6.22672	6.58009	6.55978	5.91574	6.24048	6.37236	6.20927	6.24544	6.74388	6.12186	5.92342	6.18687	6.3777	5.99203	6.04109	6.22489	6.43241	6.46355	6.6656	6.26107	6.58378	6.03963	6.69741	5.75141	5.85842	5.76985	6.17923	6.32951	5.57187
SOHLH1	1	1	1	1	1	1	0.528037	1	2.95286	1	1	1	1.00206	1	-0.663588	1	1	1	1	1	1	1	1	1	1	1	1.38797	1	1	1	2.74537	-1.07294	1	1	2.22822	1	-0.135018	1.4496	1	1	-0.558966	0.80777	1	1	-0.0192848	1	1	1	1
SOX6	3.43424	4.82476	4.16702	4.35072	4.97582	3.5436	3.72673	3.20751	3.84992	2.58495	3.13236	5.32007	3.65294	2.41203	5.33535	3.61473	4.51901	4.82789	2.80963	3.68969	4.54458	4.19484	4.41936	3.54286	3.85818	2.87326	5.51713	5.34277	3.0151	3.49538	3.52239	2.91603	2.8633	3.88307	4.78079	3.32236	2.78281	4.22218	5.09608	5.16849	3.8104	4.17011	3.94173	4.22129	2.68874	4.98665	2.95371	5.45605	5.80753
SPAG17	0.838978	-1.04441	1	1	0.108316	0.80924	1	-0.347857	1	-0.816219	2.48004	1.50359	-0.789658	1.57578	0.0295588	-0.939048	-0.144448	1.03015	-0.281435	1.49245	1.733	-0.617298	2.2458	0.119648	1.61747	1	0.917969	0.0100493	1	-0.193463	1.82907	1.56611	0.11181	0.47356	1.31192	-0.755235	1	-1.03536	-0.929883	1	0.134094	1	0.921318	0.532391	1.07929	0.576894	1	1.09775	-0.213441
SPAG9	7.52684	7.81611	7.03967	7.44861	7.76296	7.33309	7.65173	7.51735	6.98499	7.0276	7.71712	7.70476	7.23352	7.58761	8.1101	7.94186	7.77711	6.95388	6.79566	7.43693	6.75867	7.53744	7.49394	7.2404	6.79531	7.41015	7.08465	6.46131	6.98056	7.45881	7.74645	7.34773	7.5603	7.95541	7.31458	7.54062	7.72077	7.03809	7.41852	6.74639	7.49865	7.07441	7.01091	7.6585	7.51518	7.61216	7.26227	7.27022	7.45693
SPANXN2	1	1	1	1	1	1	1	1	1	1	1	1	1	1	1	1	1	1	1	1	1	1	1	1	1	1	1	1	1	1	1	1	1	1	1	1	1	1	1	1	1	1	1	1	1	1	1	1	1
SPANXN3	1	1	1	1	1	1	1	1	1	1	-0.738772	1	1	1	-0.663588	1	-0.83748	1	1	1	1	1	1	1	-0.685179	1	1	1	1	-0.886732	1	1	1	1	1	1	-0.828051	1	1	1	1	1	1	-0.853786	1	1	1	-0.98163	1
SPATA4	1	0.564916	1	0.637159	1.81303	1	1	1	0.313788	1	-0.738772	-0.693547	1	-0.98913	1	-0.939048	1	1	1	1	1	1.4621	-0.698562	1	-0.685179	1	1	1	1	1	1	1	1	1	1	1	1	1	1	1	1	1	1	1	1	1	-0.224394	1	-0.906588
SPATA7	4.95313	4.67578	5.09486	5.04386	5.10887	4.946	4.49835	4.48447	4.67902	4.53086	5.00417	4.8747	4.75547	4.68415	4.57816	4.21991	4.79364	5.87277	5.04403	4.23623	5.53966	5.26319	4.68586	4.66652	5.33348	4.81508	5.47395	4.71958	4.61988	3.90085	3.99096	4.44048	4.66915	4.63246	4.41652	5.0649	4.84177	4.99296	4.61148	5.09355	4.15049	4.30858	5.30333	4.8297	4.52929	4.71206	4.28652	5.13859	5.01761
SPEN	6.75949	7.56924	6.91677	7.2438	7.56242	7.70309	7.45953	7.51196	6.64767	6.71691	7.51491	7.58224	7.85588	7.48093	7.38456	7.64065	7.22801	7.63978	7.74525	7.53833	7.07707	6.86646	7.8004	7.18273	7.38203	7.11356	7.69539	7.21902	7.33011	7.85737	7.88424	7.72942	7.62092	8.09917	7.73225	7.14397	7.29958	8.0138	7.5101	6.96446	7.7597	7.41073	7.49708	7.36409	7.24682	7.54692	7.53655	7.90581	7.10537
SPIRE2	6.34837	6.6023	7.01043	6.728	5.7816	6.3442	6.8357	6.74432	6.47078	7.54499	6.36119	7.36436	6.49237	5.60798	7.45611	6.32629	7.06861	7.00295	7.05845	6.97537	6.59562	5.7729	7.03286	7.00315	6.80318	7.67352	7.85218	7.00444	7.15454	6.7252	6.75949	7.07867	6.66142	7.19379	7.08306	5.9924	6.78472	5.902	6.38942	8.36044	6.08994	7.22426	7.3323	7.71495	7.88299	7.01144	6.91214	6.22021	7.01924
SPTAN1	8.67961	9.25847	8.46048	8.59572	9.14069	9.39468	9.2319	9.17128	8.59358	8.31624	9.3035	9.01035	8.90719	8.85212	8.79906	9.05126	9.04413	8.89042	9.23288	8.96186	8.32989	8.26671	9.07816	9.29139	8.68896	8.5545	8.63354	8.34067	9.05092	9.31491	9.15702	9.13293	9.11052	9.15208	9.01913	8.98984	9.37281	8.9279	8.90285	8.12295	8.99276	8.76808	8.81813	8.81628	8.79025	8.97304	9.11479	9.0564	8.87845
SPTY2D1	6.62833	6.85239	6.49729	6.88808	6.71561	6.95513	7.05435	7.08159	6.49036	6.79309	6.64918	6.99087	7.0668	7.11362	6.78795	6.77509	6.92183	6.87463	6.61184	6.63541	7.06549	6.89284	6.79889	6.50992	6.51606	6.83112	6.07242	6.57391	6.96073	6.78032	6.86709	6.65486	6.83338	6.90208	6.7709	6.93573	6.16398	6.46892	6.96519	5.76804	7.16665	6.83512	6.4733	6.74351	6.49888	6.90395	6.46311	6.98889	6.73805
SSH2	6.4058	6.51242	5.979	6.50418	6.33679	6.46522	6.28538	6.39504	5.83925	5.76716	6.69068	6.29569	6.74772	6.77936	6.40798	6.45104	6.52887	6.41649	6.34265	6.54581	6.00333	5.72478	6.01311	6.14232	6.18598	6.43349	5.65767	5.36428	5.81352	6.45614	6.14823	6.25154	6.71345	6.42357	6.44124	6.52068	6.17495	6.18359	6.35983	5.63579	6.3537	6.17706	5.94189	6.28973	6.27964	6.32469	6.16338	6.34608	6.04513
SSPO	-0.0773131	1.25806	0.91537	1.91808	0.801418	-0.107029	-0.858258	0.0576083	1	0.282393	3.3883	1.38579	1.40752	0.620254	1	0.159479	-0.144448	1.21248	1.79802	1.80262	1	0.992103	3.23319	0.407397	1.79979	0.416537	2.19891	0.0100493	1	1.05928	1.45437	0.536493	1.09259	0.696741	0.801104	1.32426	1	-1.03536	0.456538	1.62391	1.23271	0.941295	0.633609	3.45018	-0.712534	2.65633	-0.224394	0.627755	1.6583
SSTR2	3.53361	4.01806	2.70712	3.51634	3.91494	1.97239	1.33899	1.15625	1.61307	1.12966	3.04535	1.50359	2.38835	1.71888	1.97547	4.32871	2.45826	1.61794	1.51035	1.73362	1.63768	4.05548	1.24729	0.81284	2.87023	0.416537	1.61112	0.0100493	1.73882	2.89755	2.35232	1.56611	2.50966	2.30616	2.41054	1.95287	2.72723	2.05573	2.73378	0.237599	3.15453	2.11995	1.14445	2.51341	2.65484	1.38782	1.97289	2.8895	3.34185
SSTR5	-0.0773131	-1.04441	2.93025	1.22492	1	3.97892	2.18629	2.78766	1.00694	0.570019	2.2569	0.404998	1.28973	0.620254	2.83292	1.25809	2.71778	1	1.22266	2.96577	1	-0.617298	3.57803	4.82319	4.32552	3.24973	3.71525	1.71481	2.80925	0.722803	-0.943405	3.42686	3.27584	2.9993	1	1.95287	1	-1.03536	3.52456	-0.455549	2.0059	3.56233	3.3192	2.88379	4.22918	3.5344	4.30287	1.21551	3.85553
ST5	7.07143	7.81526	7.08462	7.65501	8.00706	7.2315	6.55211	7.23388	6.46155	7.12291	7.11243	6.50229	7.29455	6.94176	6.30995	7.42536	6.83192	7.41367	6.7298	6.80656	7.27461	7.6797	6.90477	7.14166	7.58515	6.62377	6.64482	6.43249	6.70457	7.01102	6.83637	6.99795	6.92741	7.13351	7.30389	6.94466	6.44011	6.34991	6.99139	6.30489	6.90087	6.93898	6.94898	6.37014	5.54712	7.13615	7.01523	6.86018	6.84268
ST8SIA4	6.13229	5.42627	5.55814	5.71482	5.39655	5.0859	3.97008	4.63577	4.98038	3.85658	6.27867	4.79115	5.5664	4.84856	4.54042	5.44267	5.17369	4.20821	4.19023	4.608	4.79468	5.80102	4.37654	4.60832	4.65242	4.28772	2.99742	4.00825	4.82985	4.95109	4.61331	4.56184	6.46556	5.31579	4.86155	5.11411	4.82437	4.71089	5.35808	3.4565	4.98222	4.6364	4.61641	4.27008	3.78735	4.08844	4.2358	5.37787	4.91936
STAG1	6.56741	6.94869	6.42577	6.77905	7.08235	6.58957	6.27088	6.83906	6.71679	6.26405	7.03464	6.69139	6.71181	6.8853	6.6459	6.82797	6.67343	6.85255	6.30492	6.69443	6.27254	6.79897	7.21811	6.64342	6.00435	6.68163	5.87002	6.17592	6.46573	6.69861	6.83536	6.57488	6.66592	6.60456	6.84536	6.70156	6.16838	7.09866	6.60961	5.49514	7.0047	6.82714	6.80093	6.46913	6.05713	6.85799	6.13499	6.8097	6.67479
STAG2	7.99781	7.8601	7.63919	7.86364	8.22261	8.05088	7.50417	8.06455	8.0562	7.83495	8.50077	8.24344	8.61348	7.83801	8.68695	7.77805	8.32829	8.16569	7.6073	8.00758	7.79784	8.06095	8.70941	7.7977	7.96643	8.31852	8.0729	7.67181	8.14335	7.51738	8.30556	7.69048	8.34554	8.01234	7.70066	7.9075	7.60591	7.78124	7.77671	7.56803	7.82599	7.932	8.10156	8.3669	7.95522	8.37951	7.39905	7.96688	8.05818
STIM2	5.9677	6.23133	6.35198	6.37501	6.16389	6.23242	6.31954	6.02292	5.24827	6.31465	6.10385	6.18674	5.99135	6.40286	6.27953	6.66426	6.49349	6.66638	5.92112	6.30095	6.39815	6.23595	5.87085	6.16469	6.41409	5.8192	6.15442	6.25713	5.83316	6.5023	5.92861	6.16913	6.32838	6.1614	6.20828	6.35224	5.65805	6.50954	6.46286	5.2615	7.15831	5.99355	6.17619	5.68715	6.17305	6.05335	6.0457	6.05268	5.7717
STK11IP	6.21055	6.15961	6.13391	5.99844	5.6034	5.56626	6.20138	6.42524	5.90354	6.13934	6.08662	6.08968	5.99814	6.0984	6.01475	6.37007	6.17184	6.57612	6.73654	6.03962	6.42517	5.54175	6.30897	5.92983	6.19012	6.00751	6.50522	6.18488	6.16466	6.42658	6.2636	6.44402	6.04047	6.27418	5.7904	6.01675	5.88727	6.07864	6.4884	6.21397	5.89929	6.14804	6.56675	6.42406	5.75057	6.18085	6.3556	6.17525	5.99811
SUPT5H	7.96924	7.9335	7.9986	7.92798	7.80631	8.05103	7.98595	7.88287	7.37313	8.00858	7.97999	7.90734	7.986	8.10351	7.85819	8.14097	8.06679	8.13134	8.22351	8.06957	7.58232	7.57826	7.7367	7.93664	7.97062	7.79574	8.37477	8.09307	7.98959	8.43309	8.24774	8.07636	7.99232	8.21728	7.99991	7.95081	8.15332	8.32766	8.04281	8.18105	7.78926	8.02897	7.8807	8.31876	8.16395	8.0464	7.44632	8.20291	7.8818
SUSD4	2.86713	3.62829	1.6085	3.2324	4.09727	1.68469	0.75118	1.35692	1.16109	-0.816219	2.39666	-0.693547	1.69519	1.40872	1.639	3.08621	0.771866	3.57961	1.51035	1.39716	0.721394	4.14483	2.19174	1.72912	2.45038	0.927349	2.08113	-0.682999	0.352486	0.905108	1.25371	-0.379797	2.50966	2.52127	1.31192	1.88387	2.46772	0.756451	1.55513	1.33624	-0.558966	1.16443	1.14445	1.544	0.386146	1.38782	1.97289	1.09775	3.88915
SUV420H1	6.37395	6.74202	6.55371	6.90092	7.18536	6.99379	6.70807	7.07424	6.30443	6.96864	7.04439	7.19843	6.7289	6.89992	6.72102	6.92297	6.32483	6.6549	6.81985	6.64943	6.16921	6.90829	6.8372	6.64031	6.26282	6.69817	6.8534	6.94493	6.57575	6.98657	6.93842	6.67508	6.86014	7.10788	7.02863	7.03261	6.89146	6.95999	6.82812	6.78441	6.8852	6.78084	6.78138	7.16639	6.9691	7.12475	6.50787	6.7762	6.69725
SYCP2	2.32058	1.99999	1.89618	2.1632	2.45966	2.09017	1.44435	2.00355	2.39324	1.7487	3.7385	2.56445	2.50613	2.05535	1.28232	1.45875	2.94662	1.81861	1.91582	1.57947	1.53232	2.15524	3.50606	1.32365	3.50454	2.75189	4.56081	0.415547	2.58611	1.41595	3.11693	2.1051	2.59668	2.26533	2.72292	2.13518	0.963632	4.15207	2.11474	1.84707	1.63818	2.47277	1.48092	1.63102	3.92227	3.30147	1.0284	1.79089	0.7028
SYK	7.61115	7.34278	8.50469	7.6498	7.12937	7.42073	7.73351	7.39413	8.04952	7.01537	7.91742	8.16415	7.75918	7.92787	7.30161	7.64758	7.75101	7.3772	7.54643	7.95663	7.67889	7.1865	7.83404	7.4989	7.61517	7.85843	8.40122	8.12841	7.66552	7.80702	7.99646	8.32875	7.66628	8.04208	7.72375	7.33797	8.11591	7.1636	7.34177	7.34669	7.50465	7.83735	7.31406	7.48394	7.58184	7.76662	8.30191	7.87339	7.96738
SYNE1	6.56713	7.61468	5.8558	6.98873	7.83912	5.8869	4.5623	4.62198	4.55272	4.00403	6.87695	6.36597	6.57674	5.41771	5.30767	7.17727	5.28492	6.071	5.54459	6.05776	5.28052	6.86365	5.65051	6.58842	6.50405	4.49969	5.92861	3.66071	5.20974	5.69953	5.06775	4.99547	6.63043	6.43587	6.65283	6.30099	5.99408	5.60847	5.97296	3.82114	5.78131	5.11375	5.25204	5.63228	3.75345	5.99632	5.26253	6.31809	5.80874
SYNE2	8.19972	8.24775	6.98146	7.86277	8.15819	7.23118	7.77496	6.97104	6.59107	7.13847	7.87257	7.83528	8.05015	7.65747	7.36649	7.76552	7.74053	8.03649	7.91929	6.66759	6.82897	7.08566	7.56315	8.1582	7.67003	8.44051	8.11676	7.41463	7.49482	7.37152	7.72571	7.10989	8.21798	7.45968	7.00633	7.72098	7.8982	8.07487	7.52212	6.7291	7.7048	7.21699	7.34779	8.41981	7.76308	8.43669	8.45955	8.37749	8.13374
TAB2	7.28248	7.75799	7.70019	7.84604	8.22783	6.94955	7.14245	7.28626	7.1769	7.21286	7.83417	7.58249	7.53778	7.5123	7.45759	7.52127	6.98487	7.6341	7.1675	7.26334	7.53895	8.04065	7.51285	7.34952	6.84804	7.58587	6.8928	6.9381	7.69551	7.4447	7.32342	7.38513	7.8772	7.71798	7.53965	7.62367	7.32782	7.26521	7.29919	6.60923	7.53013	7.37984	7.6794	7.44291	7.24612	7.50983	7.15373	7.31509	7.53172
TAF4	6.48443	5.95489	6.79589	5.9689	6.068	6.63405	6.6434	7.06312	6.4644	7.38568	6.64949	7.16422	6.98347	6.54238	7.45074	6.04927	6.9444	6.42106	7.54722	6.94272	5.94714	5.59726	7.20386	6.62447	6.19012	7.27298	7.08842	6.63279	7.24719	6.79676	7.25512	6.98347	6.75034	7.30849	7.0514	7.03717	6.98951	6.70839	7.11227	6.84697	6.2815	7.09242	6.81502	7.05487	6.20326	7.22782	7.10278	6.05268	7.01489
TAL1	4.18537	4.24877	3.41405	4.01814	4.41235	3.86323	2.66812	3.26308	2.85277	1.7487	3.49527	3.83895	3.08149	3.24494	2.04446	3.85665	3.16976	3.1096	3.19983	3.25345	2.73629	4.24247	2.66866	3.19546	2.87023	2.26235	3.04621	1.71481	2.512	3.2077	2.90663	3.24454	3.80065	3.14772	3.41606	2.74132	2.95608	3.04222	3.95302	2.72253	3.07854	3.17934	3.17259	2.80968	2.12075	2.85416	2.82018	2.86844	3.0446
TAS2R5	1.8686	1.35336	2.25909	1.10714	1.71772	2.24432	2.08621	2.05006	1.29462	1.82281	2.30568	2.80286	0.819736	1.78342	1.73431	1.54577	1.35964	2.88646	3.03277	2.03901	2.73629	1.1744	1.24729	1.50599	1.51211	2.02596	3.36898	0.703197	0.640221	2.24885	1.54139	2.4824	2.00888	2.34538	1.20657	2.28934	1.11779	1.79789	2.5042	3.15539	1.23271	2.49943	2.24306	2.28161	2.42303	2.02381	2.17356	1.72635	1.6583
TBX21	3.68389	2.76213	2.52479	2.76538	2.12318	2.033	1.08769	1.03847	1.29462	-0.123072	3.23146	1.38579	3.01696	0.397097	0.722706	2.84505	2.20695	0.519329	1.79802	1.29179	1.82001	2.27302	0.910796	1.85428	1.26079	1.39736	1.50576	1.26283	1.65181	2.75094	1.82907	1.492	2.38045	2.87147	1.7174	1.72972	2.53918	3.53939	2.62557	1.33624	2.48548	1.90637	1.48092	1.544	1.59013	1.13652	3.24139	3.43714	0.88513
TBX22	1	1	1	-0.972332	1	1	1	1	1	1	-0.738772	1	1	1	1	-0.939048	1	1	1	1	1	1	1	-0.978964	1	1	1	1	1	-0.886732	-0.943405	1	1	1	1	1	1	-1.03536	1	1	1	1	1	1	1	1	1	1	1
TCEAL6	3.63626	3.79175	2.64995	3.49362	3.79716	2.60099	1.70671	1.52397	2.10556	2.22827	2.87208	0.692647	2.25481	1.57578	1.73431	3.36492	2.15816	2.78802	1.32803	2.03901	2.16831	3.71339	1.60396	2.80526	3.00376	1.26382	2.08113	0.703197	2.512	1.8214	1.82907	1.32495	2.41436	2.17832	2.88055	2.42287	2.50409	1.60374	2.28909	1.33624	1.92587	2.19405	2.17407	1.9187	1.68544	2.68711	1.72157	1.79089	2.35145
TDO2	4.40569	3.12985	6.8189	3.64283	3.61983	6.50364	2.99191	4.02792	7.68843	3.66109	4.26511	4.01588	3.90164	8.23547	3.6539	2.86752	3.7874	5.34498	3.03277	4.53265	2.04315	3.72646	2.70257	2.27917	3.30387	3.67462	4.00902	6.107	3.76476	3.27224	3.98374	4.06871	5.9754	3.83221	3.35315	4.4153	3.94257	6.01913	4.57555	2.67997	4.01567	3.64934	2.09995	3.68941	2.61974	1.13652	4.82871	3.14543	1.29058
TDRD9	2.27406	2.21356	1.68854	0.973616	1.61235	0.586063	1	0.0576083	-0.0916768	-0.816219	1.82611	1	1.51288	1.31343	6.04205	1.00675	-0.83748	5.68792	0.124074	-0.905351	1	0.992103	1.09313	0.966984	2.9258	1	1	0.703197	0.640221	1.1928	-0.943405	-0.379797	1.78574	1.85987	1.57429	1.54739	-0.135018	0.574138	0.456538	1	-0.558966	0.653626	1.14445	1.44871	0.896986	1.13652	0.181154	2.73187	1.17279
TERT	0.838978	2.21356	2.01397	1.66676	1.2069	1.83885	1.91435	2.17789	3.86915	3.11558	0.35977	1.79126	1.00206	2.96207	2.42745	1.45875	0.954203	1.50016	3.49135	3.66928	1.63768	0.481253	1.60396	3.46372	2.71608	1.51513	2.80504	2.53578	1.73882	1.88595	3.29059	1.22964	3.44398	1.16671	2.5357	1.80976	2.46772	3.46449	3.43966	4.24496	3.3922	1.90637	2.42538	2.44196	3.73019	2.02381	3.17685	3.98114	1.49124
TES	7.84542	8.62823	8.16676	8.1248	8.96753	8.75214	8.08955	8.03786	7.99129	8.10077	8.33403	8.45107	7.91394	7.64402	8.01126	8.33652	7.67699	7.39694	7.97569	7.76014	7.10023	8.8808	8.20963	7.76135	7.73224	7.67069	8.69131	8.52954	7.671	7.62347	7.82363	7.68887	7.64946	7.94618	8.58873	8.10358	8.27829	7.96649	7.38913	7.10975	7.68791	8.02738	7.70092	8.09209	7.76826	8.51256	7.92438	7.37287	8.14862
TET3	6.27008	6.76094	6.41115	6.63608	6.33185	7.00241	6.83661	6.4091	6.32425	6.11815	7.0423	6.89771	6.75727	6.90254	6.64227	6.52766	6.87263	6.84369	6.99963	7.00148	6.30489	5.822	7.01783	6.50712	6.34663	6.96617	6.36471	6.24935	6.26151	7.47296	6.97256	7.00821	6.97033	6.78485	6.88636	6.42869	6.82205	7.02016	7.17189	6.66734	7.0083	6.62274	6.53534	6.96253	7.04459	6.38653	6.52968	6.81641	6.9033
TEX15	1	1.66351	1	-0.279185	0.513721	-0.107029	1	-0.347857	1	1	1	1	-0.0965109	1	1	1	1	-0.579283	1	-0.905351	1	1	1	1	1	1	1	1	1	-0.886732	1	1	1	-0.912797	1.89972	1	-0.828051	1	2.16126	1	0.539588	1	1	1	2.84289	1	-0.224394	1	1
TF	4.1783	3.74296	0.91537	3.80683	4.01025	0.991547	1.44435	-0.347857	0.313788	5.47161	2.39666	2.07894	-0.0965109	1.20806	0.722706	3.80579	1	1.7233	5.39191	1.65952	1.12684	3.72646	5.58737	1.50599	1.10665	-0.682009	2.80504	1.26283	-0.746126	0.499623	-0.250386	5.08403	1.90352	-0.219525	3.10369	-0.755235	2.30738	0.756451	4.05382	0.643064	-0.558966	2.49943	0.633609	4.10896	1.77244	-0.809456	1.38509	0.810041	4.32446
TFR2	3.46365	1.9512	3.91109	1.59266	1.81303	3.22514	3.79572	4.8198	4.46746	3.43225	4.37315	4.35621	3.83527	4.36269	3.91112	1.95122	3.85378	3.94251	3.99525	1.92778	3.74182	0.481253	3.9835	4.12094	4.47967	4.0453	4.68381	4.72855	3.76476	3.41742	4.01933	5.34051	3.45581	3.37774	2.22822	3.87955	3.04309	4.54063	3.7976	3.70336	3.75844	4.64259	4.57843	4.18307	2.9511	2.28164	5.61047	4.63507	4.63462
TG	3.52001	1.35336	5.10248	1.51262	1.36105	7.09969	5.84495	3.72119	3.646	4.10373	4.58417	5.97204	5.19675	1.64989	4.77013	2.19635	4.6596	4.88878	5.36403	5.61224	6.09203	0.992103	3.65808	5.45722	3.7216	5.10174	6.51417	5.48442	5.98253	5.09224	5.08476	5.23697	6.98528	3.8664	2.10038	3.71073	5.05242	3.77687	5.7205	-0.455549	4.71907	5.22487	3.72466	4.60995	5.36289	3.39529	6.234	2.70718	5.5263
THBS4	7.66487	8.35552	6.33735	7.1925	9.07131	5.70405	2.03214	0.0576083	5.91708	0.975503	5.45148	2.3974	5.38193	6.04345	4.90093	7.42792	3.47992	0.807011	4.27682	4.566	1.28102	8.03017	3.27166	6.57906	7.21737	1.10968	5.51299	2.64911	2.86482	1.1928	-0.250386	0.536493	5.3266	7.0573	6.57355	5.18235	6.10433	5.11954	2.43751	0.237599	1.0504	0.80777	1.32676	2.80968	1.07929	5.98846	4.87857	4.98956	7.97755
THOC2	7.41406	6.87081	7.03051	6.94379	7.1195	7.62026	7.31449	7.61823	7.15826	7.26677	7.86159	7.6004	8.20843	7.41486	8.05801	6.87202	7.6239	7.66584	7.3787	7.79125	7.18091	6.66816	8.16541	7.1354	7.25938	7.79011	7.77127	7.20035	7.57533	7.3511	8.01887	7.37425	7.80889	7.54959	7.56094	7.45004	6.96753	7.19739	7.49354	7.38911	7.35958	7.68975	7.63396	7.86772	7.19151	7.56623	7.1077	7.69061	7.26975
TIAM1	5.49864	5.36564	4.24756	5.63301	5.33134	4.44154	3.20221	2.87104	2.82611	2.76727	5.4032	3.81721	4.32228	5.06995	4.15669	5.28145	3.59324	3.64023	3.25955	3.73896	3.16374	5.2057	4.70404	3.85735	4.58788	3.03148	2.99742	2.95449	3.67274	3.94167	4.65491	2.68825	4.33617	5.07624	3.36605	3.99841	4.03942	5.38793	4.13281	2.80257	3.22514	3.4262	3.81167	3.50283	2.37858	3.63325	4.17626	5.02711	4.78372
TIFA	5.86155	4.97891	5.55814	5.34668	5.27307	5.14521	5.35236	5.61446	5.80549	5.24986	5.37263	5.30777	4.96604	4.75062	5.06326	5.38701	5.37102	5.01914	5.23403	5.77291	5.95384	5.66679	4.8582	5.57785	5.3163	5.52449	4.77237	5.55131	5.1967	5.5559	4.86463	5.3791	5.16802	4.73977	5.17895	5.06193	5.41993	5.8942	5.50957	5.28748	6.12557	5.42992	4.7925	5.02665	5.27148	5.46724	5.51866	5.66987	5.02028
TLN2	6.78178	7.7434	6.21117	7.53161	7.40368	6.95983	7.30798	6.92768	5.91954	6.43154	7.18197	7.01476	6.71963	5.5489	6.43146	7.31148	7.48628	6.92456	7.08724	6.42366	6.02966	6.59495	6.34278	7.33222	6.30238	7.02045	5.95102	5.38301	6.78706	7.39077	7.05448	6.5541	6.49133	6.21337	6.11431	6.56667	6.44913	6.80931	6.50506	5.75307	7.9248	6.76987	7.52829	6.5786	6.15759	5.99521	6.3303	7.34409	7.08596
TLR2	6.08916	4.70486	4.8307	5.21186	4.98729	4.97745	3.99379	4.59737	4.47268	4.43602	6.04562	4.85931	5.51474	5.34055	4.59391	4.64811	4.48544	4.50832	4.1845	4.44168	4.60296	4.66077	4.61457	3.95555	5.19821	4.1137	5.58141	3.55101	4.66108	4.71548	4.40359	4.54745	5.56424	4.9706	4.28234	5.1664	4.56096	5.31207	5.48695	3.98713	5.00548	4.25547	3.95385	4.95726	4.11585	5.4092	5.52505	5.81735	4.24665
TLR4	6.61663	6.25459	6.64599	6.53923	6.52665	8.69486	7.26027	4.74284	7.26621	5.0754	7.15212	6.60344	6.04225	7.00242	7.3023	6.48442	6.20646	7.41367	5.25592	6.8413	6.66156	6.6811	5.7181	5.31079	5.72341	5.88599	3.8935	6.48933	6.77739	5.63692	5.14779	6.27499	7.25011	6.55636	6.11677	5.89251	7.72541	6.3305	6.04001	5.11282	7.19715	5.79332	6.20578	5.37463	6.40068	5.03414	6.74262	6.03401	6.46736
TLR5	4.92328	4.62879	3.68794	5.2363	4.88319	3.40449	2.83064	2.87104	2.35068	1.48634	4.79455	2.35088	3.77464	4.18698	3.07408	4.25935	3.35208	5.64923	2.91726	2.78345	5.59277	4.66586	3.29035	3.59578	4.11891	3.81772	2.67583	3.00578	2.6551	3.55601	3.52239	3.10143	4.15482	4.48544	3.08688	3.62684	4.12065	2.97201	4.2797	3.62201	4.55895	2.712	3.44703	3.36563	1.23346	3.70146	3.51333	3.83048	4.505
TLR8	5.47371	4.03064	4.16055	5.15676	4.57992	3.58182	1.84981	3.52336	2.79871	1.95634	4.91014	2.44185	4.11557	3.42967	3.5108	4.28121	3.49316	2.25393	2.52195	2.78345	3.16374	4.64015	1.4986	2.57642	3.64562	2.36243	0.694846	2.575	3.98129	4.11057	3.31916	3.2965	4.6586	4.55111	2.92137	3.82978	2.88546	3.65603	4.40776	0.237599	3.88361	3.17934	3.3192	2.85969	1.68544	3.10262	2.74607	5.17528	2.46065
TMCC1	6.38103	6.20326	6.13391	6.27408	6.31082	6.13516	6.43614	6.16614	6.09351	6.0243	7.39416	6.62091	6.45737	7.37371	6.64963	5.98547	6.2323	6.83529	6.44662	6.55965	6.37125	6.09196	6.92207	6.60838	6.30514	7.1315	6.22128	6.94833	6.92713	6.25618	6.42797	6.33921	6.65472	6.66696	7.02203	6.61631	6.81201	6.34182	6.13754	6.67857	6.7448	6.19487	6.14839	6.86213	6.11083	6.82783	6.23556	6.60965	6.70421
TMEM132B	1.71445	4.4022	1.52148	3.12205	4.70844	1.97239	0.528037	0.0576083	-0.0916768	0.570019	2.51926	1.09811	2.15473	2.00656	1.28232	3.65598	0.261056	1.50016	1.32803	1.174	0.0281987	3.98782	1.24729	2.27917	3.14353	0.704186	1	1.10866	1.65181	1.59826	2.00093	0.718815	2.1042	1.65223	1.95378	1.80976	1.3691	0.574138	1.14965	-0.455549	2.27417	0.941295	2.6705	1.44871	1.77244	1.49317	0.87426	1.50321	2.61971
TMEM59	8.67788	8.97909	9.08015	9.65678	9.03141	8.54458	8.81325	8.09593	8.99368	8.75016	8.95325	8.47868	8.56551	9.02586	8.79299	9.14895	8.96155	8.97423	8.13031	8.31	9.50995	9.67994	8.66726	8.65864	8.70671	8.58056	8.55395	8.74429	8.92766	8.83208	8.50031	8.86956	8.93193	8.92761	8.9817	8.84151	8.20835	8.23357	8.20486	7.33393	8.7881	8.38692	8.51958	8.74165	8.50951	9.13167	8.97342	8.01927	8.46632
TMPO	7.48047	7.41628	7.73649	7.50795	7.38265	7.87574	7.52417	7.87581	8.05928	8.10025	7.63094	7.96302	7.80311	7.90103	8.04015	7.48208	8.0399	7.69451	7.75849	7.66144	8.35938	7.63269	7.7022	7.71981	7.4592	7.91015	7.33943	7.83178	7.96939	7.8088	8.24043	7.82987	7.58773	7.57532	8.02369	7.55807	8.02611	8.16014	7.86635	8.13384	8.16922	8.03319	8.07723	7.19705	7.83868	7.32753	7.5386	7.92002	7.63343
TMPRSS3	4.55742	3.01591	4.82738	3.51634	2.67323	4.88677	4.46964	5.92315	4.88851	5.00086	4.78262	5.4905	5.22645	5.4613	4.79173	3.18799	5.16136	6.1565	3.38215	4.63975	5.68073	2.37839	5.04116	2.15656	7.95942	5.09556	5.04833	6.32088	4.65207	4.67404	6.33856	4.67325	2.8418	6.16224	4.19673	5.31324	5.52626	4.00811	5.44354	4.66247	5.9527	5.67199	5.36395	5.0069	4.87104	5.59912	5.37037	4.20568	5.65013
TMX3	6.62527	6.6808	6.26958	6.55173	7.0417	6.51767	6.06637	6.46945	6.12194	6.13361	6.99265	6.73943	6.66443	6.37284	6.51343	6.30151	6.45681	5.97608	6.19325	6.39301	5.69985	6.89582	6.08808	6.04483	6.92227	6.1412	6.33939	6.1193	6.61528	6.38784	6.2266	6.15833	6.79638	6.37141	6.64995	6.79021	6.4811	6.99183	7.39431	7.02997	6.92813	6.47665	6.07748	6.13083	5.75057	6.40289	5.79789	6.92374	6.32319
TNFAIP8L3	5.3844	5.69835	4.72202	5.94838	5.17719	6.39423	3.96204	3.14867	3.99431	5.74337	4.25159	3.74901	4.02248	4.12882	3.58491	5.36531	3.28956	3.33274	3.61041	3.62717	3.42944	5.69801	3.87608	5.2749	4.94251	6.4456	5.04833	2.7181	5.24036	3.64596	2.38869	2.51057	6.3656	4.34478	4.49828	4.99739	4.28988	3.8245	4.45471	2.91177	2.08002	3.11034	3.42683	4.75559	3.0942	4.50872	5.54398	3.69112	6.50007
TNFRSF1B	7.81327	7.21828	7.60702	7.3964	6.78725	7.3177	7.35134	7.54853	7.20441	6.95144	7.08681	7.11954	7.84882	6.40594	7.15	7.4543	7.14108	7.25472	7.16838	7.69665	7.12579	7.02518	7.15186	7.14966	7.34984	6.69379	8.10093	7.81898	6.80193	7.46874	7.41257	8.26287	7.55387	7.89848	7.01237	7.06244	7.13326	7.59645	7.50163	6.31641	7.20313	7.61963	6.93624	6.81655	7.05438	7.33875	7.70298	7.89985	6.35388
TNFSF18	3.21853	-1.04441	0.733041	0.819471	-0.584831	1.27924	-0.858258	0.34529	1.00694	-0.123072	1.34062	1.60894	1.00206	0.109482	-0.663588	1	-0.144448	0.519329	0.124074	0.193179	2.51315	1	-0.00551518	-0.285817	1	1	1	0.415547	1.04567	-0.886732	0.155122	0.0256677	0.804912	3.33577	1.49425	0.854245	0.963632	0.0632565	1.26745	1	1	-0.0395728	0.633609	-0.160756	-0.712534	1.67551	1	1.09775	1.29058
TNIK	5.10448	6.42112	5.80445	6.09332	6.38961	6.46662	6.6057	5.89146	5.39313	5.42012	6.95556	5.03969	4.84865	7.30037	5.35986	6.35795	6.42154	7.20144	5.98579	6.27616	6.5385	5.60721	7.02005	6.73262	5.67964	6.01247	2.77427	6.28198	7.13848	6.01409	5.66583	7.17296	6.98424	5.77439	5.57179	6.6081	3.36154	4.80532	4.79706	3.53346	5.81428	5.41862	5.95663	3.56496	5.38111	5.28191	5.80031	7.06035	6.29676
TNIP3	2.44842	2.28767	5.65009	2.52422	0.108316	2.19552	2.50905	3.59375	1.92324	3.07557	2.3522	1.38579	2.76564	3.05388	0.722706	3.35132	4.44054	2.31109	-0.281435	2.23006	2.27954	2.21587	1.3808	1.50599	0.00806737	1.80281	1.38797	0.703197	0.863354	5.7493	2.27536	4.36513	3.28982	2.26533	1.31192	1.72972	1.25133	2.10018	5.23983	1.62391	4.18589	4.2137	3.09036	-0.160756	0.673811	1.27004	1.79056	2.31413	0.191942
TNNC1	4.64119	3.033	3.25073	5.37334	1.71772	4.67626	3.52379	4.86165	1.92324	4.45161	4.53928	2.35088	3.95523	4.92703	2.94733	5.27146	3.11367	3.93158	2.5518	3.18891	3.28634	4.68097	4.23584	2.42227	3.54899	3.50756	4.95398	3.10109	0.863354	2.40919	5.20067	2.87829	2.65075	3.45673	3.71888	4.30106	2.11633	3.02513	3.27491	3.04098	1.63818	2.52541	3.29621	3.62345	3.95098	4.04262	4.33478	3.12917	4.7938
TOMM7	7.79762	7.46543	7.53387	7.52836	7.48385	7.39706	7.23339	7.66169	8.34659	7.33566	7.15511	7.28774	6.75038	7.21249	7.52593	7.3813	7.45146	7.42742	7.07774	7.04366	7.90355	7.88412	6.91962	7.4013	7.88201	8.27902	7.99124	7.79556	7.0875	7.06351	8.07772	7.23697	7.10049	7.26704	7.25026	7.74832	7.63103	7.60939	7.19437	7.56934	6.48586	7.72659	7.24252	7.64779	7.48645	8.11578	7.97745	7.30381	7.88606
TOP2A	7.68444	7.2224	7.75999	6.61957	7.03535	8.05617	7.99814	8.75447	8.28189	8.47898	7.81353	8.26335	8.14171	8.53093	8.48317	7.19562	8.08802	7.92685	8.69674	8.49685	8.27245	7.05913	8.37428	7.80783	7.95977	8.47759	7.82872	7.16779	8.01389	8.59418	8.7443	8.61225	7.86181	7.63539	8.59901	8.07463	8.61326	8.17372	8.67125	8.3268	9.10256	8.39173	8.01616	7.70522	8.57595	7.87854	8.12762	8.91722	8.03686
TOX4	7.64838	7.49916	7.62269	7.49057	7.62359	7.30718	7.44314	6.96147	7.42777	7.11553	7.35326	7.08445	7.19049	7.57458	7.1811	7.50388	7.04488	7.09361	7.09208	6.64469	6.93599	7.61533	7.2592	7.24109	7.11839	7.43829	7.26113	7.48485	7.37665	7.04917	7.00127	6.83035	7.46386	7.04732	7.08706	7.0713	7.52277	7.26236	7.19189	6.99225	7.26387	7.09597	7.61981	7.26131	6.86172	7.07006	7.47212	7.17358	7.41611
TP53	7.76674	7.18231	6.63348	7.31196	7.04122	7.6517	7.58703	8.79455	5.69216	8.00637	8.25868	8.53119	8.0036	7.66063	8.07546	7.22223	7.49184	8.24349	7.84007	7.69094	7.62288	6.75728	8.32598	8.37439	5.9729	5.80863	7.63892	7.9285	8.10585	8.23836	7.93735	5.81562	6.20909	6.11282	6.00968	7.9197	8.13338	5.99466	7.73134	8.18477	7.80895	8.40207	6.26004	6.02341	7.94241	7.78011	7.78469	7.39692	8.33403
TPM1	9.05445	10.5977	8.87392	10.0398	11.0239	8.939	8.5462	8.18814	8.74051	8.84901	8.86318	8.161	8.48057	8.87285	8.71619	10.2697	8.76229	8.80237	8.73561	8.96989	9.25435	10.9199	8.58446	9.78491	9.45182	8.62968	8.75616	7.38935	8.55893	8.84366	8.3671	8.50441	9.23688	8.50647	9.53308	8.75139	8.47396	8.36131	8.45876	7.834	9.26549	8.84096	8.60911	8.96919	7.82639	8.74104	7.75683	8.44974	8.20055
TPRKB	5.91665	5.75675	5.69027	5.78812	5.84485	5.7523	5.96505	6.10421	6.75048	6.10935	6.0064	6.2111	5.61387	5.75017	6.1049	5.69811	6.06013	6.03142	6.04025	6.22786	6.25082	6.44997	6.1082	5.83121	5.93229	6.16592	6.07011	6.33709	5.97653	6.11095	6.5112	6.18123	5.99044	5.60643	6.06982	6.37652	6.05739	6.26245	6.2639	6.98168	5.48596	6.1837	5.86829	6.43299	6.71587	6.19548	5.5853	6.10084	6.06783
TRAK2	7.06314	7.73886	6.97136	7.67768	7.8589	6.71949	6.74516	6.3915	6.90776	6.4672	7.2788	6.99435	7.3541	6.92508	6.77421	7.65908	7.185	7.07753	6.62784	6.72745	7.3277	7.80179	7.05927	7.235	6.79813	6.87277	6.62309	6.85327	7.46049	6.74479	6.84345	7.30314	7.47378	7.19138	6.75737	7.21556	6.85851	6.99444	7.08785	6.40409	6.99686	6.64632	7.08462	7.00592	7.02994	7.52122	6.82448	6.7546	7.19352
TRAPPC6A	6.39735	5.87317	6.55844	6.40983	5.64167	5.6597	5.76583	6.27623	6.14568	6.67316	5.77439	6.18879	6.18757	6.83448	5.8702	6.05571	6.56488	6.23526	6.40632	6.20117	5.90458	6.23278	6.05946	6.35671	6.46244	6.80788	6.8681	6.15424	5.75369	5.62361	6.13903	5.57733	6.04225	5.92996	5.77438	6.18504	6.88343	5.48824	5.73971	6.26349	4.81159	5.9137	6.06589	7.1468	7.59968	6.95447	6.46836	6.00763	6.38705
TRAPPC9	6.79947	6.76012	6.85684	6.58099	6.60807	7.17191	6.54055	7.07364	6.78872	6.97569	6.72108	6.94069	7.16677	7.25148	7.20275	6.87364	6.4602	6.86789	7.39622	6.8088	6.49904	6.31802	7.38501	7.14196	6.70012	6.9657	7.44036	7.1236	6.94282	6.94378	6.97548	6.93907	6.65808	6.93777	6.75391	6.60174	5.65652	6.40365	6.54952	6.91722	6.28577	7.13007	6.85289	7.09944	6.68755	7.05923	7.03688	6.58253	6.8724
TRIO	7.32178	7.7304	7.26653	7.39918	7.53958	7.99553	7.42677	7.38388	6.93919	7.04625	7.85346	7.63093	8.08446	7.35057	7.56165	7.32573	7.42602	7.65369	8.00132	7.82299	6.94743	6.95721	7.79877	7.88934	6.83891	7.54609	7.22644	6.74107	7.67942	7.65816	7.59778	7.47108	7.98334	7.86837	7.45289	7.85859	7.23053	7.581	7.58721	6.68493	7.53411	6.98362	7.15914	7.51202	6.86517	7.74431	7.83998	7.80261	7.66447
TRNAU1AP	5.39286	5.43704	5.3889	5.63436	5.77989	5.28429	4.57984	5.31339	5.76054	5.7029	5.28461	4.84369	5.4564	5.31711	4.87374	5.53937	5.46688	5.58824	5.46319	5.30918	6.19786	6.10769	5.00848	5.02988	5.78258	5.06091	5.51511	5.05024	5.09745	5.07694	5.51639	5.77717	5.67884	5.30588	5.65313	5.1529	4.7666	5.46146	5.11759	5.04164	5.24609	5.48192	4.8963	4.89551	5.9621	5.11217	5.25003	5.33726	4.78372
TRPM3	0.615834	1.25806	2.52479	1.22492	1.02457	2.83738	1	1	1	1	-0.738772	0.692647	0.308881	1	1	1.25809	-0.83748	1.61794	1	0.193179	1	0.992103	0.399983	0.81284	0.413499	0.0110388	2.89205	1.88186	1	-0.193463	1.35908	1	0.11181	0.185898	0.801104	1	-0.828051	2.00921	1	1	1	-1.13819	1	-0.160756	1	2.59179	4.79954	1	2.922
TRPV6	-0.77046	1.52041	-0.183202	1.86093	1.71772	1	-0.165111	1	1	-0.123072	0.64747	-0.000500125	-0.789658	2.37813	1	1.36344	1	0.113864	-0.97445	-0.905351	1.41454	2.0907	-0.00551518	0.407397	6.20549	1	0.694846	1	1	1	0.66593	-1.07294	-0.2937	0.47356	1	0.343448	-0.135018	1.26726	0.168814	1	2.90669	0.248109	1.32676	1.63102	-0.712534	-0.809456	-0.917542	1.72635	1
TSC22D1	8.82017	9.29038	9.82315	9.03897	8.81519	9.84424	9.70463	8.42346	9.44556	8.73938	9.32677	8.96904	9.12021	8.79068	9.38573	9.48096	8.53989	9.29935	9.25686	8.45083	8.86564	9.64752	9.37003	8.76562	8.42286	8.3891	9.39751	9.50745	9.11959	8.84445	9.24586	9.70431	9.20419	9.6933	8.63391	8.9153	9.22323	8.61321	8.29741	8.51909	8.37844	8.77122	8.9732	9.1003	8.78995	9.64003	8.75186	8.16963	9.16308
TTC12	5.09318	5.26356	5.42987	5.47976	5.06058	5.25423	5.35236	6.22165	5.97328	5.57063	5.52074	5.94492	4.79754	4.63845	5.04352	5.24501	5.11307	5.2408	6.25817	5.6196	5.28052	5.28802	5.58923	5.13917	4.87171	5.95779	5.50294	5.47811	4.97749	5.35558	5.74109	5.84475	5.05341	5.40083	5.75458	5.50057	5.23799	5.94476	4.70857	4.91511	5.38376	5.76559	5.32191	5.70997	5.40564	4.94317	5.90362	5.3882	5.32973
TTC7B	5.87073	6.262	5.06639	5.67799	6.5299	5.00191	3.70611	4.00244	4.15683	3.44643	5.4877	4.43625	5.70707	5.29683	4.4839	5.74672	4.34981	4.08416	5.08222	4.49725	4.20263	6.37199	5.23096	5.14794	5.91203	5.39555	5.73178	3.97086	4.96764	4.58142	4.99402	3.97047	5.36579	4.96221	5.17895	5.00372	4.82437	4.9784	5.38195	4.02181	4.08535	4.10359	4.01235	5.33438	3.27653	4.89771	3.95004	5.49681	5.03353
TTF2	6.02637	5.7007	6.07823	5.63571	5.53763	5.9544	6.37738	5.98899	6.51566	6.30823	6.5011	6.52306	6.47782	6.84245	6.59059	5.60764	7.1304	6.29905	6.48995	6.49213	6.57216	5.40125	6.4958	6.40878	5.63205	6.55209	6.30522	6.41528	6.67747	6.46964	6.46925	7.1309	6.33302	6.48973	6.68396	6.00523	6.00492	6.63278	6.13668	6.63121	7.0646	6.77683	7.15816	6.21769	6.47293	6.34443	6.23947	7.04675	5.59164
TTN	4.73398	4.39589	3.66295	4.46077	4.83797	4.36994	4.02206	1.4169	3.13379	3.98802	3.71458	3.77364	4.3311	4.51164	4.24951	3.9581	3.92656	4.26499	4.73006	4.32941	3.56558	3.90975	4.75844	3.98392	3.62017	4.38788	3.38827	0.973238	3.70382	4.62779	4.08076	2.54952	4.95682	4.19304	4.1707	3.15103	3.56991	4.65926	4.41732	4.70795	2.84482	3.55878	3.75172	2.52063	4.55127	2.6409	3.86683	4.27104	3.98227
TUBGCP2	7.18442	7.52919	7.32351	7.41149	7.07569	7.15024	7.07988	7.37569	7.4299	7.32	6.97494	6.88499	7.16198	7.16408	6.75936	7.57555	7.3704	6.73992	7.50961	7.47868	7.04668	7.08702	7.05241	7.42249	7.45957	7.13716	7.1414	7.37764	7.11635	7.57243	7.29542	7.21389	7.14469	7.12471	6.90029	7.14179	7.31131	7.08578	7.06767	7.2777	6.9051	7.35058	7.1404	7.16342	7.31095	7.01221	7.38925	7.68988	6.29768
TULP1	-0.0773131	-1.04441	-0.876349	0.12628	1	-0.800287	-0.858258	-1.041	1	-0.816219	1.20708	0.404998	0.596581	0.802584	-0.663588	-0.939048	-0.144448	0.113864	0.411712	0.703988	1	0.76895	1.86631	1	1	0.0110388	1.25445	0.92636	1	0.211961	-0.250386	-1.07294	0.804912	-0.912797	0.618801	1	-0.828051	-0.342209	1.14965	-0.455549	1	1	0.633609	0.532391	0.386146	-0.809456	-0.917542	-0.98163	1
UBE2J2	6.54875	6.7278	6.57076	6.80466	6.47733	6.53868	6.83707	6.63363	7.07151	6.72065	6.20525	6.41214	6.64691	6.89578	6.04571	7.01663	6.33868	6.66137	6.78548	6.58733	6.97378	6.87039	6.45442	6.23998	6.77538	5.99751	6.94625	6.80743	6.28829	6.67292	6.9316	6.93973	6.51424	6.60806	6.72179	6.1985	6.21853	6.8793	6.46655	6.47301	6.45127	6.72934	6.31947	6.77074	6.9946	6.44407	7.01881	6.73609	5.81116
UBE4A	7.19022	7.36907	6.9147	7.23946	7.44326	7.05379	7.25878	7.67703	6.97863	7.27568	7.58258	7.48387	7.18207	7.39905	7.39884	7.37053	7.01564	6.94312	7.36709	7.46581	6.49361	7.11239	7.25574	7.34492	7.75368	7.41168	7.3119	7.2582	7.23256	7.27587	7.58521	7.22907	7.31617	7.44031	7.5357	7.81004	7.19544	7.04585	7.36101	7.40928	7.42235	7.31033	6.95738	7.51249	7.4963	7.442	6.88676	7.24514	7.089
UBXN1	7.5987	7.34913	7.72568	7.62353	7.36634	7.53953	7.64709	7.94133	7.76058	7.8826	7.2514	7.62656	6.91465	7.33444	7.48572	7.37471	7.42756	7.07895	7.79261	7.4189	6.80874	7.64263	6.79357	7.60424	7.40804	7.12135	7.76066	7.88289	7.26426	7.5866	7.6127	7.40882	7.48053	7.99516	7.68849	7.86925	7.79668	7.63648	7.52127	7.81934	6.52098	7.73587	7.00523	8.10363	8.11545	7.92467	8.0495	7.75334	7.64592
UGT3A2	2.00213	1.78867	1.52148	0.973616	1.61235	1	-0.858258	1	0.313788	1	1	-0.000500125	-0.789658	-0.98913	-0.663588	1.00675	1.10833	1	1	1	-0.664949	0.76895	-0.00551518	0.119648	1	0.704186	1	1	1	-0.193463	1	0.0256677	-0.2937	0.47356	1	-0.755235	-0.135018	-0.342209	0.679657	1	-0.558966	1	1	1	1	0.800027	2.17356	-0.98163	1.29058
UHRF1BP1	6.30281	6.06535	5.89438	6.13431	6.00955	6.45186	5.8201	6.46835	5.76912	5.64678	6.66787	6.51643	6.62125	5.5873	6.08751	5.84983	6.63265	6.1565	6.50418	6.42432	5.91017	5.72829	6.26361	6.15755	5.30635	6.38693	5.83357	6.12815	6.55775	6.80911	6.56855	6.3713	6.75903	6.27494	6.53552	6.21274	6.03778	6.90704	6.7504	5.81735	6.71544	6.74416	6.50009	6.00468	5.98581	6.05857	5.33055	6.45432	6.04895
ULBP3	3.37268	2.90671	3.67747	2.20577	2.50618	2.29084	4.28926	4.01526	3.30953	3.13499	4.42595	3.79499	3.50075	3.84711	3.59909	3.45531	3.09426	3.92053	4.5469	3.7767	3.89945	2.64075	4.6437	4.46781	3.65869	3.79525	2.25297	1.95596	3.34825	3.85829	4.36475	1.492	4.21716	2.41949	3.74554	4.17207	4.54716	4.33996	3.69519	2.84031	4.08535	3.73704	3.00074	3.89971	3.33059	3.90013	2.79608	3.3621	3.43716
UMODL1	2.63074	1.40646	1.35897	0.414028	1.2069	2.72615	2.90296	1.84938	3.18056	2.54621	-0.0457299	3.41723	2.15473	1.20806	2.59451	0.447183	2.96909	0.807011	2.97668	2.42677	1.28102	1	4.61949	3.09861	1.26079	2.84427	0.00169856	2.6842	-0.0529789	3.72848	3.62083	1.0065	3.05621	1.03318	0.395617	3.07346	3.19724	1.26726	4.252	3.82114	1	1.68085	1.14445	2.5801	2.75328	3.25104	4.20647	2.19635	5.21145
UNC13C	-0.0773131	0.90138	-0.183202	1.33028	1.71772	1	1	-1.041	1	1	-0.0457299	1	1	1	1	-0.246028	0.548699	1	-0.97445	-0.905351	1	1.4621	1	1	-0.685179	-0.682009	1	1	1	0.211961	1	1	-0.2937	0.185898	1	-0.0620882	-0.828051	-1.03536	1	1	1	1	1	-0.853786	1	1	-0.917542	1	1
UNC45B	-0.0773131	1.44038	0.509885	0.414028	0.801418	-0.800287	-0.165111	-1.041	-0.784824	-0.816219	0.35977	1	-0.0965109	1	1	0.159479	0.261056	1	-0.97445	0.193179	-0.664949	0.992103	-0.698562	1	-0.685179	-0.682009	1	1	1	0.499623	1	1	0.11181	1	-0.990745	1	-0.135018	0.0632565	1	1	0.539588	-1.13819	1	0.937896	-0.712534	1	1	0.404598	-0.213441
UNC5B	6.97973	7.04617	6.64545	6.82623	6.4504	7.23053	6.47544	5.82907	6.17553	5.75603	7.66943	6.4594	7.17236	6.98708	6.20126	6.57402	6.51615	6.44626	6.4285	6.77197	6.14744	6.08215	6.42504	7.15437	7.41838	6.26585	5.33681	6.71324	6.5102	6.75923	6.48778	5.45061	7.27287	7.0765	6.67087	7.05881	5.99951	6.44905	6.6329	4.65646	5.91485	6.26369	6.11008	6.95444	5.44027	6.56397	5.92199	7.2563	6.9154
UNC5D	-0.77046	3.71764	0.91537	3.24721	3.66363	1	-0.858258	1	0.313788	1	1	1	0.596581	1	0.0295588	3.45531	1.56033	1.21248	1	1	1.53232	2.78385	1	1.85428	0.701165	1	0.00169856	1	-0.746126	1.41595	0.66593	1.32495	0.399447	-0.219525	-0.990745	0.343448	-0.828051	-0.342209	3.14775	1	0.827241	-0.0395728	1.14445	1	0.386146	1.13652	-0.917542	-0.98163	-0.213441
UNC80	1.30898	3.29927	-0.183202	2.32354	3.55827	0.586063	1	1	-0.0916768	1	0.35977	-0.693547	-0.0965109	0.397097	-0.663588	2.49484	1	-0.579283	1	1	0.944528	2.0907	-0.698562	0.119648	0.924338	1	0.694846	-0.682999	0.352486	1	1	1	0.399447	0.47356	-0.990745	-0.0620882	0.963632	0.756451	-0.929883	1	-0.558966	-1.13819	-0.465056	1	1	-0.116309	-0.917542	-0.288616	1
UPB1	0.615834	0.90138	0.733041	1.33028	-0.584831	1.39701	1	-0.347857	1	-0.123072	0.64747	1.70426	0.308881	-0.98913	-0.663588	0.852626	0.548699	1	0.124074	1.39716	0.0281987	1.68523	-0.00551518	0.630527	1.26079	-0.682009	3.27883	0.415547	1	1.1928	1.25371	1.87148	0.804912	0.879046	0.801104	0.631112	0.963632	1.4496	1.70927	1.15392	1	0.248109	-0.465056	2.54732	1.68544	0.289231	1.97289	0.404598	3.45006
URGCP	6.85952	7.3673	7.03967	6.93315	7.05285	7.10671	6.99342	6.86961	7.44789	6.87495	6.93578	7.24658	7.1369	6.80359	6.89284	7.45882	7.04889	6.95495	7.0358	6.85376	6.70659	7.03852	7.01515	6.81589	7.64695	7.31254	7.76937	6.90218	7.10479	6.98543	7.40573	6.90776	6.63043	6.90812	7.12636	7.07325	7.21715	6.99412	6.80083	7.11285	6.73737	7.35679	6.99377	7.18721	6.61335	7.36671	7.40393	6.86606	6.9547
USH2A	1.30898	0.747209	1.6085	0.973616	1.02457	0.991547	-0.858258	1.35692	1.16109	1.66865	0.870582	1.60894	1.00206	2.44481	1.73431	1.00675	0.771866	2.75293	0.411712	0.886326	2.63093	0.992103	1.69926	0.630527	1.61747	1.80281	2.08113	1.71481	-0.746126	0.499623	1.94685	0.872966	-0.2937	1.03318	0.618801	1.03656	0.963632	0.574138	1.01614	0.643064	1.74355	1.50089	1.61445	0.937896	0.386146	1.27004	0.87426	1.65735	2.08908
USP13	5.48913	6.05632	5.31596	5.64377	6.25782	5.96483	5.24879	4.44381	5.0873	5.52587	4.65023	4.9518	5.64323	5.03911	5.56689	5.80492	5.31303	5.94428	5.41568	5.54977	5.73203	5.96883	6.38139	5.90453	5.27072	6.13355	5.47395	5.34518	4.49565	5.35752	5.64678	4.47612	5.15519	4.72919	5.52406	4.67854	5.74975	6.34805	6.01334	5.70357	6.28684	5.55765	5.98231	5.03776	4.65352	4.50872	4.13876	6.34673	6.38841
USP43	4.78637	5.35073	5.18272	5.529	4.80421	4.91682	5.38009	6.32988	4.58116	5.46415	5.1389	5.79251	5.67176	5.2685	5.4412	5.53011	5.42392	5.80423	5.48064	5.36366	4.96272	4.951	5.68993	5.85948	5.14677	5.04801	4.8016	5.05024	5.54176	6.00397	5.4683	5.55111	4.76255	5.32365	4.98569	5.80443	5.13546	6.25361	5.2144	6.24274	5.73991	5.97662	5.48043	5.76885	5.80963	5.21404	4.91146	5.86524	5.43372
USP9X	8.12463	8.30678	7.58802	7.63126	8.26794	7.98365	7.93127	7.73457	7.93842	7.76016	8.31613	8.19828	8.83473	8.61638	8.69715	8.27797	7.93007	8.17772	8.20243	8.60026	7.66909	7.61881	8.86588	8.08812	8.15951	8.39586	8.11944	7.65998	8.344	7.97923	8.43572	8.05325	8.16534	8.06038	7.9578	8.21576	7.83318	8.17422	8.01841	8.37297	7.86844	8.09854	8.20062	8.65478	7.95402	8.65309	7.6037	7.99633	7.88012
UTP20	6.35724	6.32633	6.27037	6.00592	6.16272	6.58874	6.74616	7.28723	6.40737	6.68594	6.5011	6.86851	6.61152	6.77172	7.09858	6.60836	6.84537	6.67136	6.91377	6.97801	6.84498	5.5668	6.92011	6.63834	6.04351	6.75394	6.52745	6.36876	6.73038	6.48043	7.095	6.6841	6.6441	6.62471	6.74215	6.64238	7.11921	7.42425	7.00258	7.02828	6.7889	6.88343	6.64652	6.62146	6.3113	6.65739	6.5913	6.83994	6.9142
UTP6	6.96279	6.35119	6.82389	6.42955	6.24276	6.87255	6.78907	7.29852	7.0773	7.02642	6.78031	6.87628	7.23024	6.96941	7.02027	6.61676	6.99325	6.76221	6.86654	6.95205	7.08872	6.54272	6.80411	6.6887	6.82203	6.73128	6.70793	6.45736	6.62476	6.74721	7.26905	6.94567	6.73495	6.77344	6.9181	6.93373	6.97205	6.93611	7.02669	7.07924	6.75351	7.05718	6.60913	7.16967	6.97002	6.76413	6.86906	7.12058	6.58333
VARS	7.37538	7.46805	7.56585	7.0304	6.79289	8.35863	8.25988	8.56639	7.93385	7.996	7.58865	7.99447	7.73347	7.50024	7.51449	7.69138	8.3285	7.21266	8.31911	8.04302	7.31751	6.39297	7.69504	8.15345	7.0455	7.64588	7.72878	8.27261	7.78224	7.99491	7.88615	7.97145	8.03149	7.67754	8.08798	7.55178	7.9874	8.30236	8.13437	7.76944	7.53411	8.38758	8.18288	8.0438	8.50506	7.69592	7.90365	8.24214	8.12433
VAV3	7.78941	6.93309	7.99664	7.97824	7.48916	7.69964	7.15113	6.8481	8.22878	7.59135	8.0031	8.24318	8.14171	7.51088	8.40357	6.99787	7.84497	7.88029	7.55258	8.37658	8.02641	7.51829	7.80141	7.31187	5.43078	8.38253	7.7901	8.18897	7.96205	7.36528	7.78637	7.9698	7.52111	8.55156	7.9626	7.15724	7.57949	7.75723	7.57897	6.38395	5.79359	7.77795	7.13891	8.1288	7.64738	8.77793	9.05776	6.56263	7.69544
VCAN	8.83193	7.45998	7.93867	6.89864	7.6813	8.56902	6.80845	7.33833	6.82752	7.17128	9.81999	7.4574	8.94181	8.00052	7.54816	7.25647	7.42962	7.22742	7.64067	8.27527	6.18628	6.65157	7.86373	7.47213	8.14455	7.48498	6.51343	6.81133	8.08064	7.06948	7.66971	6.49698	8.83256	8.52667	8.53865	8.82879	7.88234	7.85385	8.09615	4.82259	7.55678	7.32162	6.95139	8.22258	7.34365	7.65607	6.89408	9.13334	8.87247
VIPR1	6.19462	7.01158	6.41661	7.41502	6.94722	6.42455	6.31342	6.27623	7.15185	6.29526	6.01577	6.57875	6.02484	5.24131	6.0945	6.88889	6.69505	7.05747	6.37916	5.29305	6.6075	7.04653	6.0641	6.61646	5.90381	6.99901	7.10665	5.73853	6.55707	7.05252	6.56472	6.31414	5.25148	7.43083	6.03399	6.0236	6.55214	4.45774	5.84101	5.61752	6.82805	6.55669	6.97045	5.86029	6.60608	7.53866	7.1683	2.91011	6.66791
VPS13C	7.31195	7.44014	6.89382	6.97007	7.58135	7.31022	7.09121	6.48142	6.69166	6.69473	7.52243	7.02637	7.3474	7.17163	7.16086	7.03642	7.21472	7.06036	7.1063	7.33943	6.522	6.93961	7.42877	6.97157	7.32988	7.04014	6.42005	6.10812	6.86575	7.20376	7.01086	6.93541	7.54465	7.15975	6.69044	6.95592	6.57312	6.90063	6.98007	6.67377	7.45859	6.90647	7.35585	6.89716	6.28605	6.79399	6.45337	6.94309	7.0819
VPS41	7.13425	6.99623	6.93476	6.98977	7.24357	6.97801	6.55874	7.26351	7.25144	6.74799	7.21974	7.25403	7.13726	6.97603	7.17278	6.73408	6.77575	6.97086	6.63728	6.50006	7.14301	7.2039	7.12181	6.73307	6.74737	7.52939	7.24448	6.842	6.96052	6.76875	7.42146	6.90741	6.92118	7.14877	6.8776	7.29073	6.98426	6.63791	6.74065	5.79058	6.99581	7.30539	7.00181	6.98918	6.52747	7.50175	7.06185	6.92004	7.35746
VPS52	6.76804	7.25971	7.16662	7.19761	7.0776	7.34824	7.08341	7.30897	6.7815	7.33537	7.16734	7.06767	7.16502	6.82684	7.13657	7.10805	7.29278	7.23391	7.37327	7.00479	7.19836	7.00091	7.04853	7.18842	6.35191	7.41137	7.38131	7.03203	7.08988	7.23899	7.15968	7.30521	7.33701	7.00043	7.29056	7.20793	7.09813	6.60529	7.23359	7.37251	6.82866	7.401	7.62357	7.49015	8.06787	7.09935	6.52734	7.06324	7.29034
VWA3A	1	0.90138	1	-0.279185	0.801418	1	1	1	-0.784824	1	1	-0.000500125	1	1	-0.663588	1	1	-0.579283	-0.281435	1	1	-0.617298	-0.698562	0.407397	1	0.0110388	0.00169856	1	1	1	-0.250386	-1.07294	-0.986713	-0.219525	-0.990745	1	1	1.36257	1	-0.455549	0.134094	1	1	-0.853786	-0.0192848	-0.809456	-0.224394	0.810041	-0.906588
WDR44	6.00947	6.18022	5.62037	5.87039	6.32389	5.44007	5.25323	5.87771	5.70591	5.49003	6.50824	5.52694	6.44303	5.96642	5.90449	5.98251	5.94121	6.18345	5.20338	5.64279	6.14634	6.02775	6.20512	5.80553	6.13052	5.92591	5.3	5.10992	5.81776	5.88415	5.74484	5.77823	6.28068	5.88187	5.71987	6.02701	5.45228	5.78579	5.63407	4.44975	6.11172	5.64517	6.14973	6.17254	5.39901	6.23637	5.17382	6.16664	5.41951
WDR64	0.615834	0.341744	0.222183	0.637159	1.02457	1	1	1	-0.784824	1	-0.0457299	-0.693547	1	1	1	1.00675	1	1	1	1	1	1.1744	-0.00551518	1	1	-0.682009	1	1	1	1	1	1	-0.986713	-0.912797	1	-0.755235	-0.135018	1	1	1	-0.558966	-0.445038	1	1	1	1	-0.917542	1	-0.906588
WDR87	1	-1.04441	-0.876349	0.12628	-0.584831	1	1	-1.041	1	1	1	0.404998	-0.0965109	-0.98913	-0.663588	1	-0.144448	1	-0.281435	0.703988	1	-0.617298	-0.698562	0.119648	1	0.704186	1	-0.682999	1	-0.193463	1	-1.07294	1	-0.912797	0.107957	-0.0620882	1	1	0.168814	1	1	0.248109	1	1	0.386146	-0.809456	1	1	1
WDR93	1.42676	0.564916	1.20303	0.637159	1.2069	2.24432	1.33899	1.7316	1.4124	2.36181	1.20708	1.09811	1.98288	-0.98913	1.90136	-0.246028	1.87048	2.55622	2.16093	1.39716	2.33083	1	1.78628	0.407397	0.00806737	1.80281	1.87348	0.415547	0.640221	1.67831	2.90663	1.22964	-0.986713	1.85987	1.0888	2.24055	1.81094	1.36257	1.26745	2.31706	1.38687	1.75222	2.47945	1.9187	2.50642	2.5228	0.468815	0.810041	1.6583
WEE1	6.8209	7.24551	5.93374	6.60483	6.73035	8.46377	6.6582	7.09172	6.71017	7.08142	6.35871	7.56218	6.92229	6.89126	7.272	7.39868	7.11187	6.86263	7.2119	7.02801	6.84059	6.47356	6.75782	7.10871	6.86817	7.32561	6.37158	6.61399	7.27055	6.80135	6.88572	6.40578	6.65951	6.59607	7.61088	6.64788	6.63007	7.05417	7.16551	6.46317	7.38154	6.98896	6.36372	6.54613	6.51593	6.79947	6.63212	7.13948	6.77261
WIPI1	7.00482	6.94807	6.79402	6.93167	6.44511	5.96368	6.6373	6.6575	6.47641	7.02367	6.31129	6.43725	6.43577	7.08017	7.43323	6.49038	6.82724	7.34008	5.80309	6.34236	7.11749	6.66266	6.14618	5.92381	5.98565	6.30263	5.73826	6.51284	7.98975	6.50539	6.33856	6.39556	6.04578	6.73792	6.34433	7.29775	6.55463	5.87244	6.72229	5.6403	6.83175	6.58231	6.22336	7.16144	6.7691	6.4476	6.7431	5.44963	6.37543
WNT2B	4.09708	5.20929	4.54854	4.73813	4.72834	4.04398	3.79572	4.00244	3.69252	3.2781	2.78752	3.8707	4.76325	3.52169	3.44729	4.93579	3.96645	3.82744	4.02265	4.16347	3.44597	4.46406	3.54986	4.64869	1.79979	1.80281	2.70974	2.575	4.22372	4.37605	1.82907	3.14655	4.57768	4.14988	3.99978	4.19358	2.21641	2.46119	4.30132	1.15392	4.15049	4.27349	3.96583	2.23716	2.97642	3.84456	2.69343	2.60182	4.24665
WNT7A	-0.77046	-1.04441	0.509885	1	0.108316	1	1	1	0.824614	1	0.35977	1	1	2.79502	1	1	0.261056	1.36663	-0.281435	1	0.0281987	1	2.34589	-0.285817	1	1	1	0.0100493	1	0.499623	1	-0.379797	1	0.696741	1.20657	2.57702	-0.828051	1	0.168814	-0.455549	1	1	0.921318	0.755558	-0.712534	1	1	1	1
XCR1	1.8686	1.44038	1.06949	2.4617	1.36105	-0.107029	1	0.34529	1.92324	-0.816219	1.05292	-0.000500125	0.819736	3.30129	1	1.45875	2.29792	1.61794	0.124074	2.27262	-0.664949	1.78055	-0.698562	0.630527	1	-0.682009	1	1	-0.746126	1.8214	0.155122	-0.379797	2.38045	2.08301	-0.990745	-0.755235	1	0.910595	0.679657	1	-0.558966	-1.13819	-0.465056	0.532391	1	-0.116309	1	-0.98163	1
XIRP1	2.94312	3.42137	1.20303	0.12628	1	2.83738	3.54848	0.750755	1.78014	0.282393	3.81504	2.48441	3.01696	2.14633	1.12817	1.36344	3.05425	1.03015	2.11648	2.62093	1.63768	1	3.32672	1.91144	2.74887	1.80281	2.44403	0.0100493	2.3894	3.39002	2.00093	2.53797	2.8418	2.03172	2.26744	2.85573	2.78281	2.79332	4.2576	1.49038	0.827241	2.26304	1.32676	2.61185	1.07929	2.90417	1.64747	4.04218	2.38919
XIRP2	1	-0.351403	1	1	1.2069	1	1	1	1	1	1	1	1	-0.295983	1	1	1	1	1	-0.905351	1	0.0757566	1	1	1.26079	1	0.00169856	1	1	1	1	1	-0.986713	1	0.107957	1	0.781341	-1.03536	1	1	1	1	1	1	1	-0.809456	1	1	1
XPC	6.91341	6.62589	6.73939	6.72073	6.6615	6.79468	6.61199	6.79854	6.56763	6.65909	6.77596	6.71124	6.63981	6.11907	6.82246	6.46025	6.586	6.96875	6.96531	6.71134	6.42434	6.50148	6.9596	6.89009	6.43936	6.72097	6.7884	6.92528	6.66062	6.76162	6.95638	6.74989	6.84597	7.16968	6.54997	7.06606	6.76677	6.49086	6.48056	6.84832	6.6606	6.95592	6.51787	6.78045	6.68142	6.49713	7.05118	7.07694	7.21573
XPNPEP2	6.02413	5.73197	6.3403	5.51539	5.71224	4.65083	6.1357	5.77466	4.48819	6.38044	6.80972	6.65043	6.91149	3.78995	7.58912	5.54396	5.57916	4.85007	4.25655	6.3607	4.68696	5.66305	7.63199	4.60457	2.35941	4.76465	7.7456	7.91586	0.863354	4.43637	6.3737	4.18974	6.11894	6.81965	5.87001	7.25584	2.34994	1.4496	3.9902	5.66257	1.63818	6.32578	5.78691	6.93433	6.73994	8.6299	4.76949	1.21551	5.78171
XRN2	8.05083	7.37151	7.33453	7.33738	7.47631	8.47807	8.24874	8.35708	8.37096	7.93475	8.09913	9.37937	7.6078	7.86407	7.18729	7.46084	7.98593	7.76618	7.57684	7.00369	7.94633	7.48251	8.68238	7.83525	7.11094	7.79865	7.03475	7.81552	7.33352	8.07267	8.05734	7.23992	8.20991	7.21763	8.22934	8.3887	8.24101	7.66686	7.90746	6.23283	7.734	8.21542	7.93319	7.74027	7.18335	7.58494	7.81562	7.87567	8.09001
ZAR1	1	1	1	1	1	1	1	-1.041	1.16109	-0.816219	1	1	-0.789658	0.397097	0.722706	1	-0.144448	-0.579283	-0.97445	-0.905351	1	1	-0.698562	1	1	1	1	1	1	-0.886732	1	0.31335	-0.986713	1	1	-0.755235	1	1	1	1	0.539588	1	1	1	0.896986	1	1	1	1
ZC3H12A	6.12725	6.68035	7.20785	6.60534	4.89993	7.01702	6.90138	6.68479	6.71903	7.25528	5.52836	6.08286	6.4248	6.85664	6.2776	6.33534	7.03106	7.48756	6.52763	7.79058	6.75508	5.74223	6.33223	7.07591	5.65877	6.58892	6.1692	5.86798	5.99796	7.10934	6.80149	7.88572	7.86282	7.07208	6.83099	6.26322	4.85546	5.37156	6.65601	7.18604	7.38083	7.21676	6.71584	5.70997	6.59608	5.99632	6.31885	5.3498	5.11922
ZC3H18	6.91937	6.87628	7.49968	6.84614	6.76179	6.78964	7.31082	7.45764	6.70068	7.63309	7.01436	7.17728	7.2765	7.32591	7.39505	6.97181	7.39034	7.06277	7.49722	7.44026	6.65297	6.51355	7.45931	7.20754	6.99367	7.12948	7.13018	7.20674	7.02032	7.5597	7.44879	7.33487	7.46698	7.22028	7.60313	6.76179	7.82326	7.42149	7.19437	7.12057	6.61568	7.55501	7.38706	7.4861	7.76287	7.37343	6.61674	7.2663	7.11165
ZDHHC16	6.53608	6.16184	6.59553	6.40108	5.81539	6.04461	6.48842	6.57036	6.78511	6.54766	6.38805	6.08058	6.50263	6.174	6.04571	6.19095	6.48428	6.25591	6.49338	6.74996	6.52502	6.18727	6.22893	6.49868	6.78226	6.50178	6.70118	5.83162	6.17062	6.25381	6.19058	6.39327	6.23718	6.35201	6.67977	6.75525	6.56145	6.30746	6.53873	7.18364	6.52686	6.32349	6.21586	6.57088	6.75434	6.394	6.64467	6.1042	5.63583
ZDHHC22	-0.77046	3.67396	-0.876349	2.4289	3.73262	1	-0.858258	1	1	1	2.15153	-0.693547	-0.0965109	-0.98913	0.435024	3.13839	1	1	-0.281435	1	1	2.64075	-0.698562	0.81284	1.39434	-0.682009	0.694846	1	-0.746126	-0.886732	-0.250386	1	-0.2937	-0.912797	-0.297463	1	-0.828051	-0.342209	-0.236609	-0.455549	1	1	1.14445	0.755558	1	0.289231	-0.917542	1	1
ZFHX3	6.15572	7.15847	6.40115	6.64516	7.21814	6.68629	6.15612	6.44331	5.23555	4.93196	7.15091	6.57579	6.33538	6.60356	7.19013	6.68392	5.95793	6.41991	6.32884	6.86026	5.67077	6.42056	6.64834	6.20771	6.85231	6.41932	6.37745	6.20932	6.37471	6.10762	6.10313	5.94654	7.16106	7.08172	7.1482	6.16401	7.09891	6.7768	6.73677	6.44394	6.37323	5.96758	6.88345	6.91204	5.7084	7.09191	5.59827	6.29476	6.76519
ZFP2	3.18079	3.40981	2.90779	3.7813	4.30548	2.37785	1.08769	2.17789	3.08639	1.48634	2.89875	2.07894	2.89917	1.9012	2.51447	2.93206	2.20695	1.81861	2.58078	3.00659	2.4706	4.25019	2.34589	2.78227	2.9258	2.65012	2.39958	1.51414	2.34495	1.75241	1.45437	1.69964	2.92518	3.07627	2.22822	3.19606	2.50409	2.46119	3.3329	2.94568	3.10452	2.03989	2.01992	2.88379	2.84289	2.71696	3.22564	3.87033	3.35604
ZFP37	3.78342	3.60942	4.0064	3.7551	4.75267	4.34729	3.5606	1.26161	4.14244	2.55105	3.90555	3.31369	3.92879	2.92286	2.59451	3.04984	3.18778	2.75293	3.34293	2.78345	4.26957	4.61376	1.60396	2.51758	3.16503	4.03641	3.86241	2.4524	4.18116	2.85102	3.59978	1.32495	3.30362	3.93147	3.66331	4.24876	3.96768	4.38963	4.2576	3.51477	2.93746	2.22914	1.9329	3.305	2.42303	3.12242	4.21241	2.98859	3.92964
ZFX	6.20869	6.53719	5.69448	6.10436	7.06721	6.21551	5.56501	5.49716	6.1398	5.65918	6.31129	5.92242	6.65279	6.46497	6.14985	6.32559	5.63477	6.15412	6.25528	6.39301	6.36507	6.71175	6.77444	6.0901	6.78054	6.2877	5.88917	5.4503	6.11247	6.21503	6.19614	5.79294	6.24444	6.34428	5.9369	5.99709	5.49982	5.74347	5.93402	6.37751	6.0216	6.02114	6.45864	6.19711	5.31099	6.24418	5.48277	5.96335	5.58862
ZFYVE1	5.97596	6.24848	5.94905	6.32885	6.58217	5.76787	5.56501	5.50724	5.16322	4.99189	6.27956	5.4354	6.10192	5.85671	5.41405	6.10227	5.50455	6.47171	5.68217	5.34647	5.49419	6.13726	5.32723	6.04483	5.85447	5.9643	5.78397	5.00388	5.94475	5.70503	5.10857	5.49231	6.04402	6.04287	5.53437	6.20706	5.99408	5.77262	5.79285	5.43888	5.9071	5.28834	5.62405	6.06481	5.29635	5.92042	6.15323	5.96045	6.14261
ZFYVE16	6.463	6.79971	6.73889	6.66687	6.98712	6.69144	6.40088	6.44731	6.35405	6.54067	6.44047	6.61557	6.75568	6.43976	6.95466	6.33186	6.83239	6.27929	6.14669	6.89719	6.47476	6.9531	6.62849	6.38499	6.45929	6.97425	6.11315	6.71691	7.21283	6.55174	6.47406	6.79874	6.87218	7.00845	6.67744	6.45268	6.42677	6.13864	7.02564	6.56556	6.78179	6.45974	6.55341	6.38318	5.99684	6.792	6.61245	6.79776	7.06823
ZFYVE26	6.18609	6.43871	6.20194	6.36919	6.59368	6.25338	6.16195	5.86977	5.24827	5.38831	6.57505	6.09307	6.65804	6.27905	5.82105	6.23174	6.54828	6.59007	6.33666	5.85382	5.84833	5.94651	5.89988	6.24728	6.18805	6.4138	6.38265	6.05149	6.29532	6.29266	6.06408	5.9579	6.68592	6.42487	6.02236	6.37891	6.32962	6.46022	6.47023	6.20377	6.36261	5.96763	6.53716	6.08731	5.84147	5.9671	6.43559	6.84753	6.25031
ZIC4	-0.77046	-1.04441	-0.876349	1	1	1	1	1	-0.784824	1	1	2.63856	1	0.109482	1	1	-0.83748	1	1	1	1	1	0.687682	1	1	1	2.9721	0.703197	1	-0.193463	1	1	1	-0.912797	1	1	-0.828051	1	-0.236609	1	1	1	1	1	1	1	1.0284	-0.98163	1
ZKSCAN2	4.78637	5.04678	4.70709	4.56504	4.99108	5.28657	4.60982	4.67604	4.36268	4.64758	4.94814	4.85153	4.86978	4.91891	5.06651	4.57831	4.8426	4.76783	4.97608	5.0321	3.59778	4.50662	5.53969	4.78626	4.90213	4.78597	4.83399	4.14522	4.85233	4.56009	5.33688	4.66039	5.38134	4.50338	5.30461	4.63389	4.63995	5.22426	4.75039	4.9998	4.78329	4.55558	4.61018	4.66357	4.73858	5.00473	4.41039	4.58282	4.9015
ZNF101	4.93333	4.50454	4.91965	4.9573	4.37096	4.946	4.55786	4.41434	4.80243	4.53561	4.78662	4.47114	4.96604	4.77288	4.93483	4.76464	4.59177	4.51447	4.53077	4.88758	4.98407	4.86329	4.79031	4.02502	4.33877	4.62121	4.51802	5.05991	4.55222	4.61052	4.43638	4.66039	4.59665	5.16721	4.43869	4.51782	4.68127	4.88358	5.01039	5.1013	4.6827	4.83055	4.29718	4.91444	4.38129	4.38355	4.8477	4.8705	4.30829
ZNF12	6.63626	6.20752	6.49634	6.25827	6.72702	7.00364	6.19015	6.71135	6.96924	6.28295	7.08281	7.19955	6.79608	6.43619	6.90737	6.05479	6.33485	6.52978	6.43518	6.41311	6.45149	6.57559	6.90825	6.21401	6.58798	7.33654	7.15317	6.78199	7.06709	6.32196	7.42703	6.43529	6.40888	6.67256	6.711	6.85765	6.80622	6.43205	6.40062	6.31067	6.56865	6.93525	6.88681	6.60488	6.2704	7.07555	6.76959	6.59746	6.84052
ZNF136	5.39706	5.0975	4.98723	5.11902	5.66511	5.1736	4.62656	4.59023	5.2166	4.11822	5.22474	5.07779	4.97234	4.76973	5.39553	4.99045	4.5696	5.31788	4.95503	4.74354	5.60419	5.76278	5.04757	4.68055	5.09871	5.4917	4.68843	4.9227	4.73037	5.06919	4.4902	4.79352	5.25926	5.19207	4.9065	4.93518	5.14569	5.49702	5.07903	5.12421	5.30174	4.54882	5.04034	5.17198	4.60075	5.16695	5.12514	5.64369	5.21585
ZNF141	3.57335	4.22332	4.03625	3.96935	4.19426	3.98729	4.19801	4.43129	4.19192	4.06655	4.08145	4.36895	4.04657	4.22032	4.39901	3.68583	3.68422	4.16565	4.2184	4.92645	3.96983	4.08314	4.48315	4.16274	2.35941	4.64579	4.74226	3.75955	4.3165	4.20095	4.14408	4.47222	4.85089	4.59667	4.25637	4.60611	3.54133	4.59589	4.6309	5.03754	4.55294	4.16515	4.46948	4.28191	5.18469	4.21448	4.44849	4.46933	4.13678
ZNF148	6.86533	6.91054	6.64437	6.88673	7.35287	6.78913	6.69032	7.00876	6.90364	6.70831	7.52088	6.96741	7.11019	7.05289	7.02073	6.73918	6.98086	7.16745	6.7459	6.77336	6.97233	7.18282	7.53673	6.86766	6.49343	7.00269	6.7116	6.88735	7.38544	6.83071	6.87088	6.97135	6.9112	7.14624	7.00734	7.21418	6.94084	6.59611	6.8204	6.42794	7.20355	6.85344	7.00865	6.6472	6.62056	7.2365	6.69633	6.99386	6.94735
ZNF212	5.75457	5.34403	6.01928	5.57162	5.69178	6.20104	5.38204	5.98544	5.44567	5.85705	5.92812	6.03259	5.90362	5.54462	5.70288	5.43588	5.75957	5.89923	5.95886	5.55604	5.69813	5.5117	5.77062	5.57927	5.97802	5.92456	6.73568	5.89893	5.24287	5.59646	5.87868	5.63513	5.65955	5.96148	5.97159	5.97105	6.06351	5.87842	5.8131	6.12927	5.29028	5.9137	5.87183	6.1945	5.58465	6.12985	6.48618	6.08049	6.12774
ZNF266	6.38728	5.96938	5.95985	6.09076	6.20748	6.31781	5.63854	5.83837	6.38377	5.59063	6.09635	6.29845	5.94012	6.01208	5.89177	5.89173	6.09097	6.41832	6.74012	6.31932	6.54222	6.35338	5.76127	5.94174	6.28185	6.72765	7.06815	6.42187	5.9497	6.18408	6.54422	5.9579	5.58124	6.05236	5.69271	6.13135	6.34354	6.57454	6.08413	7.15731	6.12682	5.99434	6.35721	6.60948	5.44027	5.60077	6.40502	4.94522	5.78668
ZNF281	5.50619	5.53194	5.7556	5.23226	5.81539	6.37299	5.65647	5.68285	4.92892	5.32364	6.06689	5.46121	6.14274	5.43894	5.58445	5.24707	5.56269	5.6512	5.40556	5.48313	5.43766	5.3333	5.8337	5.31264	5.01867	5.4227	4.77237	4.86986	5.61521	5.79797	5.70806	5.594	6.07019	5.83604	5.67248	5.70159	5.71291	5.60063	5.88695	2.91177	5.85769	5.40432	5.38721	5.09676	3.96967	5.4578	5.20719	5.97959	5.63871
ZNF282	6.61416	6.38201	7.05739	6.43016	6.45392	7.21908	6.77851	6.73513	6.76427	6.77964	6.8134	7.16073	6.8122	6.67283	6.86743	6.54072	6.99642	6.79472	7.09165	6.73228	6.6068	6.05215	6.81726	6.90414	7.18772	6.81678	7.53324	7.15879	6.70805	6.64544	6.85828	6.80065	6.62944	6.87673	7.02037	6.73869	6.94211	6.67668	6.87895	7.03277	6.48237	7.11194	6.83818	6.98682	6.73762	6.98377	7.41458	7.01865	7.14278
ZNF292	6.30873	6.52488	6.03035	6.5354	7.0865	6.93654	6.11998	6.72374	5.72395	6.17585	7.67077	7.02593	7.04548	6.95248	6.76415	6.3593	5.90176	7.13941	6.76393	6.76965	6.19576	6.72673	6.64802	6.37415	6.26186	7.12623	7.39924	6.3353	6.67568	6.51092	6.66635	6.5734	7.15347	6.98606	6.94171	6.54529	6.32806	6.71659	6.33285	6.60323	7.07674	6.28482	6.91962	7.21483	6.71647	6.67384	5.76962	6.99798	6.70717
ZNF318	6.10374	6.5098	6.61077	6.43805	6.66506	6.71186	6.46625	7.16287	7.38904	6.29852	7.10775	7.27433	6.94616	8.16967	6.79171	6.26053	7.25894	6.80409	6.58968	6.65984	6.51212	6.08339	6.67223	6.63341	5.72834	6.96426	6.67372	6.5647	6.4967	7.109	7.29184	6.79874	7.0017	7.24637	6.82536	6.9296	6.77578	7.40391	6.74576	6.20633	7.00468	6.95286	7.21518	6.85408	6.84814	6.6828	6.48557	6.84793	6.655
ZNF333	5.20081	5.0052	4.97292	5.06558	5.58683	4.98362	4.00157	4.37955	4.80243	4.66021	5.13609	4.85153	4.69923	4.93509	4.4897	4.62538	4.37736	5.13775	4.84255	4.40284	4.9409	5.36154	4.63409	4.58175	4.67618	4.86309	5.34879	4.36033	4.23751	5.02144	4.04009	4.52176	4.76255	5.19207	4.49828	4.66977	4.44488	4.51764	5.0338	4.81233	4.36094	4.71405	4.91029	4.93608	4.01493	4.84659	5.08392	5.21474	4.92524
ZNF350	5.22351	5.02157	4.98438	5.48761	5.61361	5.09144	4.67119	4.56849	5.17619	4.86733	5.52265	5.19523	5.45446	4.86016	3.61308	5.14079	4.94008	5.47046	5.2178	4.8997	5.28834	5.67792	4.86971	5.16526	3.92005	5.34619	5.35591	4.4045	5.29891	5.11229	5.47158	5.04294	5.78165	5.57191	5.07545	5.31093	5.48905	5.55223	4.96737	5.45256	5.16454	4.71117	5.36101	5.37265	5.01113	5.27737	4.94044	3.97412	5.3258
ZNF385B	2.96721	3.46633	1.06949	3.42216	4.28267	2.14423	1	-1.041	0.60147	1.48634	2.03375	0.692647	2.38835	0.956741	2.51447	2.82206	0.261056	0.807011	1.79802	1.49245	-0.664949	3.35295	1.09313	2.15656	1.95395	-0.682009	1.50576	0.92636	1.45112	-0.886732	0.155122	-0.379797	1.72121	2.77616	1.20657	3.27017	1.94448	0.574138	0.679657	1	-0.558966	0.248109	1	-0.160756	-0.712534	0.576894	0.181154	1.41619	2.27141
ZNF391	2.99074	2.99852	3.07484	3.49362	3.96901	3.84419	2.50905	3.40167	3.24054	2.84731	3.90555	3.66306	3.85468	3.45348	3.46355	2.82206	2.15816	3.77743	3.72592	3.29926	4.30491	3.58735	3.9835	3.72155	2.25932	4.52192	3.02211	2.95449	3.76476	3.39002	4.38436	3.24454	3.74936	3.89946	3.13648	3.82978	3.0637	3.80096	3.41402	3.07084	3.46631	3.72938	3.91704	3.69999	3.43068	3.33373	2.91115	4.04873	4.18711
ZNF407	5.12395	5.99337	5.21264	5.58874	6.17207	5.54015	5.11047	4.97761	4.44629	4.43602	5.64972	5.35609	5.28334	5.25887	5.27395	6.00975	5.24465	5.12783	5.35694	5.3484	4.4165	5.40125	5.08519	5.36671	5.17567	5.16145	4.73788	4.85424	5.04692	5.3458	5.40562	5.17702	5.5756	5.5089	5.2972	5.15832	5.08268	5.45844	5.68628	4.89633	5.77424	5.09429	5.3002	4.99256	4.46369	5.44057	5.17608	5.89971	5.5734
ZNF432	3.85452	4.39355	4.48489	4.52896	4.7234	4.82019	4.31791	3.93575	4.14966	4.2775	4.65932	4.55338	4.90739	4.56379	4.4839	3.88917	4.59177	4.89719	4.84849	4.74706	5.34637	4.75329	4.45466	4.27857	4.45068	4.8513	4.04473	3.35996	4.41296	4.87855	4.62483	4.75893	4.67612	5.13229	4.36593	4.62931	4.52847	5.61625	4.61148	5.07787	5.05773	4.4378	4.96435	4.41912	3.83083	4.18103	3.98779	4.87337	3.43716
ZNF439	3.79389	3.99242	3.97562	4.2852	4.81781	3.64245	3.45925	4.57579	5.03823	3.59047	5.09011	4.56385	4.38078	4.951	3.81375	4.03759	4.47563	4.29592	3.99525	4.88453	4.35238	4.72499	3.79	4.39171	3.99702	4.05411	3.86241	2.08949	5.07399	4.97414	3.52239	2.39278	4.62629	4.60874	3.62446	4.9147	3.95101	3.02513	4.87535	4.9998	4.64496	4.84578	4.74994	5.09415	4.71249	3.99462	5.0864	3.52916	3.92964
ZNF440	5.60116	6.02958	5.77903	6.03802	5.76602	6.55671	5.92282	5.73552	6.51431	5.36996	5.70211	5.7725	5.55768	6.32138	5.96841	6.37074	6.02623	5.92051	6.21385	5.93725	6.56711	6.01597	5.31996	5.78033	5.93229	5.86613	5.01896	5.54344	6.14553	5.98859	5.12027	6.20637	5.94561	5.99603	5.38096	5.76838	5.72866	6.08674	6.06047	5.5655	6.14537	5.94103	6.31379	5.889	5.86818	5.76008	6.53839	6.10587	4.9164
ZNF469	5.41163	4.27358	5.11756	4.0903	4.25932	5.8578	4.93172	4.74898	3.92472	3.98777	5.85009	4.52671	6.33316	5.62287	4.30622	4.08474	4.71539	3.9746	5.39705	5.58073	4.465	3.64534	5.58923	5.14137	5.45907	5.89994	3.88325	2.98047	5.70121	5.05878	4.93141	4.59693	6.27998	5.31579	5.62407	5.82407	4.88231	4.67179	5.627	3.01021	4.74426	4.51784	4.27994	4.65955	3.61827	3.71238	4.39078	5.66339	5.10462
ZNF473	5.53946	5.04678	5.36776	4.9385	5.23225	6.11054	6.03135	5.99692	5.70591	5.74053	5.53968	5.95534	5.75421	5.60388	5.59024	4.80065	5.67714	5.6433	6.08849	5.57308	5.40814	4.77628	5.57046	5.60724	5.38793	5.95779	6.08162	5.36428	5.71693	6.40228	6.02627	6.01879	5.40507	5.90072	5.47237	5.88339	5.84138	6.18213	6.35914	5.9229	5.43741	6.16029	5.79076	5.6338	5.68113	5.86389	5.33055	6.26109	5.65013
ZNF479	1	1	1	1	1	1	1	1	1	1	-0.738772	1	1	1	1	1	1	1	1	1	1	1	1	1	1	1	1	0.703197	1	1	1.35908	1	1	1	1.20657	1	1	1	1	1	1	1	1	1	-0.712534	1	1	1	1
ZNF493	4.5814	4.56127	4.17345	5.22619	5.36317	4.45207	4.07624	4.80256	4.52839	3.95443	4.56447	5.49667	4.98484	4.36269	4.78745	4.44535	4.55606	4.438	4.91432	4.74706	4.52248	5.24059	4.72632	4.27857	4.60315	5.32918	5.32956	4.71507	4.74697	4.55577	4.56587	4.34315	4.87963	5.27964	4.21335	4.88672	4.52847	5.37814	4.46838	5.12797	3.92959	4.68489	5.25859	5.13005	4.86349	5.02541	5.04866	4.85603	4.71013
ZNF518B	5.52849	5.91201	5.53705	5.30435	6.05239	5.689	3.84224	5.73324	5.80686	5.54505	5.00096	6.22604	6.36256	3.87836	6.27953	5.51291	4.13916	3.64023	5.5534	3.53722	3.24712	5.48745	5.78141	5.40289	4.31883	5.77625	5.94054	5.03393	4.94088	6.06417	3.8605	3.33377	5.46521	6.00597	6.11349	5.13646	5.61443	5.9577	4.96737	2.18353	5.63943	4.40311	3.75452	3.75129	6.03395	4.09587	5.17156	5.46877	3.45006
ZNF536	1.0213	4.88771	2.30164	3.94036	4.64088	1.68469	1.44435	1.90345	1.51776	1	-0.738772	0.404998	2.10066	-0.98913	1.12817	4.38387	2.42053	2.75293	1.5904	2.18561	1.733	4.074	2.13458	4.18013	0.413499	1	1.25445	0.92636	1	2.69687	-0.250386	0.536493	2.30899	1.97766	2.41054	1.19074	1	-0.342209	2.28909	1	2.08002	2.47277	2.57953	1	-0.0192848	1.89864	1	-0.288616	1.17279
ZNF546	3.49223	3.4441	2.81248	3.85602	4.5568	3.35868	2.4376	2.89084	2.0484	2.92142	3.57865	2.80286	3.38468	2.7485	2.974	3.18799	2.49463	3.82744	3.15257	3.34306	3.02398	4.44525	2.85672	3.1482	3.7457	3.55202	3.69056	1.61949	2.54974	2.89755	2.92768	2.45341	3.70451	3.50612	3.10369	3.30526	2.46772	2.5756	3.7976	3.30568	2.96732	3.13851	2.93621	3.94191	3.56421	3.36498	2.37835	3.07874	3.55926
ZNF560	-0.77046	-1.04441	1	-0.972332	1	1	-0.858258	1	-0.784824	1	-0.738772	1	1	0.109482	1	1	1	1	1	1	1	1	1	1	1	-0.682009	0.00169856	-0.682999	1	-0.886732	1	-1.07294	1	1	1	1	1	-1.03536	0.679657	1	-0.558966	-1.13819	1	1	1	1	0.181154	-0.288616	1
ZNF567	4.65449	4.31205	4.40171	4.47012	4.98348	4.76814	4.13897	4.08891	4.83559	4.51647	4.64106	5.10847	4.9565	4.53628	4.82947	4.36416	4.34981	4.87176	4.43261	4.52829	4.78614	5.03163	4.73945	4.23601	4.61819	5.03164	4.82599	4.74625	4.84862	4.90025	4.83414	4.67644	4.73674	4.91622	4.71313	4.65199	4.8031	4.59589	4.31724	4.77558	4.56492	4.71978	4.76612	4.67157	4.35014	4.52813	3.76464	4.89323	4.54868
ZNF594	4.00867	3.87545	3.73871	3.91051	4.89577	3.86323	3.11205	4.16302	3.08639	3.41786	5.11049	4.88608	4.57159	3.78995	3.75525	3.58265	3.7474	5.30404	4.30356	4.23037	3.46223	4.15334	4.84655	4.25751	3.60535	4.76465	4.00902	3.05457	4.78333	4.44607	4.48143	2.4824	4.32143	4.24633	4.15101	4.50231	3.7466	4.86184	4.40776	5.03754	4.63391	4.30858	4.97743	4.64328	4.96429	3.72319	4.03834	4.81739	4.44046
ZNF597	3.34042	4.09126	3.67747	3.77264	3.70559	4.72125	4.61403	3.99597	3.75848	4.05129	3.69198	3.48074	3.59232	3.76442	5.06651	3.4303	4.02224	3.66922	3.80456	3.86525	4.24775	3.72646	4.77364	3.75727	4.11891	4.06284	3.40288	3.66071	3.84902	4.19476	4.20398	4.19491	4.07575	4.18103	4.09075	3.90826	3.95938	3.69207	3.98287	3.41568	3.92959	3.94944	4.38704	3.15345	2.89846	3.88194	3.2569	3.91614	4.16226
ZNF613	4.21998	4.93688	4.38628	5.1458	5.07113	4.62033	4.60982	4.11807	4.51849	4.22718	4.92064	4.61462	4.73175	4.50389	4.32002	5.02186	4.45573	4.80979	4.72588	4.21256	5.04552	5.67237	4.19921	4.71816	4.33217	4.5806	4.20637	4.01738	4.97093	5.0795	4.71248	4.83784	5.35879	4.92209	4.66883	4.62931	5.13546	5.20691	4.4268	4.70353	5.06497	4.47132	5.19797	4.3109	4.17789	4.27819	4.11946	4.25474	4.18095
ZNF614	5.10448	5.4878	5.42438	5.38034	5.80201	5.96599	5.32385	4.87252	5.47285	5.42012	5.39239	5.50889	5.95081	5.24524	5.31782	5.11998	5.40075	5.62123	5.44706	5.22362	6.3436	6.2092	5.50996	5.40458	5.01867	5.47489	5.02885	4.95881	5.53055	6.00803	5.03029	5.38067	5.66473	5.63836	5.40627	5.40602	5.60964	7.05937	5.44354	5.85257	6.00199	5.42288	5.77723	5.00405	5.19017	4.87077	4.68093	3.70043	5.20038
ZNF615	4.63222	5.19184	4.58318	5.30058	5.81206	5.08312	4.18519	3.99597	4.75252	4.15356	5.05112	4.70903	5.21911	4.63123	4.28517	4.92449	4.50954	5.27292	4.76201	4.60396	5.30891	5.71593	4.5163	4.948	4.79135	5.08935	5.02885	4.06184	5.08285	4.89101	4.97806	4.62749	5.30473	5.2527	4.6861	4.85795	5.29438	5.92503	4.85404	5.28105	5.39938	4.35078	5.37274	4.83648	4.75137	4.77409	4.11295	3.75449	4.70283
ZNF622	6.81787	6.56285	6.97953	6.89634	6.47561	7.31232	7.07305	6.72374	6.9934	6.96322	6.6889	6.59937	6.7075	6.13208	6.81853	6.76522	7.13455	6.90284	6.94951	6.76593	7.01988	6.77653	6.35927	6.84672	6.39491	6.33721	6.54559	6.74642	7.21178	6.71825	6.86399	6.80255	6.43134	6.54662	6.70737	7.05314	6.99793	6.88404	6.65702	6.3502	6.40792	6.64215	6.27198	6.56969	6.32983	6.79947	7.31867	6.58305	6.70717
ZNF638	7.12721	7.36574	7.06915	7.13934	7.52796	7.37478	6.99614	7.10166	6.8471	6.94805	7.76101	7.2297	7.33858	7.37743	7.10832	6.99787	7.24019	7.77728	7.33905	7.42976	7.23091	6.97199	7.48309	7.15378	7.54733	7.55247	7.56799	6.89811	7.14186	7.2378	7.5972	7.38894	7.63938	7.30337	7.42848	7.37222	7.24871	7.82177	7.54429	7.86419	7.74124	6.79779	7.11927	7.65427	7.92074	7.42728	7.43459	7.78063	7.61215
ZNF644	6.43962	6.68871	6.17024	6.78476	7.05092	7.10265	6.8551	6.25475	6.36432	6.21107	7.42482	6.91175	7.12783	6.98536	7.08659	6.7153	7.00353	7.05118	6.67799	6.72016	7.11205	6.92008	7.13536	6.85626	6.65117	6.96139	6.6409	6.51209	7.30556	6.56981	6.97874	6.92572	7.2546	7.01352	6.88408	6.72355	6.17767	6.77625	6.42458	6.66411	7.2682	6.62317	6.76049	6.80905	6.76118	6.97299	6.56237	7.19018	6.25653
ZNF646	6.10374	5.95398	6.33957	6.06912	6.08209	6.75413	6.6467	6.15195	5.59191	6.42869	6.46828	6.34689	6.50127	6.28877	6.44711	5.92047	6.34554	6.34041	6.79988	6.43411	5.61923	5.57297	6.35927	6.30521	6.31522	6.57491	6.45767	6.03712	6.35393	6.56518	6.63207	6.44565	6.88904	6.82577	6.67557	6.13746	6.32728	6.11303	6.18823	6.18042	6.29425	6.43743	6.59205	6.74201	6.56677	6.69388	6.43495	6.61368	6.41454
ZNF649	5.21096	5.63632	5.40212	5.57162	5.87504	5.67368	5.30297	5.06381	5.51597	5.05022	5.09889	5.5388	5.66076	5.18253	4.95681	5.46774	5.37503	5.39198	5.29454	4.97789	6.02345	6.16485	5.33445	5.4965	3.82574	5.33162	5.24607	4.80584	5.63403	5.78412	4.79628	5.38067	5.7782	5.71002	5.19761	5.47135	5.43528	5.39279	5.42632	5.3283	5.4644	5.516	5.60805	4.42932	4.57074	4.89438	4.66224	3.7368	5.55013
ZNF692	5.3321	4.82758	5.55008	5.06079	4.72834	6.0552	5.40325	5.53688	5.36365	6.04964	5.52456	5.62712	5.30386	5.96451	5.21134	4.39357	5.63168	6.97138	6.56287	6.47045	6.42184	4.43251	5.33685	5.59475	6.38985	6.591	7.28031	5.89198	5.63741	6.0897	5.47648	5.9173	6.00525	5.94163	5.61057	5.39755	5.5452	6.34743	6.07691	7.2311	5.99631	5.75042	6.20197	6.11872	6.88041	5.19695	6.26941	6.53907	5.98396
ZNF700	5.83349	5.19184	5.30568	5.66365	5.65346	5.60832	5.40896	5.55069	6.05787	5.24986	5.72575	6.00831	5.19171	6.0773	5.77256	5.11295	5.87173	6.22534	6.18162	6.04154	6.08151	5.64032	5.33205	5.50265	5.69331	6.25522	5.82028	5.39225	5.9705	5.95924	5.2468	5.84772	5.90681	5.45547	5.28599	5.58518	5.58529	5.86037	6.05308	6.75159	5.84121	5.86854	6.17488	5.84192	5.65401	5.54497	6.13868	5.77407	5.65297
ZNF714	4.07373	4.91904	4.72202	4.6802	5.06762	5.23528	4.38879	4.46435	4.42467	4.71714	4.81024	5.4905	5.52203	4.61295	2.70371	3.53819	5.07863	5.20455	5.78586	4.8116	5.08767	4.58666	5.33205	4.75117	4.96033	5.62053	4.67451	4.58476	5.14001	5.005	2.14752	4.85664	4.56999	4.6518	5.04483	4.55308	5.10147	3.33413	4.99714	5.57516	2.3854	4.759	5.48043	4.78447	4.54504	4.58422	3.94232	5.10051	3.41084
ZNF780B	5.24814	5.24703	4.89192	5.47501	5.91642	5.20368	5.1962	5.27618	5.07312	5.13699	5.71163	5.94361	5.8088	5.34411	5.66435	4.80386	5.00016	6.08258	5.94017	5.77039	5.41044	5.69801	5.78141	5.42133	5.23109	5.88035	5.60195	5.49277	5.53617	5.88872	5.61326	5.60539	5.60071	5.60643	5.39285	5.5781	5.38849	5.36826	5.72437	6.18957	5.53678	5.72146	5.70671	5.80156	5.36747	5.64737	4.72796	5.55354	4.88941
ZNF829	0.838978	2.73965	0.509885	2.20577	3.07869	1.39701	1.08769	1.15625	2.47328	0.282393	2.30568	1.70426	1.98288	0.397097	0.435024	2.19635	1.35964	0.807011	0.411712	1.80262	0.0281987	2.51815	1	1.10051	-0.685179	2.75189	1.38797	1	1.45112	1.05928	-0.250386	1.0065	2.05768	2.9791	0.955242	1.54739	0.963632	-1.03536	1.4681	1.49038	0.134094	0.80777	0.228171	1.78517	-0.712534	-0.116309	-0.224394	0.627755	1.17279
ZNF836	4.19936	4.27848	4.3547	4.30071	4.84008	4.57507	4.25976	4.56114	4.65326	4.38776	4.86697	4.68163	4.79754	4.49563	4.72091	3.95121	4.60917	4.65183	4.84849	4.29857	4.77752	4.78533	3.74402	4.20286	4.65242	5.18438	4.07922	3.92207	4.88869	4.62274	4.66595	4.52547	4.93741	5.02482	4.41652	4.9147	4.92763	4.63801	4.59965	4.04429	4.63391	4.56896	4.74994	4.41397	4.08333	4.93999	4.07972	4.4344	4.42123
ZNF841	4.66762	4.59382	4.49423	4.77391	5.16453	5.50424	5.02508	4.9921	4.25861	5.0127	5.58193	5.30031	5.36515	5.36867	5.42546	4.19665	4.83918	5.73608	5.39019	5.56071	5.39188	4.57561	4.98834	4.91823	5.52749	5.73301	5.86957	4.27273	5.3698	5.81409	5.31223	5.23332	5.3623	5.88187	5.14274	4.92499	5.05521	5.89322	5.13167	6.68967	5.45955	5.16263	5.85578	5.497	5.54137	4.91418	4.52059	5.5014	4.01334
ZNF844	4.65008	4.87167	4.89815	5.35207	5.69178	5.45554	4.13897	4.49635	5.22645	3.83771	5.4032	4.68163	5.10194	4.86303	5.35013	4.78117	4.8494	5.15082	4.65665	5.07092	5.43092	5.72478	4.68586	5.01503	4.78294	5.48543	4.60685	4.65924	5.50195	5.19558	4.66595	4.98383	4.77835	5.57344	4.58907	5.07082	4.97098	3.07555	5.01039	4.69777	5.42741	5.1176	5.32497	4.99832	4.05823	4.91091	5.36478	3.41274	4.04212
ZNF846	4.3233	4.10876	3.92761	4.26415	4.49654	3.84419	3.70611	3.05336	4.29036	3.44643	4.52385	4.26218	3.54103	4.06069	3.76723	3.41757	3.45289	4.91378	4.02939	3.99241	4.52805	4.64015	4.01987	3.81686	4.40864	4.4712	3.72738	3.72362	4.55721	3.83186	4.27142	3.76333	4.47274	4.36539	3.70982	4.31999	3.6717	3.94142	3.69519	3.96332	3.56809	3.61544	4.46948	4.75559	3.71836	4.58422	4.51186	3.29496	4.10399
ZNF862	5.59601	5.72511	5.22839	5.92844	5.98742	5.7832	4.01696	6.0746	5.3806	5.65918	5.83345	5.87162	5.96022	5.79302	5.76452	5.10823	5.19791	6.48634	5.68473	5.14194	5.2961	5.69982	5.95423	4.96649	6.3033	6.06901	7.52867	5.59355	5.01281	5.19329	5.29481	5.58377	5.69527	6.02653	4.71313	5.92943	5.30311	5.71344	5.38738	5.44437	4.95841	6.08587	5.60805	5.70856	6.41363	6.28483	6.62948	5.91094	6.016
ZNF878	1.53212	0.747209	2.11932	1.33028	-0.584831	1.76475	1.70671	2.29122	2.35068	1.38098	2.2056	2.30208	1.77524	1.49573	1.53364	0.670288	1.56033	1.50016	2.60896	2.35266	1.82001	0.481253	2.07395	1.32365	2.40593	1.39736	1.94759	1.61949	2.19835	2.40919	2.10101	2.79825	1.41106	2.17832	1.64841	1.03656	2.11633	2.05573	2.43751	1.94238	2.69905	2.57542	2.17407	2.03649	1.48476	1.27004	2.3406	2.19635	0.7028
ZSCAN10	1	1	-0.183202	1	1	-0.800287	-0.858258	1	1	-0.123072	-0.738772	-0.693547	-0.789658	1	1	1	1	1	-0.281435	1	1	-0.617298	1	1	1	-0.682009	1	1	-0.0529789	1	1	-1.07294	-0.986713	-0.912797	1	1	1	1	1	-0.455549	1	-1.13819	1	1	-0.712534	1	1	-0.98163	1
ZXDB	5.85361	6.14237	5.77387	5.82565	6.11709	6.45468	5.77376	6.30953	6.33482	5.63895	6.63013	6.13723	6.78022	5.72379	6.64361	5.85208	6.11993	6.60611	5.9471	6.35157	6.12744	5.83942	6.72553	6.02595	6.30973	6.01123	5.83941	5.89058	6.59991	5.90906	6.42797	6.24625	5.95241	6.37347	5.96494	6.00059	6.06351	6.09238	5.86031	5.68004	6.2533	6.13771	6.57817	6.39177	6.17407	5.94753	5.07147	6.08987	6.13739
ZXDC	6.55403	6.62683	6.4976	6.5662	6.79289	6.84758	6.72399	6.76815	6.78717	6.61564	7.23879	6.86643	6.8533	6.92508	6.97989	6.50802	6.789	7.56743	6.8732	7.06738	6.92696	6.53492	7.3813	7.05018	6.66476	7.11971	6.9568	6.84523	6.96724	6.95131	7.27957	6.95843	6.943	7.17431	6.90067	6.69722	6.63754	6.77016	6.80652	6.87423	7.17901	6.96534	6.97222	6.60315	6.94198	6.86102	6.87816	7.12782	7.11461
[truncated: 40 more columns]
