# Supplementary material for: A Ten-N6-Methyladenosine (m6A)-Modified Gene Signature Based on a Risk Score System Predicts Patient Prognosis in Rectum Adenocarcinoma
Source: Front Oncol. 2021 Feb 17;10:567931. doi: 10.3389/fonc.2020.567931 (PMC7925823; doi:10.3389/fonc.2020.567931)
Supplement: Supplementary file 4 [file Table_3.xlsx]

## Sheet: limma
id	logFC	AveExpr	t	adj.P.Val
MASP1	-1.01577	3.88772	-2.70134	0.0291882
DMBT1	1.57996	6.4832	2.81845	0.0221975
GABRB3	-1.15385	2.36449	-2.86894	0.0196529
FCRLA	-1.05337	2.12541	-3.06065	0.0122098
RIMBP2	-1.09805	3.08485	-3.12873	0.0103269
XIRP1	-1.00397	2.22236	-3.22504	0.0080631
AP3B2	-1.07092	1.45541	-3.32614	0.00630514
HYDIN	-1.02935	2.1709	-3.3297	0.00626567
PHYHIPL	-1.22636	3.3417	-3.33445	0.00623467
FMN2	-1.31238	1.87912	-3.40522	0.00509714
NTNG1	-1.16217	1.09368	-3.49401	0.00398292
EPHA6	-1.29833	1.04717	-3.62078	0.00268604
ATRNL1	-1.06981	1.48495	-3.65648	0.00242217
TDRD9	-1.25589	1.07374	-3.77821	0.00170504
AMZ1	-1.0892	1.12863	-3.83108	0.00144271
MMRN1	-1.29136	3.91322	-3.82992	0.00144271
SLITRK5	-1.23751	1.21432	-3.88286	0.00122151
CNGA3	-1.22385	1.53933	-3.92017	0.00109175
CHIT1	-1.57888	3.0275	-3.95621	0.000986326
SEC14L5	-1.07828	1.87107	-4.01644	0.000806166
PRG4	-1.19897	2.17013	-4.02696	0.000787524
IFI44L	-1.08162	4.69169	-4.06069	0.000711386
CSMD2	-1.1565	2.56192	-4.06784	0.000698096
HOXD11	-1.20817	3.74421	-4.09576	0.000644517
GRIN2A	-1.1449	1.11702	-4.09913	0.000641254
HAS1	-1.23036	1.55494	-4.13784	0.000565106
FLG	-1.02651	1.31512	-4.16886	0.00051022
SLC8A3	-1.01457	0.99926	-4.17822	0.000499638
NRXN1	-1.57845	1.62857	-4.20168	0.000467673
SUSD4	-1.19656	1.61534	-4.21955	0.000449879
PLIN4	-1.92667	3.8903	-4.21848	0.000449879
FAM46B	-1.2568	3.19316	-4.29903	0.000344398
INA	-1.39633	1.77333	-4.31025	0.00033296
PDE3A	-1.08601	5.0657	-4.33346	0.000312883
PCDHB2	-1.03395	3.36803	-4.34726	0.000302138
HERC5	-1.0116	4.34007	-4.39541	0.000254178
RSAD2	-1.10866	5.00401	-4.42256	0.000231335
IGSF10	-1.46306	3.22263	-4.44687	0.000212764
TMEM132B	-1.27653	1.70427	-4.46975	0.000196722
PCDH10	-1.4524	1.13325	-4.48345	0.000188349
PIK3CG	-1.05318	3.78172	-4.5478	0.000151172
TNFAIP8L3	-1.24757	4.30553	-4.59056	0.000129351
TLR8	-1.22065	3.32728	-4.59699	0.000127336
SLC37A2	-1.15091	4.5688	-4.63093	0.000113731
PCDHB4	-1.07736	3.29737	-4.65798	0.000105343
DYNC1I1	-1.42433	2.77508	-4.68204	9.68e-05
ATP8A2	-1.21419	1.07664	-4.68894	9.52e-05
MAGEE1	-1.14131	3.55491	-4.73714	8.04e-05
FAM184A	-1.47966	1.95729	-4.85063	5.34e-05
ADAMTSL1	-1.11896	4.20118	-4.86503	5.1e-05
LCN2	1.22447	8.29435	4.90734	4.4e-05
SSTR2	-1.23391	2.19754	-4.96673	3.5e-05
CASQ2	-2.20517	2.87439	-4.96995	3.5e-05
CCIN	-1.0566	0.699773	-5.00749	3.04e-05
C2orf40	-1.92326	1.70622	-5.01604	2.97e-05
CMYA5	-1.21536	2.69174	-5.11843	2.07e-05
TIAM1	-1.0258	3.9755	-5.12412	2.05e-05
PCDHB5	-1.15132	2.63511	-5.13213	2.01e-05
FLNC	-1.30072	6.73642	-5.18294	1.67e-05
APOE	-1.1422	6.81756	-5.21572	1.52e-05
CORIN	-1.56336	3.15181	-5.22658	1.47e-05
PNMA2	-1.20569	3.80303	-5.27249	1.23e-05
ZNF385B	-1.68761	1.45398	-5.30397	1.1e-05
EDIL3	-1.25306	5.26804	-5.35453	9.01e-06
FAM13C	-1.39484	3.59094	-5.3595	8.95e-06
COL1A2	-1.01214	10.001	-5.39962	7.67e-06
KLHL4	-1.37798	2.25713	-5.43676	6.66e-06
KCNMB1	-1.46202	4.62155	-5.45763	6.19e-06
TTC7B	-1.07947	4.98115	-5.58773	3.73e-06
RYR1	-1.42494	1.95928	-5.59694	3.64e-06
DDIT4L	-1.63055	2.23697	-5.6636	2.83e-06
AKAP6	-1.12417	4.08294	-5.67522	2.74e-06
C15orf59	-1.61842	2.40207	-5.81424	1.55e-06
ABCB4	-1.02787	3.3545	-5.83275	1.46e-06
PDZD4	-1.6657	3.21263	-5.86789	1.3e-06
EPHB6	-1.27733	3.24051	-5.87316	1.29e-06
CD163	-1.31936	5.67167	-5.94366	9.68e-07
DKK2	-1.76862	3.78889	-5.96617	8.94e-07
LRRC4C	-1.64547	1.69425	-5.98552	8.48e-07
PCDH9	-1.51931	1.79998	-6.05779	6.34e-07
ARHGAP20	-1.55588	2.77399	-6.11335	5.07e-07
PABPC4L	-1.41025	2.44677	-6.12966	4.81e-07
OBSL1	-1.29283	5.65603	-6.14605	4.6e-07
RNF180	-1.48415	3.30001	-6.18866	3.95e-07
RELN	-1.81577	2.73286	-6.27361	2.84e-07
LPHN2	-1.0678	5.56404	-6.38832	1.74e-07
LRRK2	-1.64383	3.89257	-6.45844	1.33e-07
LRRC17	-1.28435	3.55896	-6.50743	1.1e-07
DAAM2	-1.10056	5.28564	-6.59095	8.52e-08
SETBP1	-1.28628	4.66783	-6.75204	4.29e-08
ATP10A	-1.29097	4.48645	-6.75184	4.29e-08
MMP16	-1.28427	2.67377	-6.78103	4e-08
HTR2A	-1.39959	1.51706	-6.83756	3.19e-08
PRKG1	-1.1066	4.23622	-6.87633	2.77e-08
LMOD1	-1.77442	6.29917	-6.90101	2.56e-08
VCAN	-1.08504	7.5241	-6.92423	2.38e-08
NAV3	-1.84969	2.72965	-6.97077	2e-08
FAM129A	-1.60795	5.82397	-7.00163	1.81e-08
CYP7B1	-1.43298	2.82642	-7.26281	5.87e-09
ABCA6	-2.05013	2.52664	-7.28402	5.56e-09
OLFML2B	-1.20502	6.13561	-7.33266	4.65e-09
FLNA	-1.21672	9.47219	-7.3529	4.44e-09
THBS4	-3.23413	4.01902	-7.53815	1.97e-09
ESR1	-1.46055	2.2475	-7.6766	1.16e-09
ASPN	-1.64576	5.69726	-7.67499	1.16e-09
ADCY2	-1.64359	2.78391	-7.76297	9.57e-10
ANK2	-1.6847	4.33293	-7.7577	9.57e-10
CFH	-1.13511	6.27293	-7.9993	3.58e-10
SYNE1	-1.35757	5.76879	-8.24507	1.22e-10
C3	-1.54406	7.68704	-8.34497	8.37e-11
AMOTL1	-1.52129	5.96663	-8.41466	6.68e-11
S1PR3	-1.01674	5.48619	-8.70177	1.92e-11
GLI3	-1.67419	4.30616	-8.792	1.43e-11
CALD1	-1.29353	8.38623	-8.82737	1.41e-11
HMCN1	-1.74267	4.98398	-8.90638	1.41e-11
GFPT2	-1.79757	4.42211	-9.2519	5.09e-12
RUNX1T1	-1.79922	2.78929	-9.18678	5.09e-12
EVC	-1.5657	4.93782	-10.9285	3.95e-15
