# Supplementary material for: A Ten-N6-Methyladenosine (m6A)-Modified Gene Signature Based on a Risk Score System Predicts Patient Prognosis in Rectum Adenocarcinoma
Source: Front Oncol. 2021 Feb 17;10:567931. doi: 10.3389/fonc.2020.567931 (PMC7925823; doi:10.3389/fonc.2020.567931)
Supplement: Supplementary file 5 [file Table_4.xlsx]

## Sheet: cox_result
id	cox-p-value
MASP1	0.330398
GABRB3	0.156484
CNGA3	0.130438
EPHA6	0.0904462
NTNG1	0.0879084
DYNC1I1	0.0709084
ATRNL1	0.0635814
RIMBP2	0.049953
CASQ2	0.0362455
FCRLA	0.0345694
FLNC	0.0345291
NRXN1	0.0330657
FMN2	0.0320625
PLIN4	0.0288653
GRIN2A	0.0263827
SEC14L5	0.025102
PDE3A	0.0221617
MMRN1	0.0215404
DMBT1	0.0211034
SLITRK5	0.0154421
FAM46B	0.015415
KCNMB1	0.0150115
AP3B2	0.013232
INA	0.0123089
C2orf40	0.00864111
AKAP6	0.00632749
FLNA	0.00487361
LMOD1	0.00450085
SLC8A3	0.00432581
HOXD11	0.00410211
PCDH10	0.00382147
HYDIN	0.00336258
SUSD4	0.00320595
IFI44L	0.00281478
TMEM132B	0.00257766
CHIT1	0.00246913
LCN2	0.00225886
PRKG1	0.00219196
IGSF10	0.00203141
TIAM1	0.00192381
PCDHB4	0.00188492
EPHB6	0.00185051
ANK2	0.00179252
ADAMTSL1	0.00176649
TNFAIP8L3	0.00163918
ADCY2	0.00149543
FAM129A	0.00135749
PIK3CG	0.00117257
PCDH9	0.00107375
EDIL3	0.00106099
PHYHIPL	0.000953507
PDZD4	0.000874805
FLG	0.000844796
CMYA5	0.000788298
PRG4	0.000750872
RSAD2	0.00071305
CALD1	0.000693615
XIRP1	0.000661915
PCDHB2	0.00061123
RELN	0.000531893
SSTR2	0.000508767
TDRD9	0.00048611
THBS4	0.000448804
HAS1	0.000420083
SETBP1	0.000401115
ATP8A2	0.00039446
DAAM2	0.000355691
FAM13C	0.000341428
LRRC17	0.000271037
HERC5	0.000262692
C15orf59	0.00020758
DDIT4L	0.0002053
KLHL4	0.000203963
ABCB4	0.000192834
RNF180	0.000147041
TTC7B	0.0001467
ARHGAP20	0.000146264
MAGEE1	0.000134357
APOE	0.00011295
CCIN	0.000105317
PNMA2	0.000101808
DKK2	9.78e-05
RYR1	9.58e-05
ZNF385B	9.14e-05
ABCA6	7.89e-05
LRRK2	7e-05
OBSL1	5.83e-05
LPHN2	5.74e-05
TLR8	5.22e-05
RUNX1T1	5.15e-05
GLI3	5.02e-05
PCDHB5	4.88e-05
COL1A2	4.51e-05
CSMD2	3.32e-05
SLC37A2	3.25e-05
LRRC4C	3.1e-05
CORIN	3.01e-05
AMOTL1	2.73e-05
AMZ1	2.71e-05
CFH	1.89e-05
SYNE1	1.61e-05
MMP16	1.02e-05
FAM184A	8.66e-06
CD163	8.28e-06
PABPC4L	5.12e-06
ASPN	3.74e-06
C3	3.67e-06
ESR1	2.83e-06
EVC	1.41e-06
ATP10A	1.14e-06
VCAN	1.03e-06
CYP7B1	8.38e-07
HTR2A	7.45e-07
NAV3	6.34e-07
S1PR3	5.51e-07
OLFML2B	8.93e-08
HMCN1	3.26e-08
GFPT2	6.51e-09
