# Supplementary material for: A Ten-N6-Methyladenosine (m6A)-Modified Gene Signature Based on a Risk Score System Predicts Patient Prognosis in Rectum Adenocarcinoma
Source: Front Oncol. 2021 Feb 17;10:567931. doi: 10.3389/fonc.2020.567931 (PMC7925823; doi:10.3389/fonc.2020.567931)
Supplement: Supplementary file 6 [file Table_5.xlsx]

## Sheet: 10个特征基因与13个调节因子之间的关系
id	ADAMTSL1	CSMD2	FAM13C	FAM184A	KLHL4	OLFML2B	PDZD4	SEC14L5	SETBP1	TMEM132B
ALKBH5	0.4051	0.0946	0.3333	0.3137	0.3565	0.1144	0.3811	0.2769	0.4176	0.5111
FTO	0.3719	0.4386	0.5529	0.4444	0.4583	0.4548	0.2452	0.2598	0.5478	0.4648
HNRNPC	-0.0955	-0.2393	-0.1716	-0.3239	-0.1175	-0.1413	-0.2637	-0.1504	-0.2012	-0.1464
KIAA1429	0.1036	0.2757	0.0944	0.1304	0.0573	0.2313	-0.0565	0.2165	0.1405	0.0545
METTL14	0.3126	0.1085	0.3341	0.1443	0.1975	0.039	-0.1135	0.2146	0.2562	0.2829
METTL3	-0.1378	0.066	0.0138	-0.1422	0.0532	-0.0122	0.01932	0.0873	-0.0355	-0.1313
RBM15	-0.1103	-0.2074	-0.3427	-0.1843	-0.3657	-0.1368	-0.1842	-0.1049	-0.1851	-0.2002
WTAP	0.0488	0.1115	0.068	0.0992	0.1274	0.1601	-0.0949	-0.0485	0.0332	0.0557
YTHDC1	-0.0036	0.1307	-0.0326	0.176	0.0176	0.1163	-0.0303	0.1399	0.1324	0.1652
YTHDC2	0.1822	0.0565	0.2328	0.127	0.1348	0.0117	-0.0752	0.1286	0.2554	0.1271
YTHDF1	-0.2925	0.0115	-0.2151	-0.1423	-0.184	0.0497	-0.2997	-0.2681	-0.2662	-0.3636
YTHDF2	-0.2855	-0.1527	-0.1454	-0.0875	-0.2433	-0.2599	-0.2294	-0.2278	-0.2103	-0.1171
ZC3H13	0.0725	0.2339	0.2554	0.2411	0.175	0.2382	-0.0025	0.2059	0.2783	0.2386
